# Supplementary material for: Metabolic Remodeling during Nitrogen Fixation in Zymomonas mobilis
Source: mSystems. 2021 Nov 16;6(6):e00987-21. doi: 10.1128/mSystems.00987-21 (PMC8594446; doi:10.1128/mSystems.00987-21)
Supplement: TABLE S1 [file msystems.00987-21-st001.xlsx]

## Sheet: Sheet1
Supplementary Table 1. Relative intracellular metabolite abundance of all 99 metabolites that were quantified by targeted LC-MS-based metabolomics. Values are Log2 fold-change relative to the first time point in the control condition for each experiment. 1) Continuous NH4+-replete conditions and continuous N2-fixing conditions at early, mid, and late-exponential phase; 2) 6-hour time course of gr…
	NH4+			N2				NH4+-replete controls			NH4+ downshift							N2-fixing controls					NH4+ upshift								Statistical Analysis
Metabolite	early	mid	late	early	mid	late	sig (FC > 1.5, FDR < 0.05)	N+ 0	N+ 1	N+ 2	N2 0	N2 1	N2 1-5	N2 2	N2 3	N2 6	sig (FC > 1.5, FDR < 0.05)	noN 0	noN 15	noN 30	noN 60	noN 120	N+ 0	N+ 1	N+ 5	N+ 15	N+ 30	N+ 60	N+ 120	sig (FC > 1.5, FDR < 0.05)	FDR (NH4+ vs N2)	FDR (NH4+ downshift)	FDR (NH4+ upshift)
3-Dehydroquinate	-0.00840214	0.369012	0.273134	-1.35428	-1.1747	-1.06276	*	-0.00337137	0.433427	0.0748615	-0.206854	-0.608817	-0.520167	-0.696165	-0.640677	-0.67481		-0.00174096	0.00472466	0.225233	0.0690341	0.351234	-0.096438	0.174586	0.168858	0.0350186	0.007579	0.175718	0.42308		0.000182137	0.269645	0.0179556
3-Dehydroshikimate	-0.00546049	0.334457	0.225635	-1.37526	-1.18004	-1.03776	*	-0.00207066	0.337676	0.0946132	-0.275551	-0.501741	-0.485043	-0.697949	-0.677767	-0.645479		-0.00759666	-0.0544189	0.167226	-0.000386105	0.271831	-0.11536	0.05916	0.097347	-0.0401123	-0.046743	0.117444	0.384893		0.000102515	0.44775	0.0316863
3-Phospho-Glycerate	-0.0166375	0.0653407	-0.223559	-0.643012	-0.538816	-1.28731	*	-0.0192279	0.144786	-0.312849	-0.149748	-0.82379	-1.05458	-1.2624	-0.990325	-2.13708		-0.0152954	-0.0787383	-0.0271953	-0.140015	0.0818246	-0.261963	-0.102696	0.105473	-0.0754033	-0.288495	-0.23431	0.123076		0.00315625	0.0604068	0.250718
6-phosphogluconate	-0.0201928	-0.000998179	-0.171739	-0.960522	-0.70552	-1.56734	*	-0.00529678	0.31143	-0.456805	-0.198907	-1.027	-1.18996	-1.52929	-1.10742	-2.26694		-0.0201143	0.0397048	0.0491193	-0.0119241	-0.0896586	-0.459181	-0.568515	-0.404723	-0.375372	-0.529317	-0.468503	-0.382095		0.00150779	0.120323	0.8787
Acetyl Coenzyme A	-0.068521	0.159071	0.0509219	0.0266152	0.852674	0.784868		-0.0121851	0.105492	-0.779585	0.352358	0.637218	0.643828	0.330224	0.990346	0.0344624		-0.0353529	-0.247646	-0.0413736	-0.717099	-0.769238	-0.416859	-0.499246	-0.415823	-0.385378	-0.57082	-0.659301	-0.807418		0.0577143	0.919	0.426198
Acetyl-Ornithine	-0.00200373	0.169482	0.380323	-3.63242	-4.46504	-4.82267	*	-0.000372983	0.560874	0.53963	-0.503705	-3.12576	-4.91404	-4.90463	-4.79897	-4.70518	*	-0.0204382	-0.040119	0.024639	-0.00068015	0.0695382	-0.0605344	1.07967	1.30367	1.37506	1.63297	1.45173	1.5757	*	1.111e-05	1.782e-05	1.67815e-06
Aconitate	-0.0104363	0.111025	0.210235	-0.593948	-0.522733	-0.327267		-0.00964245	0.246456	0.159216	-0.285288	-0.0256435	-0.111346	-0.215576	0.0187421	0.245064		-0.000478302	-0.129512	0.127734	-0.0487111	0.00823256	-0.14936	0.335079	0.362569	0.119391	0.168642	0.251848	0.0721872		0.0859865	0.113371	0.250718
ADP	-0.113947	0.184944	0.529015	-0.359398	0.430745	0.935269		-0.0546337	0.288481	-1.22832	0.12747	-1.70439	-1.60652	-2.8494	-1.92903	-3.15889		-0.0455866	-0.592745	-0.10179	-0.579552	-0.302338	-1.18262	-0.980958	-0.946247	-1.24706	-1.43569	-0.757969	-0.605919		0.423761	0.448281	0.795375
AICAR	-0.0287523	-0.150519	-0.192287	-2.58818	-2.19651	-1.59468	*	-0.0268091	0.372398	-0.234539	-1.14021	1.11965	-0.464277	-2.26993	-2.85139	-2.23619	*	-0.00344901	-0.288141	0.024205	0.0224808	-0.278404	-0.482812	-0.379364	-0.670857	0.143887	0.0635697	0.0447202	0.636042	*	0.013931	0.000792	0.000261555
Alanine	-0.0102966	-0.390908	-0.201621	-0.171021	-0.535483	-0.183085		-0.0106638	0.382829	0.42537	0.798676	-1.08808	-1.28056	-2.053	-2.08047	-1.31817	*	-0.0121872	0.0703899	-0.326491	-0.178533	0.0787829	-0.38973	-0.431703	-0.76862	-1.13079	-1.04994	-0.892695	-0.309137	*	0.965	0.00260526	0.0303
alpha-ketoglutarate	-0.0487274	-0.685058	-1.18527	2.44162	2.88887	2.93819	*	-0.00047983	-0.255797	-0.861654	0.639599	1.60381	1.93294	2.00805	2.26837	2.33454	*	-0.000622453	0.0132616	0.120987	0.00106199	-0.0132605	0.106652	-0.0765225	-0.0329992	-0.196205	-0.358268	-0.397236	-0.923287	*	0.0013231	0.0088	0.00505
AMP	-0.0242554	0.648858	0.798014	0.722893	0.216356	2.00889		-0.0264773	0.185792	0.0541351	0.0822247	-0.275282	-0.686802	-0.99219	-0.863012	-1.90509		-0.0158069	-0.559816	0.224594	-0.11076	0.760133	-0.498116	-0.248614	-0.131665	-0.620959	-0.76115	-0.0814183	0.162991		0.159605	0.443793	0.622117
Arginine	-0.0780971	-0.0997577	-0.0154141	1.33404	2.00207	1.65919	*	-0.0248954	-0.505201	-1.42018	1.51564	2.20165	2.43183	2.33147	2.66137	1.4635		-0.000977987	0.126351	0.08907	-0.192083	0.258582	-0.0993572	-0.907255	-1.67706	-1.2854	-1.44639	-1.00841	-1.21124	*	0.0160317	0.2079	0.00171989
Arginino-succinate	-0.0179626	0.46497	0.135088	-0.730606	-0.97644	-1.96941	*	-0.00760451	0.216004	-0.205235	0.468291	-2.58928	-3.59174	-3.53709	-2.99261	-3.04895	*	-0.0420963	-0.26453	-0.0689145	-0.103789	-0.326245	-0.397716	-1.76219	-1.01275	-0.479842	-0.0552718	0.00475848	0.119735	*	0.000255025	0.000193248	0.00256428
Asparagine	-0.00699586	0.0530958	0.13968	-1.91855	-1.43783	-1.30065	*	-0.00491241	0.213663	-0.191785	-1.369	-3.21147	-3.53088	-3.23936	-2.57255	-2.00342	*	-0.00658142	0.0393426	0.0813229	0.0994963	0.0641932	-0.061028	0.802628	1.78805	2.19299	1.68237	1.69616	2.19719	*	0.00217655	0.000377438	4.15783e-08
Aspartic acid	-0.00126978	-0.0844229	-0.201907	-0.530494	-1.01076	-1.20445	*	-3.11777e-05	0.172808	-0.256305	0.0289012	-1.88042	-1.75135	-1.77192	-1.26024	-1.36929	*	-0.00583333	0.0409034	0.00252895	-0.117995	-0.130793	-0.147869	-0.785998	-0.523803	-0.125202	0.0449097	0.0730893	0.157716	*	0.00901786	0.0088	6.47588e-06
ATP	-0.0750849	-0.0271927	-0.182556	-1.2301	-0.528131	-1.46225	*	-0.0318586	0.213394	-1.21167	0.172897	-1.42745	-1.44246	-2.14295	-1.53421	-2.93425		-0.00603956	-0.105198	-0.0873477	-0.304903	-0.911057	-0.279158	-0.254962	-0.57025	-0.471241	-0.446118	-0.572845	-0.997316		0.00469767	0.117857	0.206988
Bisphospho-glycerate	-0.0790998	-0.097292	-0.679721	-2.23245	-1.77088	-3.06233	*	-0.0119655	0.180489	-0.846887	-0.38919	-1.3847	-1.55302	-2.40491	-2.48738	-4.34201	*	-0.217568	-0.0139571	-0.496344	-1.18672	-2.25463	-0.187039	-0.531304	0.524206	0.496435	-0.291243	-0.542532	-0.816503		0.00469767	0.0232941	0.0995571
CDP	-0.0895166	0.854029	0.406688	-1.27737	-0.242974	-0.152532		-0.0145664	0.413537	-0.952882	-0.23547	-1.91013	-1.77673	-1.82116	-1.18331	-2.97789		-0.0325411	-0.383576	0.0949795	-0.316733	0.0819828	-1.03154	-0.668388	-0.326572	-0.469983	-0.532328	0.0905489	0.0581243		0.0512319	0.411141	0.238951
CDP-MEP	-0.0625847	0.584189	-0.0417678	-2.006	-1.87394	-1.84975	*	-0.0234787	0.160226	-0.610868	-0.00705629	-2.71768	-4.83738	-4.92625	-4.81169	-4.22584	*	-0.00907673	-0.0148568	0.195225	-0.532814	-0.401572	-0.112284	-0.215573	0.0315656	0.0253892	-0.456974	-0.4333	-0.51072		0.00217655	0.0280189	0.11312
Citrate	-0.022746	0.350294	0.279278	-0.369167	-0.285023	-0.472218		-0.0179133	0.0891353	-0.18219	-0.45812	-0.237243	-0.454577	-0.604665	-0.0246615	-1.27188		-0.00512259	-0.347883	-0.214725	-0.561378	-0.618158	-0.230729	0.467504	0.323709	0.129546	0.159751	-0.21119	-0.603456	*	0.00901786	0.269645	0.0210417
Citrulline	-0.00565376	-0.0926564	-0.545825	-1.16431	-1.41933	-1.78951	*	-0.000102653	-0.120333	-0.140102	0.0991898	-1.81628	-2.88865	-2.97217	-2.91522	-2.03869	*	-0.0311736	-0.125536	-0.0621336	-0.0461201	0.0939217	-0.123052	0.877268	1.47695	1.68846	1.91731	1.73944	1.89805	*	0.00148392	0.000792	2.9997e-07
CMP	-0.0520071	0.873327	0.786415	-0.200238	0.157364	0.305242		-0.00511537	0.214514	-0.26781	-0.0371	-0.868688	-2.21572	-2.70712	-1.98563	-1.81851	*	-0.000820017	-0.0683179	0.127001	-0.102202	-0.134439	-0.364221	-0.347867	-0.371415	-0.335456	-0.4503	-0.406106	-0.186986		0.33591	0.01584	0.534641
CTP	-0.171176	-0.245858	-0.34159	-2.15678	-1.49515	-2.43846	*	-0.038464	0.501224	-1.1533	-0.158354	-1.49981	-1.5178	-2.11964	-1.16636	-3.46279		-0.0178725	-0.127381	0.122684	-0.202683	-0.512906	-0.600622	-0.324877	-0.02704	0.426626	0.490598	0.587393	0.154786		0.00218833	0.357366	0.085697
DAHP (2-Dehydro-3-deoxy-D-arabino-heptonate 7-phosphate)	-0.129339	0.529782	0.0516462	-1.31128	-1.28381	-2.28526	*	-0.0170977	0.0657142	-0.411621	-0.632658	-2.26827	-2.78396	-3.11693	-2.51321	-3.53763	*	-0.00873741	0.11652	0.152276	-0.0661388	-0.264719	0.0106937	0.506744	0.41128	0.495296	0.456262	0.25433	0.0978899		0.0013231	0.0016591	0.0210417
Dihydroorotate	-0.00518416	0.197825	-0.0639458	-0.890229	-1.19576	-1.5683	*	-0.0162108	0.607267	0.136671	0.112698	-2.88726	-2.87293	-3.20352	-3.07065	-2.25793	*	-0.0106041	0.0460642	0.239916	0.270873	0.6556	-0.0695687	0.911784	0.52372	0.556276	0.522015	0.830048	1.28733		0.00469767	0.0017358	0.0523704
Dihydroxyacetone phosphate	-0.00657795	0.0390732	0.0312077	-0.809229	-0.252944	-0.711356	*	-4.03067e-07	0.028164	0.583515	-0.373762	-0.299762	-0.199979	-0.228165	0.0246903	-0.966375		-0.262384	-1.16212	-0.799653	-0.511166	0.168622	-1.52478	-0.804665	-0.499762	-1.28484	-0.906561	-0.277164	0.401408		0.0160317	0.750582	0.109417
DXP	-0.00288176	0.0725358	-0.245161	-0.665985	-1.37747	-1.67711	*	-0.00264282	0.210434	-0.0894474	-0.0331867	-1.69234	-2.721	-3.04875	-3.10663	-2.44763	*	-0.00402375	0.047657	0.102598	-0.0383825	-0.0855082	-0.123128	0.0827896	-0.0147916	-0.25524	-0.302558	-0.323406	0.137665		0.00469767	0.000533981	0.000119937
Erythrose 4-phosphate	-0.168829	-0.0211873	-0.219281	-0.355356	-0.737446	-1.95222	*	-0.01475	-0.0535287	-0.37825	-0.0870316	-0.51257	-0.953581	-0.691247	-0.720596	-1.65218		-0.00699626	-0.22454	-0.126853	-0.315431	-0.2733	-0.400279	-0.21398	-0.213627	-0.592461	-0.603435	-0.542212	-0.625885		0.00255983	0.203739	0.308739
FGAR	-0.00152449	-0.790934	-2.10283	-2.01993	-4.09013	-4.22342	*	-0.0031148	-0.46883	-1.6354	-0.323453	-3.24234	-5.10127	-7.41102	-7.49113	-4.65209	*	-0.00110358	-0.208435	-0.212639	-0.337319	-0.949707	-0.130278	-0.0116961	0.0925756	-0.149836	-0.343409	-0.305788	-0.285107		0.00808	0.001035	0.000145673
Fructose 1-6-bisphosphate	-0.0526592	0.0617937	-0.408845	-1.38032	-0.910657	-2.03542	*	-0.0149188	0.0423631	-1.14364	-0.0668942	0.787214	0.130793	-0.28979	0.248427	-2.00458		-0.0180209	0.0533994	-0.0760174	-0.23733	-0.678578	-0.320348	-0.437621	-0.467175	-0.763157	-1.19027	-1.32781	-1.28987	*	0.00469767	0.125597	0.00140788
Fructose 6-phosphate	-0.00304501	-0.101861	-0.49365	-0.382799	-0.693715	-1.74023	*	-0.00515186	-0.134792	-0.417049	0.0321471	-0.358278	-0.629023	-0.737965	-0.563704	-1.40905	*	-0.00494526	-0.106166	-0.0153518	-0.0846179	-0.176916	-0.163216	-0.0692089	-0.217577	-0.38566	-0.419518	-0.453178	-0.402122		0.00469767	0.0416842	0.0495472
Fumarate	-0.00581409	-0.0879957	-0.140163	0.163256	0.125502	0.0608667		-0.0015339	-0.119264	-0.261962	0.433632	-0.408554	-0.389708	-0.327712	-0.0921768	0.149552		-0.00469549	-0.0996435	-0.00450133	-0.0218938	0.0426783	-0.120947	-0.042025	-0.227559	-0.29468	-0.113907	-0.0199516	-0.01411		0.358495	0.01584	0.0761639
GDP	-0.0565505	-0.579795	0.67807	-2.18555	-0.0447086	0.573445		-0.363952	0.270779	-2.33288	-0.431406	-3.2238	-2.5104	-3.99205	-2.95883	-2.71403		-0.106413	-0.707308	-0.221111	-0.677632	-0.543683	-1.543	-1.24146	-1.40447	-1.74963	-1.69336	-0.865857	-0.961131		0.0996711	0.4785	0.838606
Gluconate	-0.0123098	0.074087	0.199521	0.463509	0.753769	1.03147		-0.00934831	0.143146	-0.352929	-0.43437	-0.564462	-0.161129	-0.557746	-0.233257	0.0749061		-0.00210396	-0.377971	-0.012862	0.28479	0.157749	-0.492912	-0.243971	-0.199958	-0.314647	-0.214611	0.106188	0.171448		0.0813611	0.1215	0.272465
glucosamine	-0.00323536	0.371112	0.80668	-0.302187	-0.0823025	0.280511		-0.00316904	0.356999	0.648557	-0.336893	0.249648	-0.242091	-0.237808	-0.362305	0.0788252		-0.0482896	0.197374	0.0826219	0.0970159	0.514512	-0.349853	0.257743	-0.0259803	-0.209515	-0.841566	-1.5669	-1.86277	*	0.00673333	0.163059	1.67815e-06
Glucosamine-6-phosphate	-0.0280953	0.11039	0.140376	-0.856645	-0.58419	-1.62473		-0.00636975	0.697538	-1.20453	0.211145	-1.11594	-1.03585	-1.22342	-0.0228309	-2.15316		-0.00107278	0.162459	0.0177578	0.115057	-0.153885	-0.288276	0.531012	0.615101	0.867431	0.941317	0.870572	0.236138		0.148304	0.07425	0.178987
Glucose 6-phosphate	-0.00958202	-0.0673035	-0.378581	-0.412645	-0.620326	-1.80083	*	-0.0157894	-0.018744	-0.198861	0.0330557	-0.378973	-0.823328	-0.743664	-0.695124	-1.58269		-0.0119514	-0.275248	-0.132214	-0.315483	-0.35883	-0.454521	-0.276638	-0.302606	-0.532687	-0.659945	-0.560245	-0.654149		0.00469767	0.120323	0.243373
Glutamate	-0.00142468	0.289826	-0.07745	1.11967	0.922853	0.827598	*	-0.000309122	0.0959595	-0.420556	0.216363	-0.760436	-0.740917	-0.678267	-0.420044	-0.150625	*	-0.00480792	-0.0393149	-0.0147207	-0.100354	-0.0674379	-0.124804	-1.36563	-1.03634	-0.895451	-0.810107	-0.556973	-0.427021	*	0.0489855	0.033	3.97056e-06
Glutamine	-0.00097086	0.0657895	0.163984	-1.47046	-1.6676	-1.71898	*	-0.00269911	0.15292	-0.184171	-1.89749	-3.67226	-3.41181	-2.86053	-2.07192	-1.45139	*	-0.0063052	0.0133879	-0.0726119	-0.0869649	0.0185498	-0.243628	2.60853	3.63234	4.34104	4.35529	4.17706	3.78183	*	0.0160317	0.00260526	2.6765e-09
Glyceraldeyde-3-Phosphate	-0.0092323	0.32433	0.471334	-0.549124	-0.0787304	-1.06623	*	-0.00377044	0.484957	-0.588101	0.506771	0.20292	0.0801712	0.0654535	-0.00594989	-0.791924		-0.0543583	0.408468	0.245887	0.194656	-0.121779	0.0243296	0.34821	0.369908	0.234978	-0.0331816	-0.0790866	-0.100404		0.00218833	0.33165	0.116947
Glycerate	-0.0121876	0.2291	0.0969583	0.569393	0.769936	0.784615		-0.066971	0.567013	0.0179393	0.157907	-0.387284	-0.303543	-0.458653	-0.233365	-0.215629		-0.000577431	-0.0855643	0.184438	0.145159	0.703155	-0.297596	-0.0540508	0.21523	-0.221994	-0.384178	-0.0844549	0.131199		0.171207	0.512032	0.0723833
Glycerol-3-phosphate	-0.0113103	0.0269555	0.121407	-0.467277	-0.22216	-0.316583		-0.00271519	0.327682	0.154459	-0.070326	0.668752	0.676488	0.689078	0.839011	-0.0808532	*	-0.00126329	0.015426	0.0677689	0.0776723	0.121072	-0.146458	0.154567	0.110979	-0.0532011	0.0148251	-0.171671	-0.178788		0.00315625	0.0406607	0.000249254
GMP	-0.0224594	0.358227	0.838557	-0.281187	0.408317	1.09261		-0.00267475	0.275742	0.12378	0.250058	3.20122	3.31248	2.89714	3.19996	0.510058	*	-0.00354512	-0.0590066	0.125833	-0.0198255	0.106615	-0.344564	-0.961749	-1.27015	-0.928108	-0.808521	-0.663009	-0.492914	*	0.655979	0.00260526	0.0485577
GTP	-0.206259	-0.180262	-0.252987	-1.93646	-1.0016	-1.90836	*	-0.0484771	0.504893	-1.1993	0.155905	-1.57378	-1.24126	-2.17325	-1.23291	-3.66448		-0.0198522	-0.333442	-0.114268	-0.449025	-1.01361	-0.719832	-0.485586	-0.954444	-0.626985	-0.581171	-0.568355	-0.978171		0.00138033	0.269645	0.82552
Histidine	-0.0131522	-0.542162	-0.672064	-0.386545	-0.489911	-0.781182		-0.01561	0.0032147	-0.859597	-0.278612	-1.68128	-2.12083	-2.35423	-1.88216	-2.10444	*	-0.0083588	-0.437565	-0.00850357	-0.202234	-0.141284	-0.603791	0.472924	0.158257	0.161465	0.0523715	0.319386	0.0880766		0.301826	0.02475	0.0874328
HMBDP	-0.035451	0.170596	0.216	-2.01631	-0.765889	-1.94701	*	-0.0156647	0.553124	-0.382656	-0.0541021	-2.08539	-3.92125	-4.86458	-4.29114	-3.53143	*	-0.0173029	-0.103107	0.301844	0.113961	-0.0863901	-0.356961	-0.0766399	0.0260313	-0.522049	-0.793094	-0.252503	0.0377137	*	0.00901786	0.00050985	0.014093
Homocitrate	-0.00550424	-0.496401	-1.32097	6.38701	5.74706	6.02317	*	-0.164317	-1.22751	-1.59961	-0.0431002	2.65942	4.25608	5.20385	6.0465	5.75793	*	-0.0190246	-0.448498	-0.359616	-0.784172	-1.0899	-0.20414	-0.555303	-0.534122	-0.959202	-1.43963	-2.41615	-3.172	*	0.0013231	0.00198639	1.29705e-05
IDP/DMADP	-0.0722306	0.896264	1.00062	-0.791274	-1.13253	-0.848723	*	-0.0106475	0.242057	-0.657097	-0.253386	-1.29367	-1.80414	-2.42851	-2.15126	-3.0912	*	-0.0147741	-0.233471	0.0580018	-0.216327	-0.505577	-0.361696	-0.154948	-0.212698	-0.36112	-0.592885	-0.705231	-0.652076	*	0.0124035	0.007425	0.0267959
IMP	-0.104489	0.486898	0.536807	-0.819961	-0.923252	-0.914146	*	-0.00449523	0.101359	-0.134351	-0.373058	0.694107	-0.0141332	-0.742569	-1.11484	-2.13446	*	-0.00342252	-0.0924493	0.119382	0.122867	-0.0463824	-0.293439	0.0171549	-0.179828	-0.0795242	-0.0987849	-0.152012	0.023996		0.01515	0.00214087	0.304161
Isoleucine	-0.00239267	0.278795	0.747412	-0.7095	-0.261593	-0.0556198	*	-0.00486059	0.445133	0.715872	0.414719	-2.11926	-1.78561	-1.227	-0.443803	0.160403	*	-0.00783547	0.0729806	0.166755	0.166835	0.624977	-0.12627	0.0520215	0.307248	1.42694	1.84311	1.52948	0.860142	*	0.00901786	0.000848571	3.95415e-10
KDPG	-0.0078565	-0.0812836	-0.248401	-0.689737	-0.990908	-2.21704	*	-0.00596804	-0.101904	-0.647405	-0.343705	-1.56656	-1.64305	-1.9053	-1.63503	-2.03326	*	-0.00711479	-0.272995	-0.0567102	-0.398471	-0.142982	-0.237584	-0.136617	-0.14421	-0.200951	-0.269671	-0.310442	-0.265845		0.00217655	0.01584	0.941
Lactate	-0.00567657	-0.378785	-1.03537	0.187517	0.0515848	-0.13226		-1.92055e-05	-0.352647	-1.231	-0.183274	-0.214669	0.279032	0.434664	0.514606	0.357519		-0.00327114	-0.015874	0.0398831	-0.136485	-0.0426791	0.00477357	0.109649	0.137267	-0.0333513	-0.0232832	-0.0557925	-0.271851		0.0248615	0.00125871	0.00265789
Leucine	-0.0115334	-0.13147	-0.782645	0.491515	0.821159	0.89953	*	-0.000268358	0.101861	-0.1863	-0.700544	1.45903	1.39279	1.39082	1.62924	1.57467	*	-0.00150891	-0.0720324	0.0230012	0.0266505	0.165699	0.128867	0.815053	1.18246	1.18809	1.01931	0.919817	0.597269	*	0.00217655	0.00260526	0.00985366
Lysine	-0.0475393	0.104826	0.219488	-0.345428	-0.0531486	-0.963065	*	-0.00365863	-0.0513236	-0.27146	-0.161823	-0.740787	-1.29564	-1.1072	-0.312151	-1.57285		-0.0355989	0.249784	0.0512481	-0.0702151	0.145245	0.239819	0.17321	0.16331	0.479667	0.716303	0.312366	0.140388		0.0367273	0.270346	0.0836406
Malate	-0.0123851	-0.189949	-0.374869	0.0915937	-0.157108	-0.11655		-0.0011583	-0.174487	-0.239104	0.594523	-0.297416	-0.328997	-0.303065	0.00662576	0.132054		-0.00161517	-0.126448	0.0142553	-0.000550652	0.134373	-0.17067	-0.0416301	-0.237167	-0.334242	-0.100286	0.0122876	0.025851		0.655979	0.0088	0.0814516
MEcDP	-0.0117708	0.0600736	-0.0408709	-0.464965	-0.924219	-1.37916	*	-0.00888873	0.174427	0.131203	0.244161	-1.62441	-2.73693	-3.13825	-2.90803	-2.2757	*	-0.0245109	-0.133078	-0.0603644	-0.145685	-0.232927	-0.178193	-0.0727976	-0.111619	-0.384056	-0.488944	-0.599508	-0.22117	*	0.00469767	0.000487385	0.0210417
MEP	-0.00660105	0.237908	-0.476633	-0.493851	-1.16948	-2.04419	*	-0.000378754	0.105499	-0.871944	-0.291018	-1.9082	-2.89085	-3.78226	-3.7737	-3.5377	*	-0.0160425	0.114345	0.203781	0.0799842	-0.347296	-0.0690329	0.288857	-0.19776	-0.327475	-0.610573	-0.718688	-0.299855	*	0.00302663	0.000487385	0.00105734
Methionine	-0.00696728	-0.0915668	-0.27041	-0.685146	-0.607965	-0.461163	*	-0.00266195	-0.0914817	-0.494297	-0.525785	-0.799687	-1.19889	-1.02585	-0.73047	-0.262565	*	-0.00861853	-0.151783	-0.037017	-0.0234212	0.00801808	-0.123857	0.459873	0.543541	0.809274	0.933659	0.912733	0.725816	*	0.00218833	0.00260526	3.79209e-05
N-acetyl-glucosamine 6-phosphate	-0.0143745	0.235925	0.342659	-0.467182	0.629	0.482116		-0.0104541	-0.160275	-0.563559	-0.168823	-2.30368	-3.27792	-3.10836	-1.92174	-0.0449023	*	-0.00312686	-0.0278504	0.170322	0.27209	0.557967	-0.118348	0.0389879	0.00449888	-0.57073	-0.905801	-0.752938	-0.631445	*	0.763684	0.00120267	1.4948e-05
N-acetyl-glutamate	-0.00501201	-0.384691	-0.81004	1.03561	0.961096	0.943642	*	-0.0045279	-0.436116	-0.759451	1.19228	0.0105681	0.430295	0.663485	0.927786	0.900971	*	-0.00137744	0.0484049	0.0558487	-0.0809211	-0.112997	-0.0238084	-0.749376	-1.09273	-1.20703	-1.09838	-0.918204	-0.9438	*	0.00217655	0.01584	8.83029e-08
N-acetyl-glutamate 5-semialdehyde	-0.00175139	0.14775	0.157109	-0.899824	-0.765524	-1.02904	*	-0.000113175	0.213876	-0.165317	-0.0724211	1.51119	0.26125	-0.351637	-0.762121	-0.946066	*	-0.00409179	0.0192325	0.114913	0.0421209	0.155728	-0.0411378	-0.0923024	-0.102215	-0.315593	-0.333984	-0.529711	-0.648534	*	0.000903229	0.000377438	1.29705e-05
NAD+	-0.0453831	-0.0212564	-0.0553175	-0.369427	-0.00193689	-0.53081		-0.00658057	0.162357	-0.688565	0.411933	0.173807	-0.0467698	-0.544956	-0.207939	-1.34133		-0.00787025	0.00805609	-0.0261949	-0.0755299	-0.160722	-0.155043	-0.0258776	-0.0429466	-0.0536931	-0.139026	-0.215084	-0.284096		0.0386176	0.349556	0.0577143
NADH	-0.0308668	0.0103291	-0.958504	-1.03315	-0.30249	-1.05181		-0.0195397	-0.38993	-1.11275	0.928003	0.028535	-0.123009	-0.333076	0.225089	-1.77747		-0.194271	-0.632855	0.150165	-0.741888	1.05281	-0.788575	0.373753	-0.160242	-0.983612	-1.26967	-0.61698	0.50338		0.295871	0.512032	0.349528
NADP+	-0.147225	0.261114	-0.0397924	-1.50728	-0.198743	-1.34696	*	-0.0133426	0.218362	-1.55171	-0.0262538	-0.513964	-0.47723	-1.28346	-0.621533	-2.4821		-0.00136337	-0.13196	-0.0501177	-0.119118	-0.876281	-0.496099	-0.523738	-0.491152	-0.587436	-0.731112	-0.701432	-1.12472		0.00469767	0.750155	0.382678
NADPH	-0.158961	-0.300397	-0.421173	-1.22458	-0.630892	-0.640529		-0.0534007	-0.138689	-1.16071	0.530019	-0.0457227	-0.130476	-0.585778	-0.232344	-1.64977		-0.143085	-0.756418	-0.275412	-1.60468	-1.50111	-0.813362	-0.888872	-1.02504	-1.24988	-1.59326	-1.67837	-1.53682		0.061169	0.478681	0.761221
N-Carbamoyl-L-aspartate	-0.012413	-0.000880131	-0.490178	-0.947132	-1.53203	-2.24133	*	-0.00012747	0.263878	-0.327398	0.353981	-4.52409	-4.87407	-4.83354	-4.22826	-0.92054	*	-0.000760584	0.069802	0.230645	-0.024809	0.251304	0.0121047	0.980552	0.556574	0.794016	0.973344	0.942611	1.07757	*	0.0376866	0.00260526	0.000648355
N-succinyl-L-glutamate	-0.0665076	-0.856439	-1.1261	-0.196631	0.307084	-0.148649		-0.00499644	-0.381776	-1.01304	0.928586	1.25916	1.54047	1.87194	2.04829	1.70176	*	-0.0015792	0.190435	0.415711	0.274721	1.05889	-0.0522599	-0.642422	-1.49348	-1.33717	-1.08091	-0.756883	-0.944842	*	0.450699	0.0088	0.000128472
Ornithine	-0.0156674	0.00528386	0.0453735	-2.16792	-2.68107	-2.71865	*	-0.00630911	0.426106	0.229285	-0.202224	-2.31129	-3.64954	-3.66519	-3.72075	-2.93647	*	-0.0197221	-0.128448	0.0271042	-0.0673664	-0.00185107	-0.0767096	-0.42823	0.0454862	0.27096	0.459003	0.411022	0.652659	*	0.000903229	0.000533981	3.24547e-06
Orotate	-0.0196732	0.463106	0.575056	-0.755042	-0.656358	-0.347248	*	-0.000903521	0.685452	0.843367	-0.302437	-0.778077	-0.677239	-0.741261	-0.652903	-1.13276		-0.103659	-0.328283	-0.199286	-0.205212	-0.0564527	-0.379473	-0.0104143	-0.0132429	0.267682	0.0935949	0.351496	0.785125	*	0.00233021	0.422477	2.9997e-07
Oxaloacetate	-0.0143726	-0.507654	-0.562049	-0.572359	-0.696271	-0.889505		-0.00908125	0.00205593	-0.442607	0.458881	0.366793	0.635925	0.628747	0.912698	0.112827		-0.019238	-0.022714	0.470853	-0.043564	0.320363	-0.0357982	0.0815712	0.180797	-0.0244449	0.276717	0.186987	-0.33296		0.0843973	0.386571	0.607086
Phenylalanine	-0.000472688	0.170525	0.475377	-1.19886	-1.49155	-1.26702	*	-0.0016789	0.691088	0.772735	-0.0164638	-2.16696	-2.24536	-2.15919	-1.68723	-1.45548	*	-0.0150858	-0.0342725	-0.00582553	0.0520156	-0.047202	-0.119651	0.0593436	0.420597	0.93379	1.08798	1.09235	1.15255	*	0.00218833	0.000792	2.9997e-07
Phenylpyruvate	-0.0348525	0.480262	0.635028	-0.687572	-0.349683	-0.0247188	*	-0.00346146	0.620729	0.18012	-0.0675314	-0.0416895	0.149734	-0.0838294	0.238146	0.200267		-0.00113005	-0.107689	0.2284	0.108305	0.392718	0.00237457	-0.0820758	0.0416925	-0.196184	-0.0542577	0.322344	0.46018		0.00137727	0.269645	0.0995362
Phosphoenolpuruvate	-0.0272031	-0.424402	-0.356162	-0.811806	-1.22302	-1.11722	*	-0.00370392	-0.469563	-0.803072	-1.12669	-0.408256	-0.894845	-1.40391	-1.21476	-2.94455	*	-0.339479	-0.869118	-0.592625	-0.556157	0.0812465	-0.608117	-0.203805	0.0331907	-0.260821	-0.112189	0.115893	-0.240957		0.00901786	0.0406607	0.822577
PRPP	-0.21602	-0.67709	0.02101	-3.89515	-1.77899	-2.95452	*	-0.0455832	0.187049	-2.12251	-0.23214	-0.418147	-0.433454	-1.55506	-0.458976	-3.77469		-0.00534635	0.0442222	-0.557243	-0.569062	-1.44882	-0.495698	-2.3394	-2.05923	-2.54667	-2.33814	-2.02881	-3.00439	*	0.00808	0.750155	0.000488167
Pyruvate	-0.00722001	-0.250787	-0.715392	0.18437	-0.0150187	-0.228907		-0.000844968	-0.00250612	-0.649734	-0.614381	-0.611736	-0.625232	-0.818438	-0.868528	-0.606349		-0.00717321	-0.0124433	0.127463	-0.100187	-0.144777	0.123916	0.19292	0.180321	-0.0486749	-0.0484954	-0.128055	-0.345351		0.0236719	0.107115	0.0569273
Ribose 5-phosphate	-0.0234133	-1.27431	-2.73246	-2.4363	-2.45683	-3.09987	*	-0.00526456	-0.788804	-3.30604	-2.43058	-0.470312	-0.755846	-0.745748	-0.858578	-2.0442	*	-0.00223441	0.0492072	0.00304437	-0.0340468	-0.0516031	-0.180488	1.57509	2.40618	0.020593	-0.872222	-1.03413	-0.449145	*	0.00901786	0.000792	1.00899e-15
Ribosylamine 5P	-0.015948	-0.27345	-1.09393	-5.13449	-5.43806	-5.88767		-0.00335362	-0.0286677	-1.63297	-1.99525	-3.14333	-3.50245	-4.22399	-4.58222	-8.58438	*	-0.472714	-1.01706	-1.11592	-1.02692	0.155072	-0.287546	-0.0720786	1.3567	2.49327	1.80521	1.32276	1.13825		0.134667	0.0088	0.0584737
Ribulose 5-phosphate	-0.102548	-0.170855	-0.432528	-0.0363373	0.365763	-0.716607		-0.000145066	0.0152976	-0.638815	0.12504	2.51282	2.37464	2.22393	2.17722	0.948983	*	-0.00365333	-0.0251539	0.154798	0.0974306	0.214289	-0.137871	-0.786173	-0.450799	-1.23662	-1.13761	-1.16874	-0.801229	*	0.604937	0.00105026	5.53304e-05
SAICAR	-0.0486843	-0.497572	-1.35617	-4.10823	-4.10826	-5.24834	*	-0.0137444	-0.0707737	-1.29158	-0.670983	-4.58547	-8.37975	-9.69824	-8.97263	-6.71769	*	-0.0308864	-0.262063	-0.212676	-0.805553	-1.50528	-0.348945	-0.403122	-0.142622	0.332121	-0.0276887	0.113838	-0.0987201		0.00218833	0.000270728	0.014093
Sedoheptulose 7-phosphate	-0.011244	0.0143486	-1.15771	0.669781	0.430013	-0.446082		-0.00016498	-0.422012	-1.31882	0.426288	3.49499	3.20527	2.98774	2.70409	1.06246	*	-0.00470454	0.0964723	0.0734746	-0.0265641	0.0597882	-0.170056	-0.0164285	-0.563263	-1.75733	-1.97904	-1.79368	-1.48736	*	0.250095	0.000487385	3.15264e-06
Serine	-0.00433322	0.195823	0.321499	0.270234	0.300932	0.335122		-0.0117174	0.0765579	0.323905	0.187295	-1.18557	-1.38728	-1.21485	-0.878798	0.0748218	*	-0.0141397	0.00418318	0.0634815	0.0404251	0.349484	-0.148711	-0.649773	-1.20605	-0.63416	-0.435013	-0.521841	-0.460174	*	0.304161	0.001122	2.86167e-05
Shikimate	-0.0135228	0.28398	0.21711	-0.95494	-0.755364	-0.725728	*	-0.00675771	0.535065	0.0791627	-0.074039	-0.275831	-0.164899	-0.48538	-0.414441	-0.480089		-0.00158206	0.00338251	0.19954	0.0587948	0.246438	-0.00121596	-0.02405	-0.0477548	-0.139187	-0.0596447	0.0679757	0.216533		0.00054136	0.300759	0.135104
Shikimate 3-phosphate	-0.00494869	-0.304585	-0.972805	-1.81536	-2.22492	-2.07073	*	-0.0136286	-0.128044	-0.623855	-0.991786	-4.64318	-4.32222	-4.20589	-3.9975	-3.69236	*	-0.0108598	-0.179448	-0.0538104	-0.191423	-0.394837	-0.224234	0.316058	0.37515	0.29348	0.336936	0.245069	0.438468		0.00469767	0.00115632	0.000197885
Succinate	-0.00204238	-0.121356	-0.547702	-0.627997	-0.970029	-0.975887	*	-4.76065e-06	-0.17995	-0.769141	0.00811553	-0.864139	-0.889382	-1.05223	-1.03224	-1.1278	*	-6.28699e-05	0.0425057	0.031868	-0.125624	-0.193005	0.0579465	0.169633	0.247271	0.108333	0.147116	0.117598	-0.0153858		0.01515	0.000377438	0.0839077
succinate semialdehyde	-0.0249468	-0.366803	-0.97896	1.17934	1.36363	1.18574	*	-0.000163596	-0.291001	-0.925683	0.399344	0.943612	1.16469	1.20944	1.42213	1.47018	*	-0.000177024	-0.0458799	0.0192383	-0.127614	-0.174197	0.0477619	-0.117197	-0.0841352	-0.210613	-0.364451	-0.459606	-0.82743	*	0.00808	0.0150652	0.00141103
succinyl-coA	-0.205695	0.460094	0.275614	-2.48157	-1.1315	-3.07635	*	-0.019327	0.0479133	-1.75595	0.632625	-2.04405	-2.25837	-2.45769	-1.7825	-2.52618		-0.126052	-0.289595	-0.221535	-1.12481	-1.94811	-0.422338	-0.0562941	0.053919	-0.0971897	-0.250877	-0.574071	-1.655		0.00673333	0.0597414	0.199475
Threonine	-0.00312368	0.11687	0.365795	0.0245255	-0.0768897	-0.00873774		-0.00129224	0.180994	0.211606	0.228928	-3.18789	-3.03189	-2.7239	-1.80653	-0.893769	*	-0.029453	0.0336977	0.0618183	0.0309891	0.385871	-0.0859555	-0.423841	-0.357104	0.245438	0.516637	0.421258	0.0702605		0.845747	0.000487385	1.67815e-06
Tryptophan	-0.0542631	0.0418505	-0.362505	-1.07873	-1.17699	-1.42084	*	-1.27054e-05	0.331114	0.0939929	-0.0551709	-2.26884	-2.33155	-2.34694	-2.22754	-1.94447	*	-0.0109798	-0.0965915	0.164661	0.322471	0.430962	-0.14736	-0.848551	-1.54286	-1.10597	-1.2561	-1.69955	-1.1962		0.00218833	0.007425	0.0592069
Tyrosine	-0.000612452	0.165196	0.357569	-0.865655	-1.18942	-0.875734	*	-0.00298704	0.611914	0.680877	0.20656	-2.15043	-2.23338	-2.10556	-1.54967	-1.19036	*	-0.0110696	-0.192791	-0.111106	-0.198446	-0.0571759	-0.258713	-0.745447	-0.0713612	0.257461	0.452011	0.709678	0.931383	*	0.00808	0.00120267	4.15783e-08
UDP	-0.0949324	0.27591	-0.0228836	-1.07302	0.140516	0.340498		-0.0927071	0.472492	-1.4542	0.554306	-0.575137	-0.52714	-1.28879	-0.850376	-2.677		-0.0604956	-0.491429	-0.0111214	-0.533681	-0.0786869	-1.1605	-1.03632	-0.622808	-0.785119	-1.04421	-0.102063	0.0823546		0.85547	0.585663	0.139846
UDP-glucose	-0.0159177	-0.259954	-0.551459	-0.00409846	-0.010801	-0.215014		-5.06244e-05	-0.74385	-0.854372	0.645104	0.615789	0.698326	0.417457	0.656417	-0.377577		-0.00485888	-0.0955228	0.0421485	-0.22562	-0.232068	-0.0534641	-0.11508	-0.244975	-0.373277	-0.334347	-0.295359	-0.406113		0.544755	0.54134	0.11312
UDP-glucuronate	-0.0651919	-0.0937237	-0.601447	-1.23919	-1.14769	-1.64767	*	-0.0159215	-0.0777144	-1.42107	0.0529012	0.281193	0.22322	-0.429938	-0.417001	-2.22648		-0.0126271	-0.199247	-0.0423063	-0.727623	-0.991308	-0.243115	-0.286859	-0.171334	-0.263138	-0.441467	-0.470384	-0.986632		0.00217655	0.270346	0.11312
UDP-MurNAc	-0.0367646	0.112332	-0.0615574	-0.437181	0.124744	-0.057737		-0.0147862	0.276005	-0.674215	0.407065	-0.127749	0.435008	0.672863	1.28181	-0.223255		-0.0217462	-0.182012	-0.138208	-0.638943	-0.699118	-0.248232	-0.244886	-0.249772	-0.0516404	-0.238076	-0.616605	-0.948714	*	0.350133	0.213338	0.0160682
UDP-N-acetylglucosamine	-0.012222	0.117139	-0.0692388	0.6726	0.833799	0.988889		-0.0606201	-0.526641	-0.658664	2.42412	1.29927	1.73289	2.01525	2.63568	1.88339		-0.0143005	-0.13833	0.0250299	-0.172324	-0.101064	-0.126453	-0.426803	-0.324212	-0.0571242	-0.103596	-0.247161	-0.410734		0.150237	0.262625	0.0833651
UMP	-0.0305803	0.0264202	-0.437969	-1.50791	-1.49319	-0.936567	*	-0.00423652	-0.258226	-0.77492	-0.599991	3.02147	2.47138	1.86731	1.06057	-0.963558	*	-0.01926	-0.130226	0.0853351	-0.102115	0.120468	-0.443325	-0.593723	-0.138617	0.0701193	0.0162341	0.0569933	0.126644		0.00469767	0.000193248	0.0684746
Uridine	-0.012809	-0.165754	-0.442114	-0.753133	-0.822147	-0.776968	*	-0.00192211	-0.0756786	-0.635013	-0.710404	5.14515	3.34944	2.40802	1.65588	0.499348	*	-0.0033936	-0.163867	0.0905466	-0.050493	0.268542	-0.0682706	0.018875	0.212545	0.401032	0.468731	0.491762	0.578609		0.00808	0.00010692	0.00505
UTP	-0.0507846	0.117688	-0.141555	-1.39022	-0.789281	-1.54077	*	-0.020664	0.429117	-0.897301	0.201221	-0.384007	-0.244369	-0.914078	-0.457337	-2.63124		-0.00980102	-0.123303	-0.0326774	-0.298143	-0.731398	-0.271982	-0.54587	-0.558698	-0.218664	-0.308627	-0.333806	-0.744179		0.00218833	0.36141	0.102423
Valine	-0.000656129	0.0555374	0.0766886	-0.200374	-0.261556	-0.0267779		-0.00179398	0.214855	0.263853	-0.578085	-2.04598	-1.93699	-1.28103	-0.500892	0.339394	*	-0.00601985	-0.0157142	0.150693	0.0105266	0.0707971	0.106376	0.563932	1.90947	2.79558	2.98089	2.32908	0.861024	*	0.0983067	0.0003872	6.02633e-10
