# Supplementary material for: Metabolic Remodeling during Nitrogen Fixation in Zymomonas mobilis
Source: mSystems. 2021 Nov 16;6(6):e00987-21. doi: 10.1128/mSystems.00987-21 (PMC8594446; doi:10.1128/mSystems.00987-21)
Supplement: TABLE S2 [file msystems.00987-21-st002.xlsx]

## Sheet: Sheet1
Supplementary Table 2. Sheet1) Relative protein abundance of all proteins that were differentially abundant (fold change > 1.5 and FDR adjusted p-value < 0.05) during at least one of the three conditions of nitrogen availability, from left to right: continuous N2-fixing conditions (compared to NH4+-replete controls), gradual NH4+ downshift (compared to NH4+-replete controls), and acute NH4+ upshi…
		NH4+ vs N2		NH4+-replete controls			NH4+ Downshift							N2-fixing controls			NH4+ upshift
Locus Tag	Gene Name	Log2 (N2/NH4+)	sig (FC > 1.5 FDR < 0.5)	0 h	1 h	2 h	0 h	1 h	1.5 h	2 h	3 h	6 h	sig (FC > 1.5 FDR < 0.5)	0 min	60 min	120 min	0 min	5 min	15 min	30 min	60 min	120 min	sig (FC > 1.5 FDR < 0.5)
ZMO1631	TonB-dependent siderophore receptor			0	0.964545	5.97403	2.067	7.66369	7.37846	7.60196	8.05555	9.41531	*	0	0.838819	2.6327	2.01959	0.745839	2.70573	2.73225	2.306	2.4006
ZMO2009	Uncharacterized protein			0	1.68011	2.32396	1.47381	5.32245	7.06755	8.09508	8.98295	9.08128	*	0	0.2433	0.546946	-0.163855	-1.5891	1.05048	-0.882148	-1.37604	-0.468553
ZMO1835	Homocitrate synthase	8.232	*	0	0.0364332	-0.471748	0.396112	1.41005	2.68411	3.45498	4.11239	4.34915	*	0	-0.0232201	-0.0815292	0.00150741	-0.123118	-0.238333	-0.487044	-0.884704	-1.70999	*
ZMO1851	Flavodoxin			0	1.54476	4.2984	0.868991	5.14032	5.22382	5.7034	6.39005	7.91735	*	0	-1.82395	1.61713	-1.4772	-0.393612	-0.0220639	-0.736033	-0.0385383	-0.690117
ZMO1822	TonB-dependent siderophore receptor			0	0.0474446	3.78496	0.669735	5.09406	5.12968	5.40104	5.92392	7.00017	*	0	-1.29369	-1.11448	-0.30938	0.277135	-1.14326	-0.87653	-1.85453	-0.258734
ZMO1834	Cysteine desulfurase NifS	6.79	*	0	-0.0775512	-0.250703	0.109956	0.749264	1.55387	2.13937	2.84584	3.64788	*	0	0.0284885	-0.0527388	-0.095024	-0.12721	-0.0700604	-0.276149	-0.306658	-0.733168
ZMO1020	Orn/DAP/Arg decarboxylase 2	-1.274	*	0	0.237057	0.49083	-0.657482	-5.73173	-6.19968	-6.1693	-3.48929	-2.10182	*	0	0.431538	0.229104	0.183982	0.702474	1.20269	0.849364	0.752683	0.475847
ZMO2028	nif-specific ferredoxin III	6.12164	*	0	-0.128514	-0.517563	0.286979	0.350834	0.980448	1.61793	2.53501	3.75499	*	0	-0.339379	-0.0338429	-0.0712391	0.0154547	0.0271588	0.0825404	-0.282939	-0.51086
ZMO1826	Nitrogenase MoFe cofactor biosynthesis protein NifE (EC 1.18.6.1)	6.092	*	0	-0.00418656	-0.37547	0.214826	0.298707	1.89833	2.5031	3.0851	2.88892	*	0	-0.0184862	-0.063326	-0.124244	-0.207966	-0.363378	-0.622497	-0.837311	-1.5909	*
ZMO1821	Uncharacterized protein	5.796	*	0	0.00998691	-0.22344	0.379432	0.383419	0.851285	1.13849	1.82689	2.98051	*	0	-0.118235	-0.0400333	-0.185267	-0.219814	-0.261561	-0.356845	-0.521956	-0.869769	*
ZMO1817	Nitrogenase cofactor biosynthesis protein NifB	5.732	*	0	-0.0161069	-0.377049	0.36428	1.09852	1.53106	1.85486	2.16793	2.42373	*	0	-0.113563	-0.113563	-0.178415	-0.262032	-0.47098	-0.85142	-1.25418	-2.02522	*
ZMO1827	Nitrogenase molybdenum-iron cofactor biosynthesis protein NifN (EC 1.18.6.1)	5.636	*	0	-0.0437531	-0.244058	0.289855	0.14338	1.50143	2.3348	3.01557	3.1517	*	0	-0.0206842	-0.0576107	-0.284761	-0.09368	-0.126932	-0.359639	-0.677932	-1.28388	*
ZMO1828	Nitrogen fixation protein NifX	5.618	*	0	-0.0436929	-0.449247	0.348553	0.406576	1.17571	1.95213	2.91576	3.5767	*	0	0.0207586	-0.0210616	-0.145491	-0.158767	-0.130154	-0.357459	-0.335935	-0.824885	*
ZMO1820	Nitrogen fixation protein FixT	5.558	*	0	-0.0469952	-0.0926045	0.371856	0.522021	1.70468	1.92905	2.53269	3.40022	*	0	-0.135703	0.0440011	-0.0590837	-0.013631	-0.0869007	-0.184373	-0.447204	-0.697912
ZMO0795	TonB-dependent receptor plug			0	-1.57999	-0.405346	-0.833743	2.99929	3.26283	2.86853	3.29386	5.53289	*	0	4.04708	-0.00448736	1.6674	1.52358	2.69995	-0.733857	3.12163	3.35504
ZMO1825	Nitrogenase molybdenum-iron protein beta chain (EC 1.18.6.1)	5.526	*	0	-0.0646851	-0.476225	0.292979	0.428046	1.0997	1.5834	2.42586	3.4861	*	0	-0.0307331	-0.0446053	-0.191198	-0.191198	-0.168237	-0.350075	-0.262359	-0.619151	*
ZMO1831	NifQ family protein	5.50309	*	0	-0.256482	-0.700835	0.264193	-0.112872	0.824895	1.16454	2.06125	2.44743	*	0	-0.283236	-0.0357875	-0.256751	-0.166777	-0.188088	-0.365358	-0.709679	-1.23588
ZMO1824	Nitrogenase protein alpha chain (EC 1.18.6.1)	5.374	*	0	-0.213132	-0.544115	0.159243	0.56362	1.13833	1.54529	2.26908	3.31468	*	0	-0.0466681	0.0265418	-0.189187	-0.0908152	-0.132156	-0.227504	-0.301033	-0.510388
ZMO1832	iron-sulfur cluster assembly accessory protein	4.67294	*	0	-0.113615	-1.169	0.473003	3.13487	3.71888	3.75145	3.83446	3.3007	*	0	-0.228987	-0.245309	-0.180093	-0.42568	-0.823628	-1.17961	-1.96825	-3.3092	*
ZMO1823	Nitrogenase iron protein (EC 1.18.6.1) (Nitrogenase Fe protein) (Nitrogenase component II) (Nitrogenase reductase)	4.554	*	0	0.0514282	-0.304998	0.426625	0.748554	1.28262	1.70521	2.31415	3.00436	*	0	0	0.0183202	-0.0805655	-0.157305	-0.0773198	-0.365206	-0.150467	-0.427898
ZMO0604	Flagellin domain protein	-0.228		0	-0.0677266	-0.31388	-0.188706	-2.6857	-4.2832	-3.78146	-2.38882	-1.99001	*	0	-0.0583911	-0.141458	0.0898973	-0.0464958	-0.0480952	0.0597167	0.23763	-0.0360579
ZMO1819	Nitrogenase MoFe maturation protein, NifZ	1.47161	*	0	-0.615624	-0.865112	0.404843	0.779671	1.23944	1.47228	2.31541	2.73838	*	0	0.0444724	-0.389737	-0.358102	-0.661032	-0.948537	-1.38803	-2.43668	-4.22146	*
ZMO1808	Electron transport complex subunit H	4.124	*	0	-0.00832129	0.000992085	-0.127692	-0.189318	0.268431	0.6484	1.01237	1.47536	*	0	0.109435	0.0556152	0.0906559	-0.0947804	0.00217379	-0.241701	-0.129607	-0.618828	*
ZMO1837	ModD protein	2.62239	*	0	-0.0226011	-0.228314	0.380612	0.740631	1.63264	2.08957	2.83065	4.06301	*	0	0.23399	0.257	-0.0635241	0.0473755	-0.0145323	-0.122244	-0.232422	-0.510708
ZMO1833	NIF system FeS cluster assembly, NifU	2.37111	*	0	-0.077337	-0.585144	0.105283	2.6888	3.34465	3.47007	3.56085	3.87842	*	0	-0.184812	-0.206377	-0.173946	-0.462804	-0.877672	-1.55173	-2.41499	-3.83632	*
ZMO1815	TonB-dependent siderophore receptor	3.868	*	0	0.166794	-0.21109	1.07171	1.15049	1.41183	1.44571	1.86833	1.81948	*	0	-0.525969	-1.0605	-0.460249	-0.446467	-0.596988	-0.780792	-0.90216	-1.2695
ZMO1829	Nitrogen fixation protein	2.11937		0	-0.233993	-0.854195	0.456414	0.260931	1.21984	1.91118	3.02878	3.81334	*	0	-0.051796	-0.09232	-0.382917	-0.195112	-0.252747	-0.344099	-0.488165	-0.902567
ZMO0469	Uncharacterized protein	0.741058		0	0.19649	0.356638	-0.190738	-1.64775	-3.31814	-3.70518	-1.89925	-0.399981	*	0	0.186396	0.31859	0.00788154	0.0396013	-0.0836617	-0.152276	0.45593	0.568428
ZMO0133	Sel1 domain protein repeat-containing protein	-3.22613	*	0	-0.0400598	-0.207861	-0.485243	-0.909166	-1.13815	-1.48223	-1.80991	-3.58482	*	0	0.0500134	0.0255842	0.0565262	0.0362374	-0.157922	0.225709	0.45015	0.541533
ZMO1403	Peptidase M23	0.9	*	0	0.35343	0.721641	0.462361	-0.234866	-0.676291	-0.325639	0.340451	3.50603	*	0	0.423319	0.839117	0.177699	-0.15587	-0.24452	-0.113416	0.029691	0.307817
ZMO0902	TonB-dependent receptor	-1.192	*	0	0.603683	1.38457	1.81754	2.91144	2.89389	2.84545	3.01724	3.4572	*	0	-0.182161	0.174721	0.0196547	0.0334116	-0.283833	-0.207504	-0.145388	0.482118
ZMO1417	DEAD/DEAH box helicase domain protein	-0.812	*	0	0.0158287	-0.0678908	-0.130116	-1.04903	-1.94769	-2.66835	-3.44713	-2.72652	*	0	0.0627763	-0.00745723	-0.00263199	0.0523243	0.246753	0.437267	0.925701	1.034	*
ZMO1810	Electron transport complex subunit G	3.418	*	0	-0.117367	-0.0399452	0.109668	0.0777239	0.277946	0.408302	0.813791	1.44204	*	0	0.098484	-0.0463137	-0.0837995	0.00867666	-0.0359497	-0.0409279	-0.145142	-0.52319
ZMO1236	Alcohol dehydrogenase 1 (EC 1.1.1.1) (Alcohol dehydrogenase I) (ADH I)	0.124		0	0.340749	1.21595	-0.343557	-0.0569518	0.68376	1.11927	2.06236	3.38296	*	0	-0.0173765	-0.180554	-0.0879955	-0.0711953	0.10823	0.23407	0.115814	-0.18582
ZMO1373	Uncharacterized protein	0.377999		0	0.23603	1.25183	0.356705	0.893905	1.73376	1.83077	2.06794	3.29649	*	0	-0.122092	0.409946	-0.0318642	0.283402	0.181185	0.689457	0.173828	0.339624
ZMO1607	Septum formation initiator			0	0.0227381	0.0275239	0.0138867	-1.58513	-3.21191	-2.75746	-1.00904	0.26105	*	0	0.295127	0.0641531	0.341564	-0.250435	-0.481888	-0.924749	-0.322877	-0.304773
ZMO2001	hypothetical protein	-0.295288		0	-1.68739	-2.58506	-0.950827	-2.79383	-3.19398	-2.12285	-2.36794	-2.84124	*	0	0.316496	0.0166951	0.116071	-0.230653	-0.29626	-0.0699444	-0.340224	-0.749853
ZMO1836	Nitrogen fixation protein NifW	0.905794	*	0	-0.0747476	-0.532168	0.660763	0.975624	1.89033	2.30991	2.75861	3.09587	*	0	-0.0118691	-0.00774019	-0.122059	-0.219808	-0.35638	-0.577384	-0.97126	-1.85298	*
ZMO1838	putative molybdenum transport protein ModE			0	-0.390267	-0.993599	1.07223	0.352289	0.620477	0.766287	1.16868	-0.416013	*	0	-0.0187602	-0.686278	0.300986	-0.900857	-1.48524	-2.79287	-3.01356	-2.40306
ZMO1813	Electron transport complex subunit B	2.982	*	0	0.1052	-0.00421739	-0.0114041	0.347347	0.609721	0.776169	0.961026	1.41457	*	0	0.131557	0.0894656	0.0682361	-0.0944482	-0.120313	-0.257495	-0.155574	-0.459817
ZMO1068	Uncharacterized protein	2.97862	*	0	-0.089664	0.0606249	0.0639755	0.0773892	0.185952	0.0475105	0.0796402	0.120666		0	-0.129797	0.0197665	-0.11221	0.126446	0.134584	0.26744	-0.164115	-0.205109
ZMO1811	Electron transport complex subunit D	2.962	*	0	0.107563	-0.246791	0.291246	0.231338	0.49838	1.01041	1.53181	2.01638	*	0	0.107097	0.0531496	0.0290741	-0.0761037	-0.0877889	-0.321419	-0.238091	-0.715413
ZMO1812	Electron transport complex subunit C	2.942	*	0	0.0863337	0.0173496	0.061831	0.323108	0.772049	0.959307	1.2515	1.75553	*	0	-0.0795388	-0.0335526	-0.149344	-0.0893065	-0.165785	-0.214125	-0.29094	-0.639688	*
ZMO1530	KpsF/GutQ family protein (EC 5.3.1.13)	-0.126		0	-0.00746601	0.201926	-0.0738093	-1.57299	-2.51742	-2.92694	-2.1362	-1.06566	*	0	-0.00644761	-0.0573723	-0.170515	-0.096669	-0.174714	-0.248494	-0.145956	0.112514
ZMO0508	GCN5-related N-acetyltransferase	0.544001		0	-0.0853432	-0.298423	0.449103	-1.90147	-2.82828	-2.66074	-1.54092	-0.734355	*	0	0.00988765	-0.110232	-0.0744032	-0.412526	-0.75503	-1.04749	-1.29031	-0.667764	*
ZMO0038	sigma 54 modulation protein/ribosomal protein S30EA	-1.068	*	0	0.1768	0.45434	-0.931317	0.285391	1.86871	2.50879	2.82517	2.73006	*	0	0.36414	0.473154	0.228146	0.256698	0.780184	1.18535	1.61571	1.62127	*
ZMO1816	Transcriptional regulator, NifA, Fis Family	2.82	*	0	-0.138776	-0.353862	0.67362	0.832981	1.00927	1.05635	1.07402	0.764293	*	0	0.00262197	-0.047144	-0.0859037	-0.10561	-0.121383	-0.308925	-0.329813	-0.684765	*
ZMOp309	ZMOp36x009 uncharacterized protein			0	-0.753485	0.00518391	0.347173	-0.821041	-2.78352	-0.31198	-1.32362	0.03656	*	0	0.0118214	0.0850957	0.175879	-0.018939	-0.0495421	-0.0550974	0.193527	-0.166664
ZMO0309	Short-chain dehydrogenase/reductase SDR	0.88	*	0	0.131088	0.56406	0.0339799	0.743947	1.3434	1.61992	1.99172	2.76223	*	0	0.0662736	0.244156	0.108594	0.145823	0.228151	0.484977	0.446797	0.239586
ZMO0375	Extracellular sucrase (EC 3.2.1.26) (Beta-fructofuranosidase) (Invertase) (Protein B46) (Saccharase)	2.756	*	0	0.0763487	0.281493	1.14576	0.53493	0.293277	0.136287	0.0504194	-0.287859	*	0	0.0144674	0.00845519	-0.259095	-0.208351	-0.354854	-0.342601	-0.387387	-0.543715
ZMO1298	TonB-dependent receptor plug	2.742	*	0	0.16342	-0.153798	0.736498	0.992689	1.33063	1.4079	1.7831	1.58688	*	0	-0.313674	-0.885625	-0.342992	-0.386329	-0.559468	-0.69624	-0.798744	-1.00864	*
ZMO1242	Uncharacterized protein ZMO1242			0	0.186476	-0.042931	0.0658744	-1.30261	-2.27611	-2.73504	-1.96239	-1.30133	*	0	-0.0322051	-0.0188836	-0.0891251	-0.0987834	-0.0585336	0.0716912	0.325072	0.389426
ZMO1754	Aldehyde Dehydrogenase	1.74	*	0	0.170944	0.726054	0.120959	1.01889	1.70233	1.72754	1.81809	2.73074	*	0	0.108175	0.227365	0.323648	0.242575	0.400816	0.624818	0.564046	0.32642
ZMO0080	Probable chemoreceptor glutamine deamidase CheD (EC 3.5.1.44)	-0.456322		0	0.225683	-0.0318408	-0.0219419	-0.940642	-1.25439	-1.88964	-1.73533	-2.66702	*	0	0.160528	0.173937	-0.240751	-0.224577	-0.749699	-0.22102	-0.222992	0.356429
ZMO0445	Uncharacterized protein	2.628	*	0	0.174527	0.122439	0.113627	0.0163107	0.113804	0.158369	0.229009	0.262792		0	-0.00519896	0.15649	0.0598	0.0041562	0.0732616	-0.00499755	0.123019	0.110627
ZMO0740	CsbD family protein	1.4	*	0	0.101451	0.389418	0.107824	0.604828	1.14117	1.67024	2.11503	2.62772	*	0	0.155698	0.064309	0.0812438	0.139619	0.362722	0.536195	0.712927	0.292866
ZMO0033	UPF0260 protein ZMO0033	-0.739634	*	0	-0.26911	-0.0915187	-0.354694	-1.34097	-0.268853	2.46487	2.59411	-1.54305		0	0.153346	-0.0845395	0.52055	0.356433	0.276776	0.0542056	0.598191	0.766693
ZMO0077	tRNA-2-methylthio-N(6)-dimethylallyladenosine synthase (EC 2.8.4.3) ((Dimethylallyl)adenosine tRNA methylthiotransferase MiaB) (tRNA-i(6)A37 methylthiotransferase)	-1.606	*	0	0.0585619	0.0073022	0.0185819	-0.338316	-0.760879	-1.22569	-1.81288	-2.58294	*	0	0.0269045	0.0409357	0.0393089	0.0300494	0.0786883	-0.00455439	0.102057	0.248331
ZMO1809	Electron transport complex subunit E	2.57412	*	0	0.072322	0.108137	0.0302764	0.158552	0.328079	0.716796	1.07668	1.88681	*	0	0.148591	0.108114	0.0646785	-0.110502	-0.00436424	-0.377016	-0.042788	-0.596906
ZMO1457	Major facilitator superfamily MFS_1	2.57038	*	0	0.194142	0.857479	1.06752	0.578679	0.026715	-0.0215951	-0.225137	0.0147789	*	0	-1.27651	-1.11789	-0.526202	-0.36279	-0.15708	-1.07466	-0.867598	-1.52213
ZMO0506	Class I peptide chain release factor			0	-0.165812	0.0438915	-0.228657	-0.767371	-1.16747	-1.16843	-1.2792	-2.55774	*	0	-0.198712	0.125301	-0.324737	-0.445023	-0.0703893	0.00362459	0.511368	0.938296
ZMO0074	Endoribonuclease YbeY (EC 3.1.-.-)	0.212		0	0.0737119	-0.113717	0.0449754	-0.508333	-0.932619	-1.36789	-1.62997	-2.55249	*	0	-0.134333	-0.0528613	-0.0487742	0.111293	0.07946	0.149335	-0.0571779	0.0878951
ZMO1355	ABC transporter related protein	-0.118		0	0.162087	0.107672	-0.0168426	-0.37879	-1.00521	-1.77429	-2.54004	-2.50176	*	0	0.124167	0.08426	0.0158697	0.0347887	0.122376	0.111606	0.206615	0.377309
ZMO1540	FeoA family protein	0.328		0	0.119991	0.936578	0.186037	1.40166	1.45777	1.54749	1.79632	2.5289	*	0	0.140116	0.0263048	-0.00975527	-0.0117414	-0.054303	-0.127224	0.013512	-0.104118
ZMO1581	Antibiotic biosynthesis monooxygenase	2.338	*	0	0.217159	0.63978	-0.0947301	-0.105662	-1.0072	-1.60983	-2.5065	-0.19528	*	0	0.225507	0.357799	0.104747	-0.034938	-0.0207338	0.047982	0.230055	0.641002
ZMO1705	Thioredoxin domain protein	2.482	*	0	-0.0463502	0.122879	0.219555	0.286668	0.428818	0.488267	0.615794	1.33307	*	0	-0.093181	0.0190585	-0.181524	-0.204114	-0.100606	-0.139813	-0.0577142	-0.0603922
ZMO1541	Ferrous iron transport protein B	-0.372		0	0.0926381	0.798283	0.235871	1.03038	1.2142	1.31746	1.62987	2.48042	*	0	-0.0404355	-0.000442567	-0.17756	-0.14541	-0.121937	-0.159339	-0.101282	-0.2244
ZMO2031	50S ribosomal protein L32	-1.00521	*	0	-0.102877	-0.291926	-0.332076	-0.769264	-1.06992	-1.516	-2.44735	-1.70988	*	0	0.410988	0.531816	-0.0302935	-0.0971031	0.29689	0.240865	0.669915	1.01796
ZMO0525	30S ribosomal protein S17	0.467999		0	0.153044	0.417639	-0.681896	-0.367788	-0.794823	-1.01922	-1.54573	-2.43681	*	0	0.143693	0.345135	0.179999	0.15978	0.115477	0.187151	0.142222	0.580624
ZMO1356	Chromosomal replication initiator protein DnaA			0	0.0100891	0.058454	0.0260558	-0.523365	-1.15105	-1.43613	-2.41073	-1.52363	*	0	0.032325	0.0424163	-0.0338867	-0.0985223	0.0245642	0.0231237	0.117738	0.279894
ZMO0824	Uncharacterized protein			0	0.148333	0.126908	0.319294	-1.32862	-2.39418	-1.76131	-0.746734	0.139934	*	0	0.27751	0.153251	0.279142	-0.349354	-0.510804	-0.619191	-0.320471	-0.116883	*
ZMO0208	GCN5-related N-acetyltransferase	-0.292		0	0.363576	0.632076	-1.27453	-0.79617	-1.15172	-1.05237	-0.559919	0.920766	*	0	0.1467	0.113185	-0.104251	1.99767	2.20619	2.39255	1.92635	1.34144	*
ZMO0694	Uncharacterized protein	0.924	*	0	0.435221	1.00224	0.127612	0.546509	0.890246	1.28105	1.5936	2.36361	*	0	0.179572	0.191966	0.131263	0.0982998	0.188116	0.319892	0.331562	0.330462
ZMO1372	Short-chain dehydrogenase/reductase SDR			0	0.46792	1.01348	0.107352	0.36061	0.148151	0.527136	1.02023	2.35249	*	0	0.310774	0.517702	0.397983	0.290304	0.705793	1.12829	1.15283	0.523047
ZMO0918	Catalase (EC 1.11.1.6)	0.514		0	0.286342	0.78487	0.0465356	0.621649	1.00342	1.14476	1.25178	2.32547	*	0	0.143596	0.365928	0.351804	0.343925	0.450999	0.377924	0.628324	0.509562
ZMO0069	Major tail tube protein			0	-0.368451	-0.925626	0.6507	-1.64438	-2.31676	-2.02721	-0.972093	-1.44798	*	0	-0.329454	-0.431379	-0.112124	-0.621257	-1.15145	-1.45404	-2.23231	-1.97212	*
ZMO0641	Uncharacterized protein			0	-0.122452	-0.0710193	-0.00987428	-0.702161	-2.27891	-1.6855	-1.20421	-1.56703	*	0	0.612836	-0.597536	0.0354148	0.6522	-0.372001	0.564045	1.00127	0.208671
ZMO1382	Aminotransferase class-III	0.593007		0	-0.404844	0.794198	0.476457	0.735348	0.926969	1.03224	2.05871	2.26778	*	0	0.112202	-0.111552	0.0617997	-0.0621466	-0.137194	-0.012791	-0.000635501	-0.525289
ZMOp430	ZMOp39x030 uncharacterized protein	1.35835	*	0	0.14343	0.0501123	0.487616	-0.955556	-2.26221	-1.07404	-1.46711	-0.599135	*	0	-0.0803929	-0.0655749	0.0156851	-0.0181151	-0.32407	-0.344219	-0.52463	-0.639246
ZMO1818	4Fe-4S ferredoxin iron-sulfur binding domain protein	2.262	*	0	0.0439464	0.0402959	0.0186142	0.169449	0.558884	0.724412	0.921199	1.34409	*	0	-0.0808115	0.157639	-0.00832023	-0.0750246	-0.0515915	-0.135912	-0.158921	-0.331677
ZMO1598	1-deoxy-D-xylulose-5-phosphate synthase 2 (EC 2.2.1.7) (1-deoxyxylulose-5-phosphate synthase 2) (DXP synthase 2) (DXPS 2)	-0.616	*	0	0.141776	0.192693	-0.016278	-0.745295	-1.41026	-1.86274	-2.18494	-1.91249	*	0	0.0605462	0.000574814	-0.0843701	-0.0353008	-0.0172916	-0.0437363	-0.101043	0.00562596
ZMO1380	Transcriptional regulator, AraC family			0	0.428461	0.128703	1.16903	1.44151	1.49605	1.81673	2.16651	1.24659	*	0	-0.104473	-0.106759	-0.324534	-0.651986	0.337348	1.13442	0.528321	0.375255
ZMOp108	ZMOp32x008 PIN domain protein	2.15458	*	0	-0.00110526	0.0422431	-0.0483078	0.0848826	0.228126	0.244601	0.310525	0.930149	*	0	-0.0483879	0.0910658	-0.029688	0.0637712	0.0942648	0.104454	-0.0261108	-0.137026
ZMO1335	NAD(P)H dehydrogenase (quinone) (EC 1.6.5.2) (Flavoprotein WrbA) (NAD(P)H:quinone oxidoreductase) (NQO)	0.582		0	0.247193	0.443995	0.0533296	0.345887	0.644558	0.93735	1.30614	2.14747	*	0	0.0739995	0.164223	0.0989264	0.113929	0.12053	0.266658	0.282641	0.161168
ZMO0674	Uncharacterized protein	1.108	*	0	0.279157	0.651988	0.125772	0.584922	1.20853	1.4207	1.60852	2.14365	*	0	-0.00374738	0.0918029	-0.124393	-0.15118	0.0366021	0.187207	0.176951	-0.114771
ZMO0380	Uncharacterized protein	2.11691		0	-0.900224	0.44901	1.03982	0.857714	0.317096	-0.0199239	0.00872886	0.195866	*	0	0.245936	0.136524	-0.00109998	-0.00352169	-0.0566406	-0.145697	-0.132192	-0.546178
ZMO1304	Uncharacterized protein			0	-0.712809	-0.463131	-0.0605712	-1.11092	-1.78654	-2.1059	-1.55083	-1.30422	*	0	-0.395599	-0.416003	-0.569248	-0.429628	-0.48254	-0.251787	-0.794122	-0.309726
ZMO0998	Peptide methionine sulfoxide reductase MsrA (Protein-methionine-S-oxide reductase) (EC 1.8.4.11) (Peptide-methionine (S)-S-oxide reductase) (Peptide Met(O) reductase)	0.67	*	0	0.122709	0.439546	-0.171066	0.222188	0.618726	1.1029	1.43155	2.10385	*	0	0.291665	0.300748	0.307125	0.0783174	0.325646	0.408259	0.710357	0.369975
ZMO0122	Uncharacterized protein	0.504		0	0.269332	1.05023	-0.280484	0.681641	1.69031	1.98459	2.02299	2.08431	*	0	0.134824	0.208924	-0.0341451	0.0690453	0.298338	0.431033	0.547328	0.422706
ZMO1848	Periplasmic binding protein	2.06	*	0	-0.0860088	-0.384319	0.867808	1.05924	1.36023	1.55013	1.85263	1.90565	*	0	-0.122402	-0.162072	-0.141221	-0.111694	-0.183306	-0.245391	-0.358066	-0.698875	*
ZMO0388	hypothetical protein			0	0.931865	1.37258	2.05968	1.34664	0.470405	0.396561	-0.0301892	-0.275931	*	0	0.0796925	-0.141878	-0.290249	-0.511023	-0.29089	-0.293348	-0.599837	-0.545288
ZMO1920	Uncharacterized protein	0.19184		0	0.200549	0.504849	0.315377	0.245544	0.762706	0.744216	1.2953	2.05294	*	0	-0.145054	0.109433	-0.0700613	0.0352042	0.0250069	0.195395	0.0250004	0.102533
ZMO1545	Heat shock protein DnaJ domain protein			0	-0.14624	-0.0468137	0.174613	-1.46087	-1.54371	-2.03885	-0.992785	-0.835431	*	0	-0.393444	-0.266514	0.299124	-0.396381	0.248262	-0.0131164	0.565596	0.699488
ZMO0606	Uncharacterized protein			0	-0.307882	-0.645293	-0.181534	-1.90799	-2.02619	-1.49858	-0.795321	-0.723885	*	0	0.0440093	0.0597052	0.605345	0.21598	0.41515	0.701616	0.418133	0.0669688
ZMO0374	Levansucrase (EC 2.4.1.10) (Beta-D-fructofuranosyl transferase) (Sucrose 6-fructosyl transferase)	2.022	*	0	0.0177261	0.267811	0.737255	0.29357	0.0251406	0.0153759	-0.130625	-0.495258	*	0	0.141534	0.0622597	-0.0902976	-0.0777051	-0.0547387	-0.150704	-0.224516	-0.514836
ZMO1682	Aminotransferase (EC 2.6.1.-)	-1.982	*	0	0.24599	0.589556	0.0536526	-0.014544	0.0705986	0.148756	0.230524	0.133652		0	0.131211	0.179739	0.0683006	-0.0106712	0.0618506	-0.0772183	0.111034	0.342478
ZMO0557	Ribosome maturation factor RimP	-0.816	*	0	0.0693233	0.0370308	-0.168354	-0.459172	-0.93112	-1.28852	-1.69106	-1.97985	*	0	-0.0537841	-0.0558527	-0.0244118	-0.0936179	-0.0284382	-0.0084772	0.267507	0.420404
ZMO1071	MiaB-like tRNA modifying enzyme (EC 1.3.1.74)	-0.867999	*	0	0.0903881	0.0222593	-0.110311	-0.397418	-0.535083	-0.780335	-1.1817	-1.97959	*	0	0.0291846	0.142286	0.044437	0.130504	0.132163	0.142712	0.195619	0.343668
ZMO0915	Copper-translocating P-type ATPase	0.758	*	0	0.0655782	0.270062	0.137339	0.309764	0.518906	0.753554	1.09429	1.95511	*	0	0.0176146	-3.18374e-05	-0.0393845	0.00936851	-0.0104983	-0.00868577	0.0310858	-0.250282
ZMOp407	ZMOp39x007 TonB-dependent receptor beta-barrel protein			0	-0.0508692	-0.339451	-1.03348	0.492469	0.494282	0.44701	0.812662	1.9445	*	0	0.23598	0.0746408	-0.00988071	-0.605769	-0.00869675	-0.520265	0.170503	0.0745349
ZMO1768	Diaminopimelate decarboxylase (DAP decarboxylase) (DAPDC) (EC 4.1.1.20)	-1.936	*	0	0.0622115	0.108102	-0.0303127	-0.0612054	-0.023326	0.0249369	0.059407	-0.0528816		0	-0.0247445	0.0381383	-0.154493	-0.14834	-0.077132	-0.194233	-0.0804288	-0.0623887
ZMO0591	NifU-like involved in Fe-S cluster formation			0	-0.20498	-0.635181	0.0208388	-0.696811	-1.93151	-0.665382	-1.51647	-0.753688	*	0	-0.345772	-0.477222	-0.184741	-0.508523	-0.446274	-0.552409	-0.76855	-0.341108
ZMO1846	ABC transporter related protein	1.02985	*	0	0.0253427	-0.117029	1.01904	1.06618	1.27012	1.41775	1.71604	1.92881	*	0	0.0293976	-0.217189	-0.11202	-0.189885	-0.167446	-0.312633	-0.325721	-0.757475
ZMO0286	Uncharacterized protein	0.27		0	0.289921	0.985598	0.118357	0.577552	0.73354	1.03732	1.25364	1.92754	*	0	0.0589129	0.139843	0.350387	0.300826	0.42358	0.935044	0.801255	0.785137
ZMO1007	Uncharacterized protein	0.468		0	0.10394	0.205274	-0.0236355	0.0840514	0.532406	0.793431	1.16455	1.92598	*	0	0.00811346	0.177408	-0.0222897	0.00868901	0.0703507	0.172475	0.284867	0.278179
ZMO0942	Sucrose-6-phosphate hydrolase (Sucrase) (EC 3.2.1.26) (Invertase)	0.716	*	0	-0.0183597	0.233853	-0.0118379	0.287777	0.567983	0.835667	1.11846	1.91904	*	0	0.0195886	0.0763332	0.0159937	0.0206785	0.136739	0.143095	0.247906	0.0191468
ZMO1353	UPF0303 protein ZMO1353	1.908	*	0	-0.0570106	-0.292302	-0.0805796	-0.105962	-0.0692302	-0.123179	-0.108608	-0.0702111		0	-0.126516	-0.12509	-0.115502	-0.0505288	-0.0709971	-0.0937052	-0.185012	-0.295149
ZMO1842	FAD:protein FMN transferase (EC 2.7.1.180) (Flavin transferase)	1.434	*	0	-0.318675	-0.396884	1.14244	0.0396164	-0.563306	-0.625763	-0.26417	-0.518198	*	0	-0.310356	-0.428836	-0.189723	-0.591532	-1.20705	-1.60178	-1.89628	-1.60515	*
ZMO1198	5-aminolevulinate synthase (EC 2.3.1.37) (5-aminolevulinic acid synthase) (Delta-ALA synthase) (Delta-aminolevulinate synthase)	-0.0820007		0	-0.0950543	-0.403252	-0.0760328	-1.3207	-1.81194	-1.87798	-1.54697	-0.95204	*	0	0.0160381	0.100671	0.0561864	0.189239	0.148457	0.136573	-0.38365	-0.364347
ZMO0383	Uncharacterized protein	1.862	*	0	-0.170251	0.0202571	0.94927	0.421269	-0.0946505	-0.111558	-0.306126	-0.53097	*	0	0.133943	0.143331	-0.0565745	-0.0827539	-0.141309	-0.300269	-0.268115	-0.577651
ZMO1026	Uncharacterized protein	-0.259999		0	0.122373	0.355235	0.077848	-1.08488	-1.78318	-1.85684	-1.5466	-1.59939	*	0	0.149175	0.459998	0.215342	0.0498628	0.290615	0.245129	0.599657	0.639895
ZMO0693	OsmC family protein	0.639999	*	0	0.0773754	0.669211	-0.196364	0.0853907	0.258822	0.556162	0.890224	1.85373	*	0	0.221622	0.332875	0.182813	0.148433	0.376329	0.480361	0.701192	0.496063
ZMO1287	Glycosyl transferase group 1	-1.848	*	0	-0.106567	-0.197351	-0.147583	-0.550501	-0.725266	-0.907721	-1.12393	-1.54391	*	0	-0.119895	-0.0651864	-0.00193678	0.0960687	0.00729582	0.120009	0.167502	0.492345
ZMOp109	ZMOp32x009 SinI-like DNA-binding domain protein putative excisionase-like protein	1.84713	*	0	0.0236034	0.0896221	0.0533882	-0.184576	-0.0491497	0.0568055	0.275706	0.670739	*	0	0.0717107	0.0947244	0.0454088	0.0216451	0.0333726	0.0902194	0.0348967	0.00184267
ZMO0331	Uncharacterized protein	1.44646	*	0	0.116356	0.68359	0.216627	0.0132873	0.563349	0.884766	0.448941	1.84503	*	0	0.0720878	0.248649	0.0028101	-0.0284375	-0.0669259	0.16295	0.261804	0.577993
ZMO2033	Transcriptional regulator, XRE family			0	0.101142	-0.145065	0.171907	0.325566	0.624762	0.641572	1.50656	1.79928	*	0	0.0714442	0.265669	0.159845	0.0772875	-0.173447	-0.0741408	-0.0349731	-0.0629413
ZMO0350	Putative ParB-like nuclease	1.796	*	0	0.0128005	-0.18402	0.0792728	-0.0268486	0.184508	0.159145	0.231539	0.412016		0	-0.116472	0.029973	0.00117102	0.0170237	0.0531724	0.0495813	-0.0928912	-0.160755
ZMO0085	Methyl-accepting chemotaxis sensory transducer	-1.792	*	0	-0.0776837	-0.163473	-0.0961284	-0.304529	-0.462169	-0.546049	-0.547052	-0.346578		0	-0.0287613	-0.00758644	0.0208734	0.143539	0.156836	0.252499	0.482447	0.544998
ZMOp331	ZMOp36x031 helix-turn-helix XRE super family protein			0	-0.2183	-0.250189	-0.0702867	-1.58891	-1.78778	-1.54076	-0.934197	-0.528536	*	0	-0.101646	-0.0193495	-0.249046	-0.25623	-0.395734	-0.49298	-0.138997	0.202653
ZMO0221	Transcriptional regulator, CarD family	-0.859999	*	0	0.0119885	-0.0712008	-0.0253694	-0.626104	-1.37191	-1.68525	-1.77729	-1.17577	*	0	0.0238133	0.0143527	-0.0851328	-0.0612886	-0.078088	-0.0162015	0.0924546	0.253664
ZMO1390	Uncharacterized protein	-1.76966	*	0	0.21082	0.0588979	0.286827	0.054566	0.0239933	0.00898334	-0.0538693	-0.231591		0	-0.147453	-0.046736	-0.160665	-0.14028	-0.0232175	-0.197018	-0.224604	-0.060778
ZMO0605	Flagellar hook-associated protein FlgK	-0.384		0	0.00217664	-0.211486	-0.0914199	-0.946992	-1.60176	-1.75907	-1.3386	-1.01341	*	0	-0.0973883	-0.0780954	0.0864228	-0.0273847	-0.0625437	0.0665639	0.0355977	-0.0244117
ZMO0026	Sel1 domain protein repeat-containing protein	-0.986	*	0	-0.0370391	-0.139298	0.00813296	-0.0741751	-0.230599	-0.367204	-0.85475	-1.72782	*	0	-0.102921	-0.177217	0.0313528	-0.0553784	0.0487127	0.216974	0.784576	0.972392
ZMO0935	Glutathione S-transferase domain protein	1.714	*	0	-0.00554785	0.234058	0.0716916	0.113185	0.282991	0.480976	0.729098	1.14968	*	0	-0.0485731	-0.00335461	-0.0219038	0.0344859	0.116221	0.0919719	0.0334023	-0.1682
ZMO0501	Predicted membrane protein GtrA-like protein			0	-0.546523	-0.276269	0.06728	0.120308	-0.113536	0.337704	-0.685776	-0.751921	*	0	0.666709	0.124042	1.71226	1.03962	0.980357	0.674836	0.312327	0.264322
ZMO0394	Uncharacterized protein	1.71005	*	0	-0.0800175	0.340139	0.863191	0.312577	-0.63995	-0.885076	-0.931617	-1.18628	*	0	0.352475	0.224733	0.202586	0.0230389	-0.0390344	-0.186951	-0.0745458	-0.435415
ZMO1163	Phosphate-specific transport system accessory protein PhoU homolog (Pst system accessory protein PhoU homolog)	1.704	*	0	-0.11893	-0.0487104	-0.00411586	-0.0633963	-0.0392729	0.0462707	0.0278104	0.35545		0	-0.110173	-0.141066	-0.068234	0.0546822	0.0655635	0.0288667	-0.0829561	-0.20732
ZMO1449	Mannitol dehydrogenase domain protein	0.532		0	0.0630429	-0.0164459	-0.170627	-0.042404	0.279051	0.451487	0.90537	1.69175	*	0	-0.07462	-0.00949995	0.144474	0.111702	0.154819	0.204179	0.192073	0.158115
ZMO1234	1-deoxy-D-xylulose-5-phosphate synthase 1 (EC 2.2.1.7) (1-deoxyxylulose-5-phosphate synthase 1) (DXP synthase 1) (DXPS 1)	-0.332		0	0.235382	0.37289	-0.0323066	-0.856009	-1.06697	-1.53056	-1.6644	-1.30067	*	0	0.125642	0.0964564	-0.0411197	0.0278211	0.00247102	0.0783727	-0.378642	-0.246709
ZMOp124	ZMOp32x023 MTH538 TIR-like domain	-0.344		0	0.0576169	0.0666191	-0.02413	-0.427235	-0.901698	-1.26555	-1.53916	-1.65356	*	0	-0.016214	0.046145	-0.113181	0.00174801	-0.0579453	0.060122	0.0191754	0.304047
ZMOp101	ZMOp32x001 SIR2-like protein			0	-0.352087	-0.886755	0.479195	-0.697192	-1.64921	-1.38966	-1.27415	-0.759091	*	0	0.534427	-0.0614683	0.133696	-0.182613	-0.648647	-1.34372	-0.711461	-0.561645
ZMO0160	Thioesterase superfamily protein	1.644	*	0	-0.000426112	0.18463	0.108898	0.179448	0.293407	0.506597	0.601915	0.875013	*	0	0.0612747	0.0984551	-0.0077495	0.176357	0.104212	0.12133	0.119534	0.0896522
ZMO1841	Positive regulator of sigma E, RseC/MucC	1.6	*	0	-0.0443163	-0.154272	0.610096	-0.200375	-0.0150109	0.387145	0.925948	1.63824	*	0	-0.0921428	-0.154105	-0.175407	-0.179455	-0.477299	-0.679751	-0.872097	-1.08663	*
ZMO0809	UPF0235 protein ZMO0809	-0.204961		0	0.166436	0.0996997	-0.197726	-0.431181	-0.770585	-1.2142	-1.61413	-1.63615	*	0	-0.0653986	-0.015599	0.204752	-0.0727684	-0.151637	-0.0421458	-0.036348	0.291496
ZMO0037	Putative PTS IIA-like nitrogen-regulatory protein PtsN	0.83	*	0	0.119607	0.611787	-0.155455	0.100797	0.609877	0.920147	1.22871	1.63204	*	0	0.0172414	0.132103	0.0368273	-0.0694327	0.0653602	0.262223	0.333163	0.325285
ZMO1628	PepSY-associated TM helix domain protein	-0.224		0	-0.0255136	-0.123941	-0.0850633	0.642966	0.725931	0.741141	0.960602	1.62425	*	0	0.163872	0.0384546	0.0425096	-0.112296	-0.0628284	-0.157025	0.0391478	-0.23923
ZMO0399	Uncharacterized protein	1.606	*	0	0.0012654	0.319171	0.779785	0.391609	0.209912	0.116183	0.00520083	-0.475949	*	0	0.0898071	0.115486	0.166543	0.14248	0.105921	0.18776	-0.018422	-0.138256
ZMOp129	ZMOp32x028 Type I restriction endonuclease HsdS			0	0.003236	0.0735405	0.0336073	-0.13536	-0.357861	-0.538879	-0.985018	-1.59097	*	0	0.257399	0.158375	0.0961597	0.0362902	0.0305391	-0.0296875	0.0686374	0.0298142
ZMO0571	Binding-protein-dependent transport systems inner membrane component			0	0.212264	0.511888	0.45927	0.565822	0.680401	0.976561	1.17254	1.58378	*	0	0.0558102	0.237916	0.0812288	0.182064	0.143675	0.229299	0.203289	-0.0125532
ZMO0916	Heavy metal transport/detoxification protein	0.0920002		0	-0.0100992	-0.0675391	0.0692662	0.193889	0.339786	0.573786	0.858321	1.57167	*	0	-0.112594	-0.0764086	-0.038451	-0.0587301	-0.089767	-0.0729137	0.00901506	-0.269037
ZMO0572	ABC transporter, conserved site	-0.114		0	0.186064	0.514382	0.172852	0.360535	0.611121	0.781088	1.07205	1.5674	*	0	0.0237994	0.153928	0.0393599	0.0842708	0.127975	0.0583266	0.0812013	-0.0155355
ZMO1402	Iron-sulfur cluster assembly accessory protein	0.138		0	0.223549	-0.0430415	0.189108	-0.128113	-1.05082	-1.56004	-1.53918	-0.507015	*	0	0.186924	0.332689	0.234474	0.114097	0.0378964	0.0293529	0.0628085	0.330891
ZMO1271	Uroporphyrin-III C-methyltransferase	-0.232		0	-0.0267398	0.319089	0.0541438	-0.202411	-0.420668	-0.696671	-1.35189	-1.55972	*	0	0.107714	0.166369	0.0777933	0.0905547	0.0937302	0.166701	0.0564386	0.419244
ZMO1237	2-hydroxyacid dehydrogenase homolog (EC 1.1.1.-)	0.514		0	-0.116482	0.418998	-0.120752	0.170614	0.721514	0.845419	1.0299	1.53195	*	0	-0.0991469	0.146549	-0.00807673	0.258742	0.365051	0.643241	0.442342	0.458952
ZMO1797	Cytidylate kinase (CK) (EC 2.7.4.25) (Cytidine monophosphate kinase) (CMP kinase)	-0.0639999		0	0.0434656	-0.0395688	-0.19324	-0.305179	-0.520551	-0.707984	-1.02988	-1.5316	*	0	-0.00789056	-0.131283	0.011957	-0.0909696	-0.0330412	0.0583441	0.142035	0.171905
ZMO1933	Uncharacterized protein	-1.52	*	0	0.08025	-0.102602	-0.117785	-0.13398	-0.174517	-0.0642315	0.0158517	-0.185538		0	0.0987369	0.0631477	0.051596	0.0105952	0.140487	0.15068	0.235175	0.262579
ZMO0318	Short-chain dehydrogenase/reductase SDR	0.28		0	0.199206	0.627992	-0.103471	0.132841	0.305052	0.489783	0.707105	1.51779	*	0	-0.100418	-0.038957	-0.0227302	-0.0766173	0.0557272	0.0376975	0.130201	-0.0309066
ZMO1490	Uncharacterized protein	0.0739998		0	0.113304	0.0140172	-0.0367468	-1.16045	-1.2448	-1.51586	-1.23137	-0.769983	*	0	-0.0213709	-0.137847	0.260196	0.18425	0.147641	0.250809	0.0209255	0.276503
ZMO0250	Response regulator receiver protein	1.51568	*	0	0.135669	0.192044	0.232736	0.26999	0.166061	0.390287	0.482864	0.645322	*	0	-0.0179414	-0.0188108	-0.0505694	-0.103968	-0.027931	-0.065122	-0.0631234	-0.263979
ZMO0636	Uncharacterized protein	-1.502	*	0	-0.0785608	-0.402785	0.0906209	-0.341531	-0.703506	-0.895015	-0.933526	-1.20779	*	0	-0.100396	-0.277063	-0.156435	-0.0216501	-0.0149445	-0.0853193	-0.147969	-0.402532
ZMOp121	ZMOp32x020 contains AbrB/SpoVT family DNA-binding domain which includes the MazE antitoxin domain	0.118		0	0.0607021	0.0831925	0.0439701	-0.678988	-1.49837	-1.4527	-0.913643	-0.132743	*	0	0.068402	0.163477	0.0463955	0.0939612	0.227608	0.166787	0.23336	0.247755
ZMO0124	ATPase-like protein	-0.697999	*	0	0.1014	0.162362	-0.0216227	-0.17721	-0.389642	-0.557804	-1.01649	-1.49363	*	0	-0.0264267	0.0280113	-0.13305	-0.0722415	-0.0906847	-0.0251243	-0.049597	0.00458361
ZMO0614	Flagellar basal body rod protein FlgB	0.75353		0	-0.32413	-0.480084	-0.240999	-0.710567	-0.543189	-0.152156	0.214854	-0.124807	*	0	0.140771	0.13593	1.07233	1.04675	1.05803	1.48916	0.329346	0.140252
ZMO1205	Uncharacterized protein			0	0.193418	-0.288205	-0.00998894	-0.140337	-0.799523	-1.3284	-1.479	-1.43669	*	0	-0.0339888	-0.500792	-0.303611	-0.267323	-0.21696	0.0395449	-0.17168	-0.685038
ZMOp327	ZMOp36x027 uncharacterized protein	1.468	*	0	-0.157734	-0.388198	0.212566	-0.00616506	-0.0769599	-0.111699	-0.422841	-0.127269		0	0.124424	0.109751	0.0732219	0.0970706	0.0825302	-0.0131486	-0.15916	-0.10492
ZMO1729	Uncharacterized protein			0	0.0457505	-0.149036	-0.22892	-0.212955	-0.446328	-0.563058	-0.815425	-1.46414	*	0	0.0920445	-0.0475307	0.0857642	-0.0801807	0.112403	-0.105076	-0.165999	-0.218647
ZMO1462	NMT1/THI5 like domain protein	-0.552		0	-0.335266	-0.465386	0.245433	-0.0166292	-0.140687	-0.239213	-0.340593	-1.45666	*	0	0.121913	-0.21951	-0.0862688	-0.20831	-0.23266	-0.521068	-0.518677	-0.683899	*
ZMO0560	Aminotransferase class I and II	1.45	*	0	-0.158048	-0.321139	0.939079	0.968767	1.0287	1.01205	1.0756	0.829858		0	-0.0976314	-0.212228	-0.158612	-0.123423	-0.135854	-0.214621	-0.432663	-0.786602	*
ZMO1919	Thiol-disulfide isomerase	1.448	*	0	0.0282945	0.0523908	0.139291	0.296643	0.522659	0.71454	0.934266	1.32748	*	0	-0.0263467	0.0592301	0.0797698	0.0116959	0.0586937	0.0352993	0.0400106	-0.090787
ZMO1063	Phage shock protein A, PspA	1.44	*	0	0.041454	-0.0346542	-0.0109638	0.030717	0.140457	0.292752	0.409243	0.805728	*	0	-0.00526038	-0.101193	-0.131382	-0.0899906	-0.0494371	-0.0740542	0.0147758	-0.0190898
ZMO0807	Ribosomal protein S12 methylthiotransferase RimO (S12 MTTase) (S12 methylthiotransferase) (EC 2.8.4.4) (Ribosomal protein S12 (aspartate-C(3))-methylthiotransferase) (Ribosome maturation factor RimO)	-0.984	*	0	0.120151	0.0589958	-0.15439	-0.26119	-0.330386	-0.355241	-0.589573	-1.43539	*	0	0.0216889	0.0575554	-0.0255424	-0.0451192	0.00943057	0.0212753	0.227141	0.36504
ZMO0749	RNA polymerase sigma factor RpoH (RNA polymerase sigma-32 factor)	0.316		0	0.0738502	0.299589	0.217406	0.372815	0.556445	0.475947	0.527978	1.42794	*	0	0.0329135	0.106737	-0.0132336	0.0142829	0.0422635	0.115459	0.128714	0.224842
ZMO0373	hypothetical protein Lambda repressor-like, DNA-binding			0	0.353148	1.11233	0.405962	-0.24311	-0.441164	-0.213037	-1.42732	-1.08751	*	0	-0.436262	-0.0391599	0.108112	-0.127887	0.152506	-0.246468	-0.169175	-0.21306
ZMO1660	Uncharacterized protein	1.42645	*	0	-0.125447	-0.0224545	0.0447272	-0.258785	-0.392409	-0.50413	-0.613065	-1.0192	*	0	0.0133269	-0.198718	-0.361605	-0.135272	-0.0651977	0.0504108	-0.0730534	-0.0582108
ZMO1025	Anaerobic ribonucleoside-triphosphate reductase	-0.842	*	0	0.0617184	0.0366077	0.0566034	-0.223646	-0.48411	-0.763807	-1.03162	-1.41642	*	0	-0.0374747	0.0132794	0.00664717	-0.00872438	0.00962105	-0.0775342	-0.0339917	0.100635
ZMO1186	Lytic transglycosylase catalytic	-0.552		0	0.0991412	0.102134	0.350336	-0.634769	-1.31762	-0.706487	0.19024	1.41326	*	0	0.103747	0.0845662	0.0361666	-0.255997	-0.590261	-0.830368	-0.775846	-0.314175	*
ZMO1440	Uncharacterized protein	1.40946		0	0.129019	-0.121017	0.140948	-0.48994	-0.479518	-0.0528838	0.188125	0.888104	*	0	0.0312505	-0.181067	0.152814	-0.130692	-0.0556762	-0.272422	-0.483195	-0.0372759
ZMO0132	Sel1 domain protein repeat-containing protein			0	-0.704641	-0.538807	-0.0917461	0.120714	0.588359	-0.027082	-0.665499	-0.974249	*	0	2.32857	0.281949	1.40882	0.141546	0.231571	0.34668	0.527508	0.762323
ZMO0894	NERD domain protein	-0.828001	*	0	0.319896	0.143523	0.0495667	-0.181886	-0.411358	-0.63002	-0.83114	-1.40323	*	0	0.102572	0.0648844	0.101465	0.0897182	0.0237409	0.0634051	0.119774	0.237034
ZMO1934	N-6 DNA methylase	-1.394	*	0	0.119905	0.00507217	-0.0393834	-0.159237	-0.0491837	-0.0566111	-0.00850153	-0.210829		0	0.0137514	0.00695257	-0.000229628	-0.00139184	0.0229796	-0.0295557	0.10845	0.136416
ZMO0563	Chorismate mutase	1.392	*	0	-0.000496567	-0.0484011	0.0149079	0.0607727	0.17155	0.125822	0.0632887	0.0128352		0	-0.011506	-0.0546168	0.159931	-0.0439123	-0.0576684	-0.100824	-0.0732602	-0.146616
ZMO1002	Phosphoglucosamine mutase (EC 5.4.2.10)	-0.384		0	0.00400489	0.0441456	-0.00961747	-0.136995	-0.330863	-0.492427	-0.77058	-1.39091	*	0	-0.08908	0.0439832	-0.0927522	-0.0177446	0.0101682	0.0713808	0.220014	0.191777
ZMO0727	50S ribosomal protein L10	-1.386	*	0	0.0494687	0.0972972	-0.118142	0	0.00796631	0.0393988	-0.0306796	-0.291105		0	-0.0651376	-0.0336177	0.0283339	-0.124273	-0.0632076	-0.148623	0.156427	0.119519
ZMO0101	NAD-dependent epimerase/dehydratase	1.384	*	0	0.0546651	-0.0180884	0.438354	0.447979	0.658289	0.565731	0.673579	0.814592	*	0	-0.0533192	0.0455481	0.0329543	0.0714478	0.105975	0.0988587	-0.00509738	-0.256499
ZMO0511	Uncharacterized acyl-CoA thioester hydrolase ZMO0511 (EC 3.1.2.-)	1.374	*	0	-0.0248409	0.049002	-0.157922	-0.114662	-0.0930217	-0.0432773	-0.0691666	0.0884903		0	0.0561279	0.0151301	-0.00488362	0.027568	0.0868083	-0.0513031	-0.035898	-0.0373067
ZMO1158	Aspartate racemase	1.374	*	0	0.13475	0.194591	0.157824	0.282655	0.346378	0.526727	0.645332	1.06592	*	0	0.222765	0.194965	0.242038	0.183223	0.24053	0.178378	0.18541	-0.0118517
ZMO1622	DNA primase (EC 2.7.7.-)	-0.99	*	0	0.105302	0.198978	-0.196142	-0.574495	-0.890645	-1.107	-1.31113	-1.37362	*	0	0.0310042	-0.0588234	0.0316396	0.0556178	0.145759	0.247765	0.45259	0.477031
ZMO0652	Flagellar protein FliS			0	0.0840746	0.0920268	0.0436861	-0.196991	-0.525593	-0.839008	-1.28634	-1.3492	*	0	0.116842	0.164279	-0.0456372	-0.0687937	-0.0756221	-0.114074	0.0954023	0.157396
ZMO1337	Putative quercetin 2,3-dioxygenase ZMO1337 (Putative quercetinase) (EC 1.13.11.24) (Pirin-like protein ZMO1337)			0	0.0417878	0.24245	0.201346	0.401472	0.424003	0.592295	0.742164	1.34394	*	0	0.210502	0.112524	0.183629	0.143408	0.222392	0.343926	0.06123	-0.0295281
ZMO1127	tRNA-dihydrouridine synthase (EC 1.3.1.-)	-0.314		0	-0.00152391	-0.0279806	-0.0159883	-0.305473	-0.467933	-0.688806	-0.94112	-1.34202	*	0	-0.0300672	0.0483962	-0.0226825	0.0180225	0.0455474	0.0157354	0.0652427	-0.0517751
ZMO1750	Uncharacterized protein	-0.0439999		0	0.239753	0.619178	0.125625	0.228338	0.345165	0.602577	0.719994	1.34008	*	0	0.0398316	0.20795	0.247093	0.236789	0.300992	0.477553	0.516486	0.296601
ZMO0738	Thiazole synthase (EC 2.8.1.10)	1.338	*	0	0.0475004	0.0416477	0.0802247	0.175949	0.242091	0.24549	0.292248	0.42706		0	0.0298499	0.0445464	0.0150022	0.0116818	0.0510305	0.0150022	0.0574855	-0.0563825
ZMOp201	ZMOp33x001 hypothetical protein			0	-0.0488153	-0.23206	0.194874	-0.44566	-1.32779	-1.33738	-0.886721	-0.253838	*	0	0.21218	0.0769482	-0.196985	-0.100917	-0.0538419	-0.207882	-0.295874	-0.433846
ZMO1787	Uncharacterized protein			0	0.304528	0.970063	0.820073	-0.118608	-0.903425	-1.18621	-1.19895	-1.33248	*	0	0.157585	0.212983	0.0518985	-0.147073	-0.459509	-0.395605	-0.0337519	0.0542972
ZMO1885	NADH:flavin oxidoreductase/NADH oxidase	1.33	*	0	0.0333837	0.0273213	0.256862	0.392529	0.553304	0.599106	0.820527	0.987582	*	0	-0.00194073	0.0932373	-0.0193541	-0.0389623	-0.0261027	-0.0954886	-0.146482	-0.259353
ZMO1495	ATP/cobalamin adenosyltransferase	0.264588		0	0.0546725	-0.240828	0.335499	-0.141543	-0.493301	-0.65136	-0.564803	-1.32828	*	0	-0.0292124	-0.051882	-0.101455	-0.148888	-0.112389	-0.0121212	0.0690034	0.19061
ZMO1060	Superoxide dismutase (EC 1.15.1.1)	0.466		0	0.0488697	1.02559	-0.331306	0.277406	0.471401	0.797009	0.581529	1.32086	*	0	0.119821	0.055355	-0.266435	0.20715	0.239178	0.13098	0.399758	0.57057
ZMO1461	Aminoglycoside phosphotransferase	-0.0516735		0	-0.466902	-0.457721	0.436444	-0.113546	-0.182508	-0.472801	-0.59018	-1.31852	*	0	0.233898	-0.0946068	-0.176051	-0.132314	-0.116363	-0.564819	-0.55697	-0.60062
ZMO1107	Transcriptional regulator, AsnC family	1.318	*	0	0.175572	0.304855	-0.0208952	0.00564656	0.0427359	0.089569	0.152003	0.330577		0	0.0191723	-0.0391263	-0.0440926	-0.0708719	-0.087865	-0.0998804	0.0888813	0.148138
ZMO0979	TonB-dependent receptor	-1.312	*	0	0.519896	0.213911	-0.0974607	-0.355332	-0.229343	-0.377057	-0.167302	-0.237428		0	-0.299877	-0.769012	-0.235739	-0.233407	-0.12178	-0.258229	-0.255789	-0.283251
ZMO0209	50S ribosomal protein L27	-0.66	*	0	-0.0404085	0.218092	-0.259183	-0.420272	-0.299142	-0.299678	-0.546745	-1.3086	*	0	0.2003	0.176775	0.568021	0.340096	0.32814	0.364898	0.460858	0.610383
ZMO1122	Integration host factor subunit alpha (IHF-alpha)	0.443876		0	0.354134	0.300234	0.254034	0.401721	0.621384	0.756375	1.02313	1.30502	*	0	0.0373621	0.0372889	0.00491064	0.056493	0.144096	0.0999787	-0.0972148	-0.128261
ZMO1008	FAD linked oxidase domain protein	1.294	*	0	-0.0237231	-0.22397	0.453415	0.515766	0.630975	0.773766	0.974629	1.15719	*	0	-0.0712	-0.100667	-0.0570675	0.011924	0.0267725	-0.00795148	-0.109773	-0.41218
ZMO1507	Inorganic pyrophosphatase (EC 3.6.1.1) (Pyrophosphate phospho-hydrolase) (PPase)	-0.0180004		0	-0.345001	-0.235823	-0.267566	-0.495426	-0.681138	-0.779673	-0.915183	-1.29382	*	0	0.0690125	0.171774	0.0588931	0.20971	0.263052	0.105329	0.17202	0.340926
ZMO1286	Sorbitol dehydrogenase small subunit			0	-0.0461397	0.370574	-0.147266	0.292917	0.565558	0.687392	0.784144	1.29166	*	0	0.0230126	0.176296	0.0888016	0.0761343	0.158205	0.115421	0.013157	-0.029669
ZMO0319	WGR domain protein			0	0.129571	-0.474005	0.41849	0.487744	0.569255	0.595777	0.870962	1.28943	*	0	0.200577	0.23094	0.0395107	0.060629	0.255194	-0.134278	0.0164218	-0.240018
ZMO1424	Chaperone protein ClpB	0.554		0	0.142688	0.324782	0.187279	0.367851	0.389821	0.484746	0.589716	1.28626	*	0	0.0156816	0.0730148	-0.0922337	-0.0838541	-0.0535384	-0.0852473	0.00262547	0.0414447
ZMO0207	GTPase Obg (EC 3.6.5.-) (GTP-binding protein Obg)	-0.138		0	-0.0163702	0.0113985	0.0128008	-0.273967	-0.502261	-0.755299	-1.00084	-1.28392	*	0	-0.0151327	-0.133385	-0.229707	-0.0754098	-0.0494668	-0.0321767	0.00244566	0.059618
ZMO1350	Molybdopterin binding domain protein	1.056	*	0	0.176519	0.187945	0.174113	0.217317	0.426914	0.591965	0.886811	1.27511	*	0	-0.0306585	0.00130497	-0.00510326	-0.0830963	-0.00532592	-0.077593	0.0234367	-0.0847966
ZMO0227	DNA polymerase I (EC 2.7.7.7)	-1.272	*	0	0.000524826	-0.0774748	0.0131678	-0.0987335	-0.141018	-0.118353	-0.193395	-0.36932		0	0.0334978	0.0985952	-0.0249567	-0.0329296	0.00228636	-0.0630956	0.0694484	0.113818
ZMO0407	GcrA cell cycle regulator	1.272	*	0	0.235573	-0.0105539	-0.0285233	-0.0791789	-0.221457	-0.145513	-0.213185	-0.323667		0	0.100758	-0.0819499	0.030968	-0.0799269	-0.0215409	-0.138716	0.161857	0.0456687
ZMO0055	Probable membrane transporter protein			0	-0.0618356	-0.28473	0.825944	-0.240581	-0.775506	-0.585291	-1.13836	-1.272	*	0	0.72014	-0.0944888	0.262191	0.29968	0.195478	-0.373503	-0.0566031	0.218145
ZMO0638	Uncharacterized protein			0	0.0720457	-0.138766	-0.0659693	-0.742356	-1.27173	-1.21965	-0.707326	-0.926968	*	0	0.246466	0.130807	0.284897	0.168792	0.0144658	-0.170237	-0.0916172	-0.187451
ZMO1344	Aldo/keto reductase	1.22	*	0	0.133445	0.171384	0.151902	0.276591	0.283026	0.438549	0.440435	1.26825	*	0	0.100481	0.202662	0.159552	0.0752614	0.104887	0.0647472	0.0782514	0.0172405
ZMO0397	hypothetical protein			0	0.441575	0.562165	1.26723	1.19096	0.761101	0.491664	0.106803	-0.292817	*	0	-0.032108	-0.473476	-0.358747	-0.403618	-0.450119	-0.308006	-0.646683	-0.598528
ZMOp111	ZMOp32x011 uncharacterized protein	1.266	*	0	0.112007	0.168161	-0.025022	-0.166459	-0.383339	-0.255007	-0.0133459	0.444078		0	0.181696	0.242309	0.201605	0.193694	0.121368	0.0862597	0.0593897	0.0538613
ZMO0595	Uncharacterized protein			0	0.0955482	0.648044	0.188463	0.16792	-0.0233146	-0.0362776	0.338786	1.26001	*	0	0.150475	0.197036	0.25572	-0.0605141	0.0103465	0.0347839	0.376709	0.278031
ZMO0566	Arabinose efflux permease			0	0.151652	0.114807	0.309078	-0.0244312	-0.144595	-0.117959	-0.736517	-1.26001	*	0	-0.209946	0.389335	-0.308758	0.395608	-0.0976678	-0.342659	-0.0647505	-0.255041
ZMO1725	ATP-dependent Clp protease adapter protein ClpS	0.874001	*	0	-0.270315	-0.342648	0.13547	-0.102791	-0.45037	-0.74252	-1.21762	-1.25661	*	0	0.00527847	-0.184475	-0.299822	-0.276643	-0.195261	-0.373491	-0.385499	-0.553686
ZMO1860	Uncharacterized protein			0	0.0514833	-0.686601	-0.22346	-0.726321	-0.840028	-0.846252	-0.647306	-1.25568	*	0	-0.191908	-0.18216	-0.686303	-0.648121	-0.628978	-0.731774	-0.131208	-0.388383
ZMO0868	Hopene-associated glycosyltransferase HpnB	-0.672001		0	0.00593006	-0.0729764	0.0555446	-0.104756	-0.302639	-0.407692	-0.709208	-1.24077	*	0	-0.0465551	-0.0276323	-0.0710311	-0.0487207	-0.111848	-0.245752	-0.165066	-0.276088
ZMO0950	GCN5-related N-acetyltransferase	1.234	*	0	-0.116802	-0.21475	0.148442	0.128861	0.272496	0.2406	0.364473	0.59182	*	0	-0.0272465	0.0608665	-0.0614634	-0.0382453	-0.123203	-0.15255	-0.165772	-0.29116
ZMO1088	Endolytic peptidoglycan transglycosylase RlpA (EC 4.2.2.-)	1.232	*	0	-0.141657	-0.696957	0.387769	-0.520055	-0.97289	-0.727784	-0.34832	0.569306	*	0	0.302916	0.209651	-0.0695691	-0.161284	-0.258414	-0.144793	-0.147805	-0.108186
ZMO1586	Bacterioferritin (EC 1.16.3.1)	1.224	*	0	-0.130852	-0.228423	0.120737	0.224942	0.285721	0.548312	0.609113	1.032	*	0	0.0527166	0.0130704	-0.026154	-0.00636022	0.0536613	0.0320608	0.0350125	-0.0974767
ZMO0873	Hopanoid-associated phosphorylase	1.224	*	0	0.116326	0.0308732	-0.0813224	0.157337	0.119826	0.379413	0.484628	0.506564		0	-0.0976672	-0.060059	0.0536154	0.0654098	0.0543313	0.0896	-0.0898659	-0.0659264
ZMO0231	Uncharacterized protein	1.224	*	0	0.0768025	0.11936	-0.00462238	0.527182	0.987001	1.05097	0.698932	0.321731	*	0	0.136545	0.0392371	-0.0326069	-0.13399	-0.0732933	-0.208555	-0.188538	-0.294458
ZMO1231	Single-stranded-DNA-specific exonuclease RecJ	-0.334		0	0.0210753	-0.19855	-0.00164437	-0.312971	-0.503695	-0.710657	-0.908582	-1.22119	*	0	0.00771539	-0.00890812	0.282038	0.163279	0.177611	0.317881	0.169375	0.16619
ZMO1426	DNA repair protein RadC			0	-0.177471	-0.293821	0.478066	0.107856	-0.512905	-1.09213	-1.22038	-0.483813	*	0	0.0134813	0.0776514	-0.0397745	0.185273	0.0263677	0.0926444	-0.18795	0.0886776
ZMO1083	cellulose synthase catalytic subunit (UDP-forming)			0	-0.165834	-0.550553	-0.0257453	-0.714001	-0.964457	-1.22031	-0.9323	-0.51233	*	0	-0.137889	-0.13523	-0.0401611	0.0634693	0.23166	-0.265724	-0.064027	-0.103885
ZMO0001	TonB-dependent receptor plug	-1.218	*	0	-0.186973	-0.576473	0.291346	-0.373934	-0.37409	-0.353873	-0.263665	-0.605518	*	0	-0.0930534	-0.751394	0.00840051	-0.10793	-0.171102	-0.398119	-0.36332	-0.273566
ZMO0903	2-isopropylmalate synthase (EC 2.3.3.13) (Alpha-IPM synthase) (Alpha-isopropylmalate synthase)	-1.218	*	0	0.110567	0.258002	-0.00783258	-0.0191298	-0.0279097	0.0454983	0.0665291	-0.0263262		0	0.0742495	0.0710428	-0.0597714	0.0480967	0.107244	0.126591	0.311689	0.476758
ZMO0215	5-formyltetrahydrofolate cyclo-ligase (EC 6.3.3.2)	-0.0200005		0	0.0962839	0.196774	0.224056	0.257354	0.356764	0.364586	0.404182	1.21631	*	0	0.148307	0.0546217	0.0197828	0.0100062	0.0556838	0.0262824	0.12607	0.0709715
ZMO0639	Uncharacterized protein	-0.206431		0	-0.173411	-0.486148	-0.100443	-0.894742	-1.21481	-0.897922	-0.174008	-0.12685	*	0	0.149556	0.101726	0.762541	0.625142	0.403525	0.589118	-0.287867	-0.246195
ZMO1700	Uncharacterized protein			0	-0.119466	0.218154	0.00841666	-0.141108	-0.487598	-0.24439	0.163995	1.21219	*	0	0.3847	0.531632	0.302412	0.280041	0.345915	0.41175	0.6679	0.807314
ZMO0137	Sel1 domain protein repeat-containing protein	-0.578		0	0.141831	0.0744518	-0.0666008	-0.166868	-0.305033	-0.37493	-0.489866	-1.20935	*	0	-0.00262036	-0.04966	0.102252	0.0518864	0.00668007	0.124384	-0.0160673	0.0996165
ZMO0387	Putative phage major head protein	1.206	*	0	0.10971	0.261443	0.739595	0.546704	0.263591	0.292185	0.157295	-0.259103	*	0	0.183085	0.0171942	0.147946	0.124349	0.0669849	-0.373194	-0.00264816	-0.266558
ZMO0634	Flagellar M-ring protein FliF	-1.206	*	0	-0.129916	-0.367047	0.0906743	-0.267484	-0.409086	-0.377821	-0.285122	-0.850043	*	0	-0.0508184	-0.0894892	0.0654996	0.0877247	0.0138635	-0.0899935	-0.205715	-0.412006
ZMO1801	Integration host factor subunit beta	0.972	*	0	0.152297	0.13924	0.188712	0.561673	0.628011	0.787965	0.815905	1.20032	*	0	0.244915	0.169224	0.136332	-0.0325332	0.0378268	-0.225512	0.0195919	-0.0499332
ZMO1464	Uncharacterized protein			0	-0.347295	0.366913	0.678594	-0.127134	-0.593839	0.086033	0.756569	1.19857	*	0	0.192828	-0.15961	0.0120142	-0.375192	-0.847806	-0.935135	-0.873271	-0.924561
ZMO1491	Uncharacterized protein	0.068		0	0.776689	0.0467973	0.184324	-0.411605	-0.663769	-1.19566	-0.857918	-0.302371	*	0	-0.386182	-0.711598	0.687694	0.283763	0.00605604	-0.0881986	-0.369802	-0.00688508
ZMO0265	Uncharacterized protein	1.194	*	0	0.24964	0.332811	0.264314	0.483767	0.492701	0.513289	0.461656	0.895605	*	0	0.131425	0.156356	-0.0709689	-0.165119	-0.249963	-0.307051	-0.121278	-0.211366
ZMO0610	Flagellar basal-body rod protein FlgF	0.782	*	0	-0.154985	-0.364496	0.052654	-0.774978	-0.781698	-0.361883	0.562052	1.18929	*	0	-0.0622442	0.0388668	0.229834	0.204546	0.0619466	0.262058	0.00622906	-0.140476
ZMO1377	Uncharacterized protein	1.188	*	0	0.409109	0.101402	0.352185	0.37043	0.52417	0.484229	0.922703	0.959817	*	0	-0.282094	-0.781409	-0.213869	-0.347265	-0.397428	-0.719758	-0.627868	-0.965485	*
ZMO0389	constituent protein			0	0.216793	0.621868	1.18442	0.964478	0.420118	0.407273	0.460754	0.482422	*	0	0.200342	0.0541845	0.0254458	-0.111596	-0.126804	-0.169673	-0.116226	-0.487624
ZMO1531	Phosphoribosylformylglycinamidine synthase subunit PurS (FGAM synthase) (EC 6.3.5.3) (Formylglycinamide ribonucleotide amidotransferase subunit III) (FGAR amidotransferase III) (FGAR-AT III) (Phosphoribosylformylglycinamidine synthase subunit III)	1.184	*	0	0.0834024	0.158227	-0.101288	-0.0584684	0.0958913	0.15334	0.159177	0.18773		0	-0.0481913	0.0607015	0.0382671	-0.0580175	0.04811	0.00264161	0.110679	0.245612
ZMO1146	3-hydroxyacyl-[acyl-carrier-protein] dehydratase FabZ (EC 4.2.1.59) ((3R)-hydroxymyristoyl-[acyl-carrier-protein] dehydratase) ((3R)-hydroxymyristoyl-ACP dehydrase) (Beta-hydroxyacyl-ACP dehydratase)	-1.184	*	0	-0.400591	-0.43789	-0.446428	0.00827388	-0.149298	0.021599	-0.120984	-0.27753		0	0.0395881	-0.133789	-0.359081	0.0353864	0.0632371	-0.263801	-0.00963864	-0.0706496
ZMO1284	Gluconate 2-dehydrogenase (Acceptor) (EC 1.1.99.3)			0	0.253126	0.476002	0.0461077	0.132415	0.4714	0.704205	0.8763	1.17324	*	0	0.0688818	0.15693	0.216934	0.129199	0.192788	0.204752	0.195839	0.0621487
ZMO1587	Uncharacterized protein	0.864	*	0	0.0108668	0.481952	0.603019	0.79172	0.350112	0.301392	0.811632	1.16612		0	0.0316296	0.120227	-0.252871	-0.121349	-0.083405	0.214592	-0.096053	-0.423457
ZMO1780	Antibiotic biosynthesis monooxygenase			0	0.175973	0.3099	0.181183	0.452873	0.963533	1.06865	1.09569	1.15565	*	0	-0.178207	-0.0607221	-0.140815	-0.129358	-0.1288	-0.134322	0.0693004	-0.017963
ZMO1113	FAD-dependent pyridine nucleotide-disulfide oxidoreductase	0.586	*	0	0.275476	0.684867	-0.206522	0.0370678	0.147534	0.343507	0.538038	1.15435	*	0	0.105795	0.172246	0.179957	0.186096	0.339936	0.5025	0.496338	0.356362
ZMO1117	Glutamate synthase (Ferredoxin) (EC 1.4.7.1)	-1.15	*	0	0.0756344	-0.0549823	-0.416946	-0.683914	-0.664783	-0.657888	-0.728363	-1.1048	*	0	0.022139	-0.0205969	0.0012389	0.0330824	0.14043	0.117764	0.200987	0.383081
ZMO1179	Uncharacterized RNA methyltransferase ZMO1179 (EC 2.1.1.-)	-0.656		0	0.189694	0.0482655	-0.127967	-0.218135	-0.357772	-0.479683	-0.756581	-1.14511	*	0	0.111454	0.176558	0.104495	0.0825095	0.100052	0.068928	0.239034	0.257936
ZMO1475	TonB-dependent receptor plug	1.14	*	0	0.237586	0.147389	0.597065	0.397152	0.560837	0.410013	0.715601	0.593104		0	-0.469277	-0.887638	-0.369207	-0.317811	-0.485699	-0.541466	-0.799356	-0.934779
ZMO0112	Uncharacterized protein	0.0620003		0	-0.0410758	0.148864	-0.0800452	-0.0771231	-0.103528	0.00812647	0.377152	1.13667	*	0	0.217916	0.250738	0.331235	0.135431	0.226287	0.367203	0.386293	0.424403
ZMO0083	CheA signal transduction histidine kinase	-0.78	*	0	0.0278363	-0.0752677	-0.165728	-0.521643	-0.66496	-0.473967	-0.513356	-1.13617	*	0	-0.0168752	-0.179432	-0.0933798	-0.1594	-0.148448	-0.274123	-0.202742	-0.346637
ZMO1773	Aldo/keto reductase	1.122	*	0	-0.0162977	0.105721	0.206519	0.226767	0.34647	0.479699	0.547151	1.12651	*	0	0.0104753	0.323502	0.181417	0.233334	0.222406	0.348216	0.211447	0.167779
ZMO1602	Uncharacterized protein	0.632	*	0	0.125009	0.00368726	0.123788	0.128772	0.195038	0.359379	0.501868	1.1215	*	0	0.0445344	0.032451	0.0554461	-0.0478644	-0.0139709	-0.0641375	0.0300711	-0.114787
ZMO1032	Dual-specificity RNA methyltransferase RlmN (EC 2.1.1.192) (23S rRNA (adenine(2503)-C(2))-methyltransferase) (23S rRNA m2A2503 methyltransferase) (Ribosomal RNA large subunit methyltransferase N) (tRNA (adenine(37)-C(2))-methyltransferase) (tRNA m2A37 methyltransferase)	-1.12	*	0	0.0374092	0.0567089	-0.0933906	-0.253708	-0.34014	-0.482294	-0.684571	-0.888846	*	0	-0.0570453	0.0395397	-0.00234553	0.0459917	0.0945647	0.0940404	0.141302	0.17438
ZMO0326	NADPH-dependent 7-cyano-7-deazaguanine reductase (EC 1.7.1.13) (7-cyano-7-carbaguanine reductase) (NADPH-dependent nitrile oxidoreductase) (PreQ(0) reductase)	1.12	*	0	-0.00410927	-0.0795485	0.0946616	0.0480887	0.22091	0.229944	0.345481	0.454473		0	-0.177733	-0.0495208	-0.0420289	0.0223739	-0.110452	-0.0761007	-0.135517	-0.230236
ZMO0631	Sigma54 specific transcriptional regulator, Fis family	-1.11624	*	0	-0.139698	-0.633679	0.162496	-0.0553671	0.527751	0.789539	0.835217	-0.780379	*	0	0.018992	-0.208939	0.110116	0.0778707	0.290706	0.142378	0.172185	-0.277168
ZMO1922	Capsule polysaccharide biosynthesis protein	-0.42		0	0.0765521	0.0847938	0.0394884	-0.213137	-0.40307	-0.58399	-0.81326	-1.11594	*	0	0.114038	0.242496	0.00307521	-0.0326165	-0.0341828	0.042782	0.163075	0.0505552
ZMO0976	Aldo/keto reductase	0.464		0	0.00732108	0.0792445	0.0308008	0.114339	0.105547	0.183299	0.274728	1.11522	*	0	-0.0032726	0.0919359	0.00954258	0.0462162	0.0603856	0.0972587	0.142398	-0.100172
ZMO0111	ABC transporter related protein	-1.108	*	0	0.039244	0.0364187	-0.0412321	-0.103462	-0.110361	-0.205256	-0.321005	-0.64061	*	0	-0.0891987	-0.0663926	-0.0610698	-0.123314	-0.102992	-0.223681	-0.0498524	-0.10369
ZMO0874	Hopanoid biosynthesis associated radical SAM protein HpnH	-0.432001		0	0.0490945	0.112059	-0.0489096	-0.156119	-0.156119	-0.27194	-0.492016	-1.10277	*	0	-0.0845045	0.05561	-0.065564	-0.0567347	0.0183679	-0.0121907	0.00522159	0.00626029
ZMO1334	YceI family protein	0.176		0	0.313161	0.428876	0.167584	0.339308	0.497444	0.605938	0.795256	1.10156	*	0	0.203879	0.156254	-0.00313738	0.0429382	0.0927079	0.0333646	-0.0321826	-0.0709968
ZMO1406	Alpha/beta hydrolase fold protein	0.332		0	0.12149	0.256711	0.111148	0.260982	0.456191	0.534865	0.744737	1.10152	*	0	0.068161	-0.00867142	-0.0442208	-0.0717479	-0.01536	-0.0779466	0.00977981	-0.142999
ZMOp325	ZMOp36x025 DNA-damage-inducible protein D	1.098	*	0	-0.043059	-0.154358	0.0965012	-0.0777312	-0.380653	-0.596856	-0.803981	0.353253	*	0	0.0351082	0.0201342	0.0182309	-0.0810263	-0.0962069	-0.233683	-0.215987	-0.483672
ZMO1576	Short-chain dehydrogenase/reductase SDR	0.972	*	0	-0.0284473	-0.0824374	-0.235716	0.270994	0.149249	0.462753	0.38754	1.09745	*	0	0.0940083	-0.161439	0.144153	0.412191	0.512594	0.437282	0.365632	0.298482
ZMO1317	Uncharacterized protein	0.0879997		0	-0.142276	-0.148911	-0.150804	-0.46935	-0.74239	-1.01887	-1.09218	-0.855444	*	0	0.0683438	0.205589	0.0124052	-0.0529587	-0.0132522	-0.173568	0.0800289	0.144845
ZMO1849	Uncharacterized protein	-0.137618		0	0.384674	0.370707	1.09157	0.328509	0.640855	0.387309	0.273266	0.266866	*	0	0.240006	0.938847	0.0910447	0.0663706	0.0915261	-0.132318	0.222406	0.268496
ZMO0613	Flagellar basal-body rod protein FlgC	0.515999		0	-0.310656	-0.731937	-0.262508	-1.00999	-1.01967	-0.594087	-0.152348	-0.547928	*	0	-0.0389455	-0.00681195	0.820722	0.713507	0.777026	1.07832	0.401964	-0.00951994	*
ZMO0961	Cytochrome c class I	0.158		0	0.261398	0.267628	0.16127	0.320868	0.420719	0.605511	0.677937	1.07562	*	0	-0.00639748	0.0267664	0.142507	-0.221327	0.0612465	-0.200457	0.0126892	-0.137511
ZMO0349	UPF0301 protein ZMO0349	1.074	*	0	0.0301379	-0.0836479	0.0118833	0.0533895	0.0935773	0.0547671	0.0149117	-0.192126		0	-0.20646	-0.103947	-0.218111	-0.215132	-0.234926	-0.22751	-0.345262	-0.237632
ZMO0609	Flagellar basal-body rod protein FlgG (Distal rod protein)	0.524		0	-0.0477184	-0.383408	-0.0806114	-0.574193	-0.611817	-0.0770855	0.545492	1.07309	*	0	-0.104018	0.0607445	0.245256	0.139754	0.134389	0.309187	0.123188	-0.0490314
ZMOp217	ZMOp33x017 carboxymuconolactone decarboxylase-like protein			0	0.326231	0.169274	0.250279	-1.06503	-1.01453	-1.07064	-0.344926	-0.041025	*	0	0.402991	0.593876	0.189041	-0.000849398	-0.410494	-0.39289	0.22865	0.616968
ZMO0854	Phosphopantetheine adenylyltransferase (EC 2.7.7.3) (Dephospho-CoA pyrophosphorylase) (Pantetheine-phosphate adenylyltransferase) (PPAT)	1.06865	*	0	0.0955593	0.0719856	-0.0104404	-0.10231	0.00164307	0.00424195	-0.0187962	-0.101245		0	-0.0666101	0.0140565	-0.029175	0.0642696	0.130684	0.224278	0.156534	0.0840297
ZMO2023	MltA domain protein	-0.608	*	0	0.0623112	-0.122838	0.125548	-0.191635	-0.43717	-0.529299	-0.952101	-1.06574	*	0	-0.0443193	0.135673	-0.121256	-0.156399	-0.221137	-0.307408	0.114751	0.162989
ZMO0300	Exodeoxyribonuclease 7 large subunit (EC 3.1.11.6) (Exodeoxyribonuclease VII large subunit) (Exonuclease VII large subunit)	-1.064	*	0	0.0788392	0.0115052	0.0218176	-0.148147	-0.0825601	-0.0486245	0.155204	0.00685982		0	0.162185	0.152097	0.151278	0.0570552	0.0765997	0.158208	0.189307	0.207704
ZMO1034	Calcium-binding EF-hand-containing protein	0.821999	*	0	0.137661	0.035481	0.129417	0.18616	0.133545	0.162114	0.236923	1.05954	*	0	0.115477	0.0644675	-0.0824622	-0.0906983	-0.0393129	-0.104531	0.0230836	-0.129768
ZMO1325	Nucleotide-binding protein ZMO1325	0.298		0	-0.00758855	-0.0482141	-0.00886948	0.0397642	0.284961	0.545714	0.793866	1.05301	*	0	-0.0282067	-0.0566482	0.0270161	0.0329823	0.014991	-0.0314793	-0.00452785	-0.159809
ZMO1568	TonB-dependent receptor	-3.8147e-07		0	0.232578	0.323425	0.0549434	0.352409	0.419317	0.448461	0.659204	1.05199	*	0	-0.195152	-0.526478	-0.0748228	-0.158361	-0.302911	-0.310343	-0.215923	-0.381436
ZMO1685	D-3-phosphoglycerate dehydrogenase (EC 1.1.1.95)	-1.048	*	0	-0.0300921	-0.232909	-0.608313	-0.768184	-0.727438	-0.670152	-0.680721	-0.910203	*	0	0.0894872	0.0652145	0.0709893	0.120366	0.221942	0.254564	0.426747	0.87211	*
ZMO0312	Amidohydrolase (EC 3.5.1.32)	0.374		0	0.0711354	0.108977	0.236588	0.248048	0.420854	0.476742	0.660475	1.04187	*	0	0.0517321	0.0964191	0.0687916	0.0282858	0.114193	0.046675	-0.00567147	-0.121686
ZMO0154	Crossover junction endodeoxyribonuclease RuvC (EC 3.1.22.4) (Holliday junction nuclease RuvC) (Holliday junction resolvase RuvC)			0	-0.2021	-0.119634	-0.0238479	-0.22672	-0.310231	-0.40822	-0.722678	-1.03889	*	0	0.0999772	0.369303	0.251196	0.229199	0.283051	0.242203	0.475817	0.484497
ZMOp409	ZMOp39x009 putative partitioning protein ParA ATPase	0.0280006		0	0.0830844	0.289559	0.0530212	0.071466	0.235682	0.464753	0.636746	1.03511	*	0	-0.063451	0.0110233	0.0743056	0.0586148	0.0835562	0.104422	0.0464902	-0.0122397
ZMO1341	Uncharacterized protein	0.586	*	0	0.0787212	0.171398	-0.00232081	0.18755	0.195401	0.325233	0.479293	1.03018	*	0	0.0990231	0.1703	0.179174	0.128997	0.208287	0.387189	0.490422	0.279095
ZMO0588	Uncharacterized protein	1.02309	*	0	0.0589097	0.166045	-0.179058	0.00594274	-0.179578	0.00669661	-0.0853985	0.0562006		0	0.0929088	0.22726	0.244015	-0.0659418	0.114106	-0.0463278	0.221906	0.0588937
ZMO1582	Uracil-DNA glycosylase superfamily			0	0.200997	0.0826447	0.270293	0.0868726	0.395027	0.482915	0.608995	1.02138	*	0	0.425949	0.495689	0.434795	0.398467	0.423697	0.188527	0.540882	0.33609
ZMOp210	ZMOp33x010 sodium:dicarboxylate symporter			0	-0.201685	-0.0261941	0.818849	0.0496239	-0.160716	-0.185313	-0.086604	0.983899	*	0	-0.328518	-0.69476	-0.90374	-0.217512	-0.205727	-0.865413	-0.830632	-1.01917
ZMO1116	Glutamate synthase, small subunit	-1.008	*	0	0.0742009	-0.0242475	-0.45843	-0.601082	-0.601082	-0.60921	-0.697437	-1.01828	*	0	0.0468486	0.107045	0.000149589	0.136643	0.223848	0.259914	0.241826	0.546126
ZMO1609	Uncharacterized protein	0.49		0	0.106369	0.510999	0.0683003	0.36602	0.422604	0.544166	0.590766	1.0181	*	0	0.252387	0.291916	-0.065095	-0.0106472	0.0990641	0.179324	0.380143	0.299118
ZMO1721	Glyoxalase/bleomycin resistance protein/dioxygenase	0.488		0	0.0265942	0.0591621	0.166691	0.209876	0.363812	0.435029	0.470976	1.01778	*	0	-0.0777024	0.0839623	-0.114277	-0.102627	-0.0494687	-0.083416	-0.0682296	-0.141833
ZMO0669	ATP synthase subunit b (ATP synthase F(0) sector subunit b) (ATPase subunit I) (F-type ATPase subunit b) (F-ATPase subunit b)	1.016	*	0	0.0348797	0.281521	0.0651601	0.16162	0.214912	0.256883	0.291114	0.390588		0	-0.021431	0.0823017	-0.00207353	-0.101636	-0.0811433	-0.106505	0.0225373	-0.134014
ZMO0622	Uncharacterized protein			0	0.0272157	-0.160958	-0.0762835	-0.549945	-0.904764	-1.01453	-0.984172	-0.520388	*	0	0.154672	0.174686	0.176367	0.0581998	0.128654	0.118576	0.279827	0.102956
ZMO1326	PTS system fructose subfamily IIA component	1.014	*	0	0.0705652	0.0464752	0.0453677	0.129279	0.251721	0.113668	0.2544	0.320637		0	-0.0463841	0.0408643	-0.11063	-0.0118376	0.00572303	-0.006212	-0.0436183	0.027493
ZMO1173	Uncharacterized protein	-1.01	*	0	0.00219685	-0.111213	0.0881459	-0.0173141	0.024289	0.0539419	0.0786721	0.0781252		0	0.0618414	0.0922778	0.131775	0.102414	0.101625	0.0488653	0.0256893	-0.0411327
ZMOp206	ZMOp33x006 acyl-CoA N-acyltransferase			0	0.0726779	-0.0691815	0.266169	0.222642	0.270874	0.381198	0.741367	1.00723	*	0	-0.0913098	-0.0772037	0.00207862	-0.013667	-0.15541	-0.231802	-0.174078	-0.327612
ZMO1911	Peptidyl-tRNA hydrolase (PTH) (EC 3.1.1.29)	-0.32		0	-0.0771844	-0.0382439	0.0155974	-0.15327	-0.20008	-0.263518	-0.509919	-1.00621	*	0	0.275405	0.16276	0.00373112	-0.0243551	0.0242746	-0.0692234	0.0161574	0.109711
ZMO0301	PepSY-associated TM helix domain protein	-0.482		0	-0.122244	-0.266939	0.239713	-0.155331	-0.343695	-0.335618	-0.489964	-1.00356	*	0	0.0648579	-0.183248	0.0469073	-0.0361448	-0.067528	-0.336537	-0.285016	-0.553612
ZMO1187	Formamidopyrimidine-DNA glycosylase (Fapy-DNA glycosylase) (EC 3.2.2.23) (DNA-(apurinic or apyrimidinic site) lyase MutM) (AP lyase MutM) (EC 4.2.99.18)	0.346001		0	-0.124673	-0.0964022	0.166765	0.246143	0.249579	0.296096	0.420307	1.00091	*	0	0.0501814	0.0446548	-0.0379976	-0.0399535	-0.00571665	-0.0899592	-0.0718374	-0.160722
ZMO1497	Amino acid permease-associated region	1.00042	*	0	-0.215297	-0.422933	0.318673	0.34029	0.540935	0.679567	0.756329	0.625969		0	0.0313688	-0.0685713	0.132377	0.0622721	0.0912213	0.028905	-0.19517	-0.406247
ZMO1549	BolA family protein			0	0.0733545	-0.0166975	0.362294	0.255015	0.237503	0.413644	0.407428	1.00018	*	0	0.0147581	-0.0500996	0.0489555	-0.0478651	0.0300753	-0.0848683	-0.0985155	-0.227079
ZMOp102	ZMOp32x002 RelB or DinJ-like antitoxin			0	0.12593	0.633768	0.286066	-0.070735	-0.474015	-0.281271	0.224419	0.99622	*	0	-0.0266389	0.235952	0.149688	-0.110832	-0.40624	-0.189338	-0.0248507	0.164826
ZMO0172	Phosphomethylpyrimidine synthase (EC 4.1.99.17) (Hydroxymethylpyrimidine phosphate synthase) (HMP-P synthase) (HMP-phosphate synthase) (HMPP synthase) (Thiamine biosynthesis protein ThiC)	-0.261999		0	0.0548129	0.0130858	0.0695023	0.0249777	-0.0615434	-0.146294	-0.432302	-0.992352	*	0	-0.0267173	-0.105219	-0.114742	-0.0863603	-0.095759	-0.15839	-0.169925	-0.438263
ZMO1054	DNA topoisomerase 4 subunit A (EC 5.99.1.3) (Topoisomerase IV subunit A)	-0.992	*	0	0.0478036	0.0129073	0.0110932	-0.0607609	-0.0218333	-0.00664865	0.00989592	0.00265091		0	0.0364341	-0.00187358	0.0472689	0.0387664	0.0351813	0.0427089	0.0910525	0.0980253
ZMO0002	Aminotransferase class I and II	-0.992	*	0	-0.463192	-0.498901	0.0929315	0.00709588	-0.0376272	0.054403	-0.0561173	-0.562006		0	0.226831	-0.151271	-0.0793803	-0.197487	-0.125412	-0.541969	-0.231751	-0.364081
ZMO1305	Uncharacterized protein	0.988	*	0	-0.3768	-0.587597	0.0283379	-0.0855163	-0.11969	-0.0174306	-0.168511	-0.250542		0	-0.166897	-0.407786	-0.0640124	-0.0612754	-0.0484098	-0.185584	-0.162	-0.33671
ZMO0962	N-acetylglucosamine-6-phosphate deacetylase (EC 3.5.1.25)	-0.0739994		0	0.0545746	0.253144	-0.00553364	-0.0388685	-0.116592	-0.324339	-0.489892	-0.98691	*	0	-0.0441027	-0.00670505	0.0257913	0.0465254	0.0263766	0.124075	0.00107341	0.0782418
ZMO0064	Porin	-0.578		0	0.179628	0.77198	0.0780214	0.0491255	0.347106	0.159862	0.716248	0.982834	*	0	0.0981808	-0.189707	0.307607	0.193501	0.0608001	0.120272	0.131608	0.190114
ZMO1043	LemA family protein	0.372		0	-0.709085	-0.463793	-0.242267	0.168508	0.0520465	0.496594	0.201562	0.655437	*	0	-0.847996	-0.618995	-0.982085	-0.885901	-0.844543	-0.373883	-0.523281	-0.489875
ZMOp202	ZMOp33x002 putative Zeta toxin-like kinase	0.982	*	0	-0.0963229	-0.0359185	0.149198	0.115399	0.115105	0.0639494	-0.082612	0.115164		0	0.00420459	0.0390983	-0.147703	-0.00378884	-0.0243031	0.0576317	-0.0523123	-0.0455463
ZMO0718	Transcription elongation factor GreB (Transcript cleavage factor GreB)	-0.0540005		0	0.0489392	0.347927	0.0371196	-0.508025	-0.980535	-0.950705	-0.629764	-0.705057	*	0	0.0303029	-0.297326	-0.180399	-0.416683	-0.439057	-0.467684	-0.400461	-0.17567
ZMO1498	Histidine triad (HIT) protein	0.974	*	0	0.0677795	0.0663686	0.245236	0.212303	0.294712	0.226549	0.209505	0.230444		0	0.104579	0.164254	0.110978	0.162464	0.0993193	0.139178	0.0851018	0.0589964
ZMO1992	Carboxymethylenebutenolidase (EC 3.1.1.45)	0.628	*	0	0.0165535	0.140501	0.147433	0.22372	0.238693	0.306393	0.493504	0.973773	*	0	0.0614811	0.129401	-0.15289	-0.0779079	0.010141	-0.152285	-0.0620374	-0.0758518
ZMO0612	Basal-body rod modification protein FlgD	0.788		0	0.00464073	-0.256915	-0.0177443	-0.7657	-0.972027	-0.556154	-0.00362794	-0.0399677	*	0	0.119705	-0.136131	0.185658	0.0199891	0.220312	0.385466	0.241541	-0.0999262
ZMO0203	Transcriptional regulator, MerR family			0	0.17257	0.223749	0.112047	0.207955	0.188547	0.277023	0.383311	0.96594	*	0	0.171834	0.18766	0.20703	0.149775	0.0403826	0.20222	0.233538	0.352627
ZMO0079	Response regulator receiver protein	0.134		0	0.0904809	0.119017	0.00216271	-0.349669	-0.583558	-0.768149	-0.963695	-0.784199	*	0	-0.0754178	-0.0100926	0.0729637	0.092017	0.0269764	0.100517	-0.141982	-0.0287462
ZMO2014	Uncharacterized protein	0.0679996		0	0.0479414	0.0705213	-0.118179	-0.311477	-0.526447	-0.634454	-0.851354	-0.961236	*	0	-0.0302472	0.0483191	0.0282384	-0.0612006	0.00866989	0.00703363	0.257199	0.32423
ZMO0341	Short-chain dehydrogenase/reductase SDR	0.506001		0	0.238708	0.362193	-0.0147406	0.376807	0.404552	0.603809	0.758492	0.960775	*	0	0.115235	0.0725409	0.285086	0.0347338	0.157581	0.02798	0.236031	0.0259147
ZMO1998	Uroporphyrinogen decarboxylase (UPD) (URO-D) (EC 4.1.1.37)	0.72	*	0	0.0606845	0.00131296	0.106197	0.168809	0.218169	0.276016	0.340117	0.96003	*	0	0.113823	0.121397	0.076047	-0.0589928	0.0447299	-0.0481495	0.0659222	-0.113129
ZMO1753	Oxidoreductase FAD/NAD(P)-binding domain protein	0.132		0	0.17863	0.658725	0.0033879	0.325485	0.0724199	-0.138193	-0.257102	0.959224	*	0	-0.0298079	0.208601	-0.218629	0.102972	0.125302	0.556753	0.43249	0.68162
ZMO1966	Uncharacterized protein	0.958	*	0	-0.0876847	-0.156061	0.221099	0.250873	0.312086	0.401917	0.518416	0.844457	*	0	0.0673664	0.080685	0.104591	-0.0223078	0.00573877	-0.0580773	-0.000214881	-0.164743
ZMO1485	Deoxyguanosinetriphosphate triphosphohydrolase-like protein	0.268		0	0.0430825	0.192912	0.0836442	0.265406	0.300742	0.392481	0.443269	0.955978	*	0	0.0740373	0.0473846	-0.0670681	-0.08724	-0.0251744	-0.115651	-0.0444967	-0.065658
ZMO0974	Hopanoid biosynthesis associated protein HpnK	-0.954	*	0	0.0319386	0.115292	-0.056075	-0.177959	-0.0432865	-0.030497	-0.0505283	0.098779		0	0.00831665	0.145836	0.0739068	0.229026	0.23423	0.354374	0.194669	0.385949
ZMO1509	Peptide chain release factor 1 (RF-1)	-0.954	*	0	0.0642591	0.0667061	-0.053551	-0.102659	-0.133191	-0.0809821	-0.145901	-0.241891		0	0.0898129	0.105639	0.00133796	0.019768	0.0474015	-0.00231527	0.220321	0.275503
ZMO0290	Uncharacterized protein	-0.0240292		0	0.0539745	0.183676	0.0785709	0.102694	0.060242	0.222543	0.402568	0.952507	*	0	0.0942656	0.112069	-0.0054077	0.051652	0.0763701	0.0520984	0.0802653	0.177227
ZMO0240	ATP synthase gamma chain (ATP synthase F1 sector gamma subunit) (F-ATPase gamma subunit)	0.949999	*	0	0.15866	0.392458	0.167539	0.314665	0.314665	0.310664	0.223952	0.302626		0	0.147226	0.246044	0.0158105	-0.0321505	0.0811368	-0.0362202	0.0236513	-0.0944348
ZMO1087	Lytic murein transglycosylase	0.350001		0	-0.0174192	-0.038002	0.111948	0.176659	0.223647	0.431344	0.608094	0.948364	*	0	0.155218	0.215019	0.182664	0.109626	0.161769	0.18387	0.232319	0.0119608
ZMO1447	GumN family protein	0.556		0	0.0649755	0.0576354	0.240915	0.179348	0.263658	0.303943	0.506712	0.947296	*	0	-0.034927	-0.0109947	0.0266344	0.108532	-0.00786314	0.0741154	-0.0512578	-0.15145
ZMO0788	Gluconate 2-dehydrogenase (Acceptor) (EC 1.1.99.3)	0.54		0	0.0649681	0.21981	0.193866	0.203516	0.281786	0.453055	0.549058	0.946021	*	0	0.107601	0.159675	0.279222	0.214561	0.263773	0.396104	0.342652	0.230936
ZMO1268	Uncharacterized protein	0.00399971		0	-0.0932013	-0.00284291	0.10524	-0.19341	-0.58979	-0.561435	-0.944255	-0.926668	*	0	0.435794	0.306432	0.0388028	0.169665	0.281676	0.464802	0.206403	0.350722
ZMO0345	Endonuclease/exonuclease/phosphatase	0.460001		0	0.0323057	0.250392	0.0870821	0.230722	0.383233	0.45407	0.655419	0.941725	*	0	0.0122073	0.0439538	-0.0730618	-0.0438053	0.0224951	-0.0048945	0.0116304	-0.112199
ZMO0787	Glucose-methanol-choline oxidoreductase	0.492		0	0.0697084	0.218555	0.14329	0.281738	0.385692	0.42658	0.548942	0.939411	*	0	0.0385039	0.244735	0.219041	0.276335	0.297917	0.499904	0.332667	0.215138
ZMO0094	Biotin synthase (EC 2.8.1.6)	-0.935999	*	0	0.049432	0.0970442	-0.0663641	-0.239806	-0.372248	-0.47077	-0.734944	-0.928854	*	0	-0.0837225	-0.0554415	-0.0760132	-0.0484291	-0.0290319	0.0441265	0.0920774	0.186605
ZMO0039	DNA polymerase III, epsilon subunit (EC 2.7.7.7)	0.0979996		0	0.00216936	-0.171089	0.0195601	-0.305486	-0.562873	-0.597639	-0.638541	-0.935688	*	0	-0.0585039	-0.0113935	-0.166906	-0.0612545	-0.0858898	-0.0685701	0.019186	-0.0391296
ZMO0430	Pyrimidine 5'-nucleotidase	-0.158		0	-0.00831575	-0.15634	0.0992135	-0.195267	-0.247157	-0.344961	-0.437174	-0.93303	*	0	0.070497	0.0509131	-0.0860566	-0.0401365	-0.0896111	-0.146202	0.00638094	0.0473253
ZMO0219	Helicase domain protein	-0.264		0	0.0280825	0.0839066	-0.0530479	-0.20742	-0.381503	-0.465403	-0.659442	-0.931526	*	0	-0.0589524	0.06391	-0.157476	-0.184169	-0.216212	-0.321542	-0.0796207	-0.0219741
ZMO1303	Pyrroline-5-carboxylate reductase (P5C reductase) (P5CR) (EC 1.5.1.2) (PCA reductase)	0.926	*	0	0.0817064	0.115335	0.0689913	0.0498044	0.114301	0.205294	0.245965	0.303999		0	-0.0590937	-0.0455572	-0.0579515	0.0233594	0.0276346	-0.0823976	0.0881019	-0.0933608
ZMO0390	Uncharacterized protein	0.924412	*	0	-0.0316032	0.168718	0.521716	0.482449	0.29917	0.4542	0.414587	0.26425		0	-0.0641729	-0.0640001	-0.137382	-0.205349	-0.104109	-0.217194	-0.30808	-0.58391
ZMO1615	Transcription elongation factor GreA (Transcript cleavage factor GreA)	0.0779999		0	0.106504	0.100149	-0.158493	-0.165462	-0.329787	-0.456944	-0.728811	-0.923821	*	0	0.123749	0.100196	0.115787	0.10666	0.265643	0.256686	0.199249	0.221182
ZMO0607	Flagellar P-ring protein (Basal body P-ring protein)	-0.704	*	0	-0.193008	-0.57214	0.0130883	-0.446596	-0.844416	-0.9225	-0.660018	-0.513969	*	0	-0.141076	-0.299391	0.0355461	-0.0417996	-0.11323	-0.0833792	-0.079378	-0.273703
ZMO0767	Uncharacterized protein	-0.142		0	0.190291	0.476731	0.264062	0.255196	0.23511	0.294151	0.398167	0.922216	*	0	-0.100635	-0.267514	0.0576504	-0.0331232	-0.0811646	-0.0459629	-0.0410298	-0.191682
ZMO1890	Mitochondrial processing peptidase-like protein (EC 3.4.24.64)	-0.28		0	0.0336262	-0.0679445	-0.0572449	-0.204545	-0.269391	-0.245629	-0.361853	-0.922199	*	0	-0.020821	-0.0601073	-0.0683585	-0.109364	0.0231957	-0.0807015	-0.0251241	-0.160291
ZMO1466	Alpha/beta hydrolase fold protein	-0.922	*	0	-0.0897317	0.431256	0.0987037	0.106753	0.183281	0.162121	0.246541	0.707992	*	0	-0.0746346	0.128805	-0.0829109	-0.0157113	-0.0681451	-0.00717561	0.0124915	0.0453739
ZMO1761	Ribosomal RNA small subunit methyltransferase I (EC 2.1.1.198) (16S rRNA 2'-O-ribose C1402 methyltransferase) (rRNA (cytidine-2'-O-)-methyltransferase RsmI)	0.922	*	0	0.00778247	-0.125712	0.0342692	-0.0224886	0.0521118	0.0550119	0.103813	0.242683		0	-0.169328	-0.0525412	-0.133772	-0.144853	-0.143509	-0.202854	-0.110878	-0.229909
ZMOp332	ZMOp36x032 uncharacterized protein	0.162		0	0.152412	-0.159793	-0.202562	-0.508506	-0.921409	-0.496438	0.129333	0.409467	*	0	-0.0182508	0.0600083	0.350728	-0.182264	-0.189736	-0.172839	0.320567	0.366444
ZMO1989	Methylated-DNA/protein-cysteine methyltransferase	0.92	*	0	0.0802393	0.0569031	0.0482384	0.172424	0.22385	0.324648	0.434229	0.614211	*	0	-0.098334	0.00146921	-0.193601	-0.221018	-0.149835	-0.359329	-0.0742065	-0.174802
ZMO0629	Flagellin	0.158		0	-0.0229045	-0.212116	0.0835249	-0.351601	-0.918705	-0.721631	0.117068	0.761332	*	0	0.023774	-0.0864369	0.235199	0.0766132	0.10045	0.238216	0.106367	-0.344538
ZMO1522	TonB-dependent receptor	-0.482001		0	-0.166461	-0.953554	0.20912	-0.415037	-0.530515	-0.681291	-0.452512	-0.916774	*	0	-0.689839	-1.36667	0.244236	-0.0172795	-0.363905	-0.438914	-0.663493	-0.682916
ZMO1067	Fe-S metabolism associated SufE	0.91	*	0	0.195224	0.255211	0.0886967	0.0394779	0.102771	0.135928	0.0411229	0.0212625		0	0.0959406	0.0614611	0.243675	-0.0306541	0.0545674	0.0402092	0.0781045	0.0157437
ZMO1861	2-nitropropane dioxygenase NPD	0.754	*	0	-0.18378	0.221386	0.0592957	0.248249	0.27934	0.198553	0.318858	0.63088		0	-0.393031	0.0105692	-0.470555	-0.742339	-0.430445	-0.648671	-0.548063	-0.907272
ZMO0166	Peptidoglycan-associated lipoprotein	0.463999		0	0.0558548	0.263039	0.0904944	0.232136	0.335359	0.470207	0.714333	0.906502	*	0	0.0501858	0.0440072	0.0907136	-0.0214372	0.0169233	0.0685643	0.179821	0.149447
ZMO1511	Uncharacterized protein	-0.496001		0	0.0902224	0.0161289	-0.0727609	-0.175851	-0.323818	-0.441605	-0.712303	-0.90189	*	0	-0.0429997	-0.123578	0.0681313	-0.0449337	0.0344884	-0.00989803	0.127393	0.146809
ZMO1455	Resolvase domain protein	0.542		0	0.0672166	0.211763	0.0503139	0.25997	0.337084	0.465563	0.530509	0.899265	*	0	0.216235	0.169214	0.107234	0.0504297	0.061736	-0.0937769	0.0618264	-0.05794
ZMO1216	Signal transduction histidine kinase	0.246		0	0.0144438	0.127505	0.148812	0.309781	0.340136	0.433797	0.535606	0.898671	*	0	0.142476	0.15065	0.113575	0.0834827	0.0683975	0.0817704	0.184758	0.00469107
ZMO0724	Transcription termination/antitermination protein NusG	-0.476001		0	0.0991754	0.0788554	-0.165878	-0.257641	-0.420003	-0.511556	-0.675478	-0.896714	*	0	-0.0428483	-0.0396842	-0.052887	-0.0589974	0.0376043	0.0714989	0.244453	0.301678
ZMO0687	Thiamine pyrophosphate protein TPP binding domain protein	-0.895999	*	0	0.138765	0.245764	0.0498203	-0.0330798	0.0081025	0.0270582	0.0259644	-0.254502		0	-0.0102253	0.0620396	-0.0519872	0.0193983	0.0232645	-0.00803085	-0.0599581	0.0888093
ZMO0994	Uncharacterized protein	0.446		0	0.181267	0.440607	-0.379866	0.113387	0.181468	0.405008	0.461013	0.895172	*	0	0.305054	0.397102	0.488619	0.224787	0.363812	0.371397	0.610825	0.412939
ZMO1143	Chloramphenicol acetyltransferase	-0.368		0	-0.149793	-0.32033	-0.0338686	-0.273522	-0.404421	-0.372429	-0.477248	-0.892808	*	0	0.274056	-0.0232322	0.130461	0.0240942	0.0329056	-0.0366124	0.0471499	0.000843764
ZMOp236	ZMOp33x036 ribonuclease toxin BrnT of type II			0	0.335858	-0.336204	-0.44469	-0.0640248	-0.177557	0.0920155	0.44704	0.891815	*	0	0.927038	-0.592195	-0.751468	-0.0103841	-0.359894	-0.804027	0.724745	-0.657492
ZMOp308	ZMOp36x008 bulb-type lectin domain protein			0	0.701062	-0.344255	0.311397	-0.185188	0.0580802	0.132272	0.325628	-0.891636	*	0	0.672526	0.24741	0.696597	0.314662	0.507913	0.329826	0.652977	0.456634
ZMOp119				0	0.230575	-0.01023	0.472469	0.217087	0.24895	0.230212	0.458767	0.890667	*	0	-0.204098	0.203849	-0.111591	-0.263123	-0.0763269	-0.38919	0.165149	-0.401981
ZMO0999	Threonylcarbamoyl-AMP synthase (TC-AMP synthase) (EC 2.7.7.87) (L-threonylcarbamoyladenylate synthase)	-0.172		0	0.0631211	0.0531213	0.0270637	-0.172536	-0.408666	-0.648794	-0.889102	-0.807689	*	0	-0.0781766	-0.062746	-0.16024	-0.148714	-0.268637	-0.181363	-0.0718596	-0.0983939
ZMO1588	UvrABC system protein A (UvrA protein) (Excinuclease ABC subunit A)	0.134		0	0.0733389	0.157236	0.176753	0.240813	0.304744	0.379138	0.440873	0.888815	*	0	0.0346721	0.103271	0.0411541	0.0250172	0.0538426	0.0412599	0.0840363	-0.0650163
ZMO1569	Pyruvate formate-lyase-activating enzyme (EC 1.97.1.4)	-0.248		0	0.124704	-0.0266354	-0.245544	-0.45352	-0.86448	-0.888734	-0.869921	-0.413926	*	0	-0.0402682	-0.140489	0.0332309	-0.120287	-0.0543012	-0.190043	0.108829	-0.0475072
ZMO0371	Aspartate racemase	0.888	*	0	0.0816161	0.212733	0.253669	0.297254	0.298726	0.213294	0.175191	0.0345419		0	-0.295389	-0.237126	-0.279286	-0.0929143	-0.292997	-0.127261	-0.239747	-0.265377
ZMO0188	TonB-dependent siderophore receptor	0.0480007		0	0.0965373	0.0155013	0.649115	0.47186	0.503266	0.401797	0.696466	0.670258	*	0	-0.319237	-0.903663	-0.134425	-0.246761	-0.392995	-0.52594	-0.638654	-0.887548
ZMO1279	Acyl carrier protein (ACP)	-0.884	*	0	0.12131	-0.203599	0.150154	0.0531406	-0.208714	-0.0488712	-0.0464974	-0.219995		0	0.343727	0.0201023	0.0118426	0.113384	0.377749	0.283797	0.523144	0.191975
ZMO1133	Carbonic anhydrase (EC 4.2.1.1) (Carbonate dehydratase)	0.821999	*	0	0.0250784	0.127448	-0.0708296	-0.0606412	0.0549156	0.211918	0.31947	0.881087	*	0	-0.00554739	0.0178806	0.020624	0.0947894	0.162167	0.348522	0.237684	0.149483
ZMO1354	OmpA/MotB domain protein	-0.0620003		0	0.534072	0.897399	0.00322838	-0.398412	-0.584755	-0.878669	-0.426371	-0.0561376	*	0	-0.310964	-0.604688	0.17437	0.110305	-0.0117387	-0.189282	-0.313053	-0.0212783
ZMO0179	Fructose-bisphosphate aldolase (EC 4.1.2.13)	0.253999		0	0.113457	0.158271	0.0127231	0.037754	0.27873	0.336554	0.488264	0.87816	*	0	0.0424085	0.124485	0.0132556	0.0277824	-0.00525354	0.0556873	0.026271	0.0454511
ZMO1767	UTP--glucose-1-phosphate uridylyltransferase (EC 2.7.7.9) (UDP-glucose pyrophosphorylase)	0.228		0	0.0859239	0.447951	0.0504099	0.159164	0.378323	0.526398	0.604423	0.876236	*	0	0.134055	0.19381	0.0863411	0.060358	0.137914	0.230865	0.472147	0.488292
ZMO0568	Uncharacterized protein			0	0.258186	0.349497	-0.137031	0.0275759	-0.388644	-0.665383	-0.872827	-0.756916	*	0	0.0558036	-0.152873	-0.232772	-0.0723354	-0.110089	-0.33917	-0.115109	0.105088
ZMO0675	Transcriptional regulator, LysR family	0.872	*	0	0.0388215	0.0929113	-0.0107482	0.143837	0.197979	0.303741	0.271621	0.600707	*	0	0.189455	0.0480592	0.128004	-0.0650209	0.0580283	-0.0748348	-0.0311589	-0.0829793
ZMO1039	Ribonucleoside-diphosphate reductase (EC 1.17.4.1)	-0.416		0	0.117262	-0.00369297	0.0606036	-0.125298	-0.296884	-0.555438	-0.676293	-0.870345	*	0	-0.0250092	0.0480417	0.00649443	0.0346543	0.0754714	0.111425	0.249721	0.533587
ZMO1057	GCN5-related N-acetyltransferase	-0.87	*	0	0.360674	0.576629	-0.239073	-0.274182	-0.269927	-0.273695	-0.471556	-0.841655	*	0	0.0444026	-0.0387316	0.0441698	0.0147156	0.102632	0.024258	0.20032	0.148668
ZMO2017	Capsule biosynthesis phosphatase	0.864	*	0	0.0673594	0.0381765	-0.0435698	-0.114056	-0.08181	-0.150021	-0.18854	-0.240617		0	-0.12646	0.0189858	0.0634363	0.176579	0.103349	0.105952	-0.146101	-0.0299218
ZMO1009	SapC family protein	0.676	*	0	0.0858539	-0.0177097	0.193821	0.265679	0.389154	0.467772	0.666033	0.862255	*	0	-0.0871329	-0.0280534	0.0535606	0.0224202	0.0280927	0.0731127	0.108371	0.10929
ZMO1913	Glutathione synthetase (EC 6.3.2.3) (GSH synthetase) (GSH-S) (GSHase) (Glutathione synthase)	0.607999	*	0	-0.0660972	-0.043654	0.0131651	0.0496501	0.175032	0.305051	0.511659	0.861231	*	0	-0.038243	-0.0749052	-0.0647558	0.0317044	0.0650176	0.0427358	-0.15775	-0.207171
ZMO0406	Transport permease protein	-0.702	*	0	0.193198	-0.0291365	0.0453395	-0.21147	-0.124431	-0.0500332	-0.116747	-0.431126		0	0.410484	0.171808	0.860804	0.161545	0.109179	0.154544	0.316867	0.170642
ZMO1432	Fusaric acid resistance protein conserved region	-0.252		0	-0.081756	-0.276997	-0.044888	-0.558781	-0.860685	-0.816105	-0.857258	-0.670826	*	0	-0.061422	-0.139964	-0.0154455	-0.0167078	-0.0391026	0.00613	-0.11208	-0.0256753
ZMO0941	NAD-dependent epimerase/dehydratase	0.439113		0	-0.0315436	0.0655727	-0.314476	-0.079575	-0.121	-0.0258586	0.0743428	0.860436	*	0	-0.0376747	0.188874	0.0216412	0.151211	0.129909	0.167688	0.00957415	0.0676569
ZMO1626	Membrane protein insertase YidC (Foldase YidC) (Membrane integrase YidC) (Membrane protein YidC)	-0.86	*	0	0.0245856	-0.0708419	-0.116205	-0.275146	-0.27557	-0.28777	-0.371672	-0.618192	*	0	-0.0695622	-0.0314062	-0.10974	0.0809912	0.0593814	0.210071	0.147923	0.271
ZMO1078	tRNA (guanine-N(1)-)-methyltransferase (EC 2.1.1.228) (M1G-methyltransferase) (tRNA [GM37] methyltransferase)	-0.859999	*	0	0.203218	0.122842	0.0274891	-0.222782	-0.261256	-0.213184	-0.315768	-0.453085		0	0.00916938	0.0586215	-0.178837	0.108775	0.257767	0.140455	0.105151	0.221844
ZMO0920	Uncharacterized protein	0.296		0	0.0148377	0.113954	0.0482211	0.27048	0.152092	0.366858	0.339499	0.859846	*	0	0.373928	0.406723	0.518612	0.431982	0.529055	0.580001	0.557538	0.42209
ZMO0238	ATP synthase subunit delta (ATP synthase F(1) sector subunit delta) (F-type ATPase subunit delta) (F-ATPase subunit delta)	0.854	*	0	0.103645	0.241808	0.101517	0.308323	0.312511	0.304123	0.304123	0.401695		0	0.112303	0.156119	-0.0268115	0.040642	0.0758314	0.040642	0.0844963	0.0361823
ZMO1788	Uncharacterized protein	0.284		0	0.0849417	0.109415	0.0877529	0.183561	0.319601	0.499395	0.595801	0.853029	*	0	0.0734436	-0.00547373	-0.0519203	-0.0675568	-0.00916981	-0.0722034	0.0628311	-0.259487
ZMO0384	hypothetical protein			0	0.0234656	-0.182134	0.85218	0.738381	0.123318	0.176018	-0.0687802	-0.320204	*	0	0.157903	0.161492	0.0978747	0.164061	-0.00152985	-0.329573	-0.0801892	-0.290631
ZMO0400	Uncharacterized protein	0.852	*	0	0.259004	0.293435	0.538218	0.272755	0.203495	0.0420281	-0.0137523	-0.42503		0	0.157687	0.176324	0.234956	0.0982477	0.11154	0.112933	-0.072751	-0.213883
ZMO1011	DNA gyrase inhibitor YacG			0	-0.0344828	-0.151167	0.146371	0.0401126	0.220373	0.274785	0.300675	0.851264	*	0	-0.0244727	0.0648609	0.240977	-0.0820591	0.109175	-0.219158	0.0201811	-0.0757743
ZMO0269	Uncharacterized protein	0.848	*	0	0.00284102	0.0995402	0.028582	0.182725	0.0826954	0.183997	0.242325	0.66319	*	0	0.00323326	0.102197	-0.0757817	-0.124893	-0.0832655	-0.178457	-0.163166	-0.387837
ZMO0206	Glutamate 5-kinase (EC 2.7.2.11) (Gamma-glutamyl kinase) (GK)	0.0839996		0	0.138812	0.236623	-0.0382904	-0.200346	-0.372008	-0.532311	-0.783108	-0.844273	*	0	-0.0357711	-0.0667328	-0.00472589	0.123957	0.0817495	0.259281	0.016257	0.23254
ZMO1684	Phosphoserine aminotransferase (EC 2.6.1.52)	-0.844	*	0	0.00494922	-0.145956	-0.677123	-0.708396	-0.630752	-0.573216	-0.583367	-0.718129		0	0.0294062	0.061086	0.199766	0.135445	0.255473	0.212034	0.333043	0.743639
ZMO1895	PfkB domain protein	-0.498		0	-0.013083	-0.0589243	0.0259802	-0.0614826	-0.14883	-0.283761	-0.470425	-0.843951	*	0	-0.100502	-0.0977945	-0.102609	0.0357068	0.0180745	0.0761061	-0.107313	0.0199854
ZMOp408	ZMOp39x008 NAD(P)-dependent oxidoreductase	0.626	*	0	0.247308	0.511162	0.103467	0.31199	0.317326	0.438694	0.459495	0.842687	*	0	0.00513464	0.0848733	-0.114724	-0.0755997	-0.0328236	-0.158539	-0.14461	-0.26211
ZMO1655	Antioxidant, AhpC/TSA family protein	0.126		0	0.1346	0.31293	0.0669671	0.198548	0.387547	0.594024	0.672538	0.842163	*	0	-0.0535442	0.0287067	-0.0363602	-0.0199623	0.123792	0.338155	0.082178	-0.0268699
ZMO0754	Sterol-binding domain protein	-0.242		0	0.0632897	0.231324	0.298596	-0.0173207	-0.441764	-0.708798	-0.840585	-0.678772	*	0	-0.0365141	-0.032862	-0.345306	-0.25021	-0.19539	-0.166916	-0.446367	-0.197253
ZMO1019	Deoxyhypusine synthase-like protein (EC 2.5.-.-)	-0.84	*	0	0.121991	0.29956	-0.0577155	-0.144046	-0.0782443	-0.139245	-0.160977	-0.342198		0	0.00918917	0.0183202	-0.0579977	0.0763034	0.108012	0.169413	0.0498312	0.188414
ZMO0435	17 kDa surface antigen	0.641999	*	0	-0.00140124	-0.0271543	-0.0491636	-0.093666	0.0256488	0.100876	0.331275	0.839327	*	0	0.0184063	0.156263	0.189161	-0.0524632	0.0479307	0.0928547	0.0944805	0.139731
ZMO1872	Uncharacterized protein	-0.178		0	0.151287	0.12012	0.110662	0.253845	0.356236	0.439649	0.530484	0.838693	*	0	-0.0216778	0.145102	0.0990021	-0.0139346	0.0449621	-0.0222484	0.118302	0.160565
ZMO1570	Formate acetyltransferase (EC 2.3.1.54)	-0.314001		0	0.0414199	0.027745	-0.00655133	-0.333124	-0.667866	-0.838621	-0.730947	-0.16086	*	0	-0.0509852	-0.0896003	-0.0450055	-0.0350088	-0.0663663	-0.162176	-0.176774	-0.28058
ZMO0574	DNA helicase (EC 3.6.4.12)	-0.838	*	0	-0.00553398	-0.0403717	0.155728	0.0209742	0.00474993	0.0121801	-0.00122186	-0.0934704		0	0.0238778	-0.017509	0.0182253	-0.0853893	-0.0611872	-0.131475	-0.0802986	-0.191929
ZMO1668	Uncharacterized protein	0.278		0	0.0118922	-0.167215	0.340096	0.500886	0.24727	0.218922	0.270774	0.833981	*	0	0.130609	0.0497787	-0.340826	-0.0444305	-0.0811216	0.0387007	0.0624516	-0.158691
ZMO0565	ATP-dependent helicase HrpB	-0.516		0	0.00358637	-0.0915554	0.0163451	-0.136034	-0.211743	-0.281413	-0.343786	-0.833786	*	0	0.0560502	-0.00873596	0.0528576	0.00308884	-0.010621	-0.065363	-0.0433155	-0.00892608
ZMOp434	ZMOp39x034 XRE family transcriptional regulator	0.548		0	0.0284006	0.195756	-0.00720114	-0.46266	-0.832167	-0.631423	-0.0498853	0.528055	*	0	-0.0273731	0.0572573	0.263392	0.0418491	-0.106868	-0.205651	-0.25451	-0.0899858
ZMO0901	Uncharacterized protein			0	-0.363293	-0.268755	0.00238289	0.160075	0.439023	0.470925	0.504051	0.831366	*	0	0.0111239	0.289327	-0.0889078	-0.056666	-0.15628	-0.22975	0.00418097	0.0739425
ZMO0573	Glutaredoxin, GrxB family	0.81	*	0	0.0942398	0.142722	0.161489	0.274871	0.182399	0.439027	0.496683	0.829557	*	0	0.145558	0.126674	0.269183	0.200029	0.239602	0.334919	0.159606	0.0915126
ZMO1386	Uncharacterized protein	0.826	*	0	0.210839	0.0677075	0.134659	0.0726725	0.227124	0.357626	0.500381	0.696075	*	0	-0.0543638	-0.106603	-0.164671	-0.128575	-0.111536	-0.188207	-0.197936	-0.419219
ZMO1669	2-nonaprenyl-3-methyl-6-methoxy-1,4-benzoquinol hydroxylase (EC 1.14.13.-) (5-demethoxyubiquinone hydroxylase) (DMQ hydroxylase)	0.824001	*	0	0.0978817	0.0899234	-0.0834916	-0.196866	-0.473415	-0.647192	-0.766376	-0.300687	*	0	0.110528	-0.00287567	0.0596419	0.0196893	0.0703057	-0.00296388	0.170927	0.214531
ZMO1715	Biopolymer transport protein ExbD/TolR	-0.823999	*	0	-0.0741943	-0.24164	0.128933	0.168222	0.155244	0.255938	0.303767	0.287999		0	-0.038414	-0.0678771	0.0918788	0.0674085	0.0930325	-0.0109914	0.0268252	-0.119992
ZMO0084	CheX protein			0	-0.0770341	-0.265752	-0.015649	-0.373123	-0.5115	-0.292028	-0.31639	-0.822757	*	0	-0.0902684	-0.211356	-0.23193	-0.197102	-0.153016	-0.32782	-0.153887	-0.501422
ZMO0059	Glycerate kinase (EC 2.7.1.31)	0.25		0	-0.0508503	0.202267	0.10427	0.195237	0.199529	0.370131	0.527305	0.821361	*	0	0.0234544	0.00830729	0.00048999	-0.0651021	0.071829	-0.0131282	0.030922	-0.0484506
ZMO0766	Bifunctional uridylyltransferase/uridylyl-removing enzyme (UTase/UR) (Bifunctional [protein-PII] modification enzyme) (Bifunctional nitrogen sensor protein) [Includes: [Protein-PII] uridylyltransferase (PII uridylyltransferase) (UTase) (EC 2.7.7.59); [Protein-PII]-UMP uridylyl-removing enzyme (UR) (EC 3.1.4.-)]	0.604	*	0	-0.000150811	-0.0432824	0.179066	0.20243	0.327294	0.450885	0.554581	0.820659	*	0	-0.0333095	0.00885364	-0.00836219	-0.0565506	-0.0809885	-0.1745	-0.109458	-0.318391
ZMO1672	Uncharacterized protein	0.819999	*	0	0.291356	0.365402	0.0320237	-0.0333115	-0.348771	-0.453427	-0.314601	0.115527		0	0.174473	0.144603	0.256346	-0.0444711	0.0117111	0.0407624	-0.117887	0.0092343
ZMO1732	Alkyl hydroperoxide reductase/ Thiol specific antioxidant/ Mal allergen	0.818	*	0	0.165518	0.119389	0.13493	0.406526	0.562791	0.666237	0.701455	0.793549	*	0	0.0387845	0.0117452	0.252953	0.0999724	0.0728208	0.0349526	-0.0547502	-0.182758
ZMO0829	UDP-N-acetylmuramoylalanine--D-glutamate ligase (EC 6.3.2.9) (D-glutamic acid-adding enzyme) (UDP-N-acetylmuramoyl-L-alanyl-D-glutamate synthetase)	-0.226		0	0.00589301	0.0625938	0.0220655	-0.0860237	-0.250296	-0.561087	-0.797702	-0.817679	*	0	-0.0347147	-0.0196992	-0.178103	-0.141498	-0.118367	-0.236711	-0.0776651	-0.0796883
ZMO0988	Uncharacterized protein			0	0.0227852	-0.0240938	0.206015	0.368349	0.434511	0.553317	0.607955	0.816677	*	0	0.00655256	0.141635	0.167569	-0.17389	-0.0449886	-0.310017	-0.129733	-0.429202
ZMO1412	Transcriptional regulator, MucR family	0.816	*	0	0.0287317	-0.0853915	-0.0621217	-0.0307265	-0.0912681	-0.166819	-0.286439	-0.112027		0	0.0772195	0.0439433	-0.0149503	-0.0116146	0.0407338	-0.0351282	0.103606	0.00494922
ZMO0128	TonB-dependent receptor	-0.323999		0	0.072711	-0.237552	0.356287	0.0982284	0.155083	0.0800446	0.234669	-0.0314737		0	-0.39128	-0.876466	-0.10132	-0.195421	-0.31749	-0.434618	-0.598056	-0.815932	*
ZMO0481	Uncharacterized protein			0	-0.116285	-0.165821	0.157196	0.200115	0.377938	0.41811	0.481766	0.814598	*	0	0.0622893	0.329101	0.231297	0.152393	0.110723	0.31123	0.189209	0.124967
ZMO0491	Peptidase M24	0.424001		0	-0.0151309	-0.0537829	0.183459	0.161943	0.267902	0.325015	0.510313	0.814333	*	0	-0.014883	-0.0495774	-0.0886259	0.0034861	-0.00755393	0.0127611	-0.0725169	-0.145683
ZMO0003	Adenylyl-sulfate kinase (EC 2.7.1.25) (APS kinase) (ATP adenosine-5'-phosphosulfate 3'-phosphotransferase) (Adenosine-5'-phosphosulfate kinase)	0.622	*	0	-0.370306	0.140652	-0.198263	-0.251939	-0.202421	-0.319074	-0.386878	-0.812345	*	0	-0.0760066	-0.102577	-0.184126	-0.0652531	-0.0856777	-0.20321	-0.253932	-0.105489
ZMO1465	Uncharacterized protein			0	-0.172841	-0.334134	0.221598	-0.205406	-0.428217	-0.231506	-0.634841	-0.81116	*	0	0.174238	-0.22064	-0.163933	-0.242487	-0.0975837	-0.193671	-0.000283532	-0.198164
ZMO0233	Uncharacterized protein			0	-0.129661	-0.0457791	0.339945	0.242424	0.315407	0.355009	0.583344	0.810825	*	0	-0.131957	-0.221129	-0.132747	-0.329274	-0.271842	-0.414104	-0.501188	-0.541916
ZMOp231	ZMOp33x031 uncharacterized protein	0.52		0	0.0348651	-0.0737662	0.152033	-0.454352	-0.810678	-0.700859	-0.0488407	0.375932	*	0	0.0384082	-0.0379442	-0.117923	-0.204502	-0.201448	-0.361625	-0.225839	-0.165573
ZMO0799	ABC-2 type transporter			0	0.332863	0.123623	0.186073	-0.0488964	-0.0200287	0.276645	0.378374	0.808212	*	0	0.312814	0.0641564	0.238021	0.189398	0.0979954	0.006079	0.0236773	0.173158
ZMO1229	GTP cyclohydrolase 1 (EC 3.5.4.16) (GTP cyclohydrolase I) (GTP-CH-I)	-0.806	*	0	-0.139562	0.266926	-0.292991	0.151246	-0.0297904	0.00198031	-0.103721	-0.399686		0	-0.687364	-0.941288	-0.221921	-0.123497	-0.409777	-0.519474	-0.287989	-0.193938
ZMO1285	Glucose-methanol-choline oxidoreductase	0.358		0	0.148667	0.312797	0.0500988	0.179445	0.29513	0.418025	0.518973	0.805157	*	0	0.0894339	0.137182	0.0233106	0.115333	0.152753	0.164523	0.166055	-0.0221417
ZMO1947	Endoribonuclease L-PSP			0	0.197482	-0.00893551	0.0143326	0.18167	0.0855941	0.334503	0.660409	0.80491	*	0	-0.0869392	-0.252895	-0.246406	-0.193393	0.103669	-0.111411	-0.0939399	-0.406733
ZMO1478	6-phosphogluconolactonase	0.804	*	0	-0.0428857	0.187008	0.0807784	0.0512188	0.146631	0.230482	0.143163	0.577929		0	-0.0118579	0.244834	0.0365844	0.212434	0.25864	0.223979	0.151359	0.109917
ZMO0785	Putative pre-16S rRNA nuclease (EC 3.1.-.-)	0.802	*	0	0.0106423	-0.000839283	0.072714	-0.0570492	0.0562968	0.113545	0.244525	0.311196		0	-0.165281	-0.0287207	0.021846	-0.112954	-0.0182617	0.0135583	0.00120274	-0.117105
ZMO2015	Uncharacterized protein	0.802	*	0	0.0454156	0.185722	0.0996219	0.166931	0.129764	0.242202	0.261179	0.403181		0	-0.0432974	-0.0296394	0.0673397	-0.0487841	0.0714403	0.0423587	0.0475953	-0.0506961
ZMO0140	Protein tyrosine phosphatase (EC 3.1.3.2)	0.8	*	0	0.00233113	-0.0813622	0.00785428	-0.0418168	0.00464441	0.0129921	-0.011684	0.0305133		0	0.215121	0.0724585	0.127623	0.0718661	0.0876872	0.00545425	0.131665	-0.0169916
ZMO0068	Sel1 domain protein repeat-containing protein	0.798	*	0	0.0473451	0.086155	-0.00839328	0.116532	0.306081	0.37079	0.400687	0.64067	*	0	0.0264128	0.103142	-0.0112201	0.0212145	0.125303	0.00197152	0.101188	-0.0409802
ZMO0836	Cell division protein FtsA	-0.00400047		0	0.0915156	0.18063	0.120096	0.191078	0.336411	0.430889	0.594393	0.797603	*	0	-0.00483214	0.117534	0.028616	0.0879016	0.0737447	0.108983	0.0728743	0.0651437
ZMO2041	Sel1 domain protein repeat-containing proteins	0.696	*	0	-0.0746625	0.0527843	0.17805	0.268328	0.443708	0.392793	0.427894	0.796906	*	0	-0.0490356	0.0583122	-0.0305804	0.152891	0.155901	0.121476	0.0127611	-0.0828384
ZMO0583	Acetyl-coenzyme A carboxylase carboxyl transferase subunit beta (ACCase subunit beta) (Acetyl-CoA carboxylase carboxyltransferase subunit beta) (EC 6.4.1.2)	-0.796	*	0	-0.0542083	-0.121018	-0.0800239	-0.0160283	-0.0434708	0.0135999	0.0367898	-0.0169775		0	0.0989574	-0.0123141	-0.0104385	-0.0586985	-0.00716211	-0.0704267	0.0909458	0.0557001
ZMO1384	GTPase Era	-0.796	*	0	0.0675472	0.15057	-0.0267862	-0.13622	-0.192801	-0.307363	-0.413142	-0.784472	*	0	0.113249	0.0847874	-0.0624154	0.0502005	0.0709211	0.0803138	0.0609765	0.16006
ZMOp420	ZMOp39x020 hypothetical protein			0	0.102535	0.273861	-0.162643	-0.211838	-0.701575	-0.795721	-0.73563	0.0127911	*	0	-0.109063	0.16278	0.33329	-0.122281	-0.151145	-0.559115	-0.194939	-0.25712
ZMO1772	NAD(P)H quinone oxidoreductase, PIG3 family	0.366		0	0.0706357	0.0435697	-0.0756007	0.00522162	0.154374	0.265626	0.502106	0.793672	*	0	-0.00253313	0.0264948	0.0408393	0.0151647	0.0318866	0.059766	0.100574	-0.0336062
ZMO1557	Amidophosphoribosyltransferase (ATase) (EC 2.4.2.14) (Glutamine phosphoribosylpyrophosphate amidotransferase) (GPATase)	0.308		0	0.0379581	-0.0759251	0.0790666	0.0266959	-0.170797	-0.357477	-0.676429	-0.790701	*	0	0.0640215	0.106559	-0.02076	-0.050262	0.00723751	-0.0865857	0.0395286	-0.132216
ZMO0884	50S ribosomal protein L13	0.0660004		0	0.0852104	0.102084	-0.379712	-0.182925	-0.268898	-0.368046	-0.553792	-0.790202	*	0	0.240724	0.199547	0.015901	0.011027	0.0894149	0.0328314	0.246956	0.47997
ZMO0149	tRNA (guanine-N(7)-)-methyltransferase (EC 2.1.1.33) (tRNA (guanine(46)-N(7))-methyltransferase) (tRNA(m7G46)-methyltransferase)	-0.786	*	0	0.0811139	0.167282	-0.0344542	-0.153828	-0.130507	-0.172882	-0.190897	-0.408277		0	-0.0365462	-0.0357526	-0.19962	-0.101197	-0.139441	-0.160735	-0.0157146	0.186053
ZMOp405	ZMOp39x005 RelB antitoxin/Antitoxin DinJ family toxin			0	-0.0159271	-0.130723	0.109221	-0.0162466	-0.181888	-0.117263	0.254902	0.784089	*	0	0.104497	0.0972852	0.0019448	-0.0380509	-0.0639145	-0.189094	-0.0305887	-0.0784196
ZMO0877	Uncharacterized protein	-0.784	*	0	0.380907	-0.0486542	0.0745743	-0.271856	-0.26453	-0.277089	0.0476156	-0.63203	*	0	-0.157096	-0.192307	0.216262	0.123027	0.0448304	-0.134453	0.184518	-0.158467
ZMO0561	TonB-dependent receptor plug	-0.598	*	0	-0.188703	-0.406325	0.287587	-0.140913	-0.136418	-0.169794	-0.162612	-0.506926		0	-0.0347123	-0.518596	-0.0839614	-0.207806	-0.37568	-0.782183	-0.468855	-0.637127
ZMO1698	GTP cyclohydrolase-2 (EC 3.5.4.25) (GTP cyclohydrolase II)	-0.776	*	0	0.070715	0.060864	-0.0586129	-0.0387406	-0.013949	0.0190863	-0.0349224	-0.145476		0	0.0501524	-0.0129172	-0.0352581	-0.0115818	0.00264579	0.0308407	0.118354	0.225006
ZMO1291	Peptidase S10 serine carboxypeptidase	-0.136		0	-0.157852	-0.176761	0.486155	0.706826	0.775803	0.727585	0.702294	0.534157	*	0	-0.116166	-0.0788922	-0.0814817	0.0319369	-0.024864	-0.129941	-0.185265	-0.34682
ZMO0927	Leucyl/phenylalanyl-tRNA--protein transferase (EC 2.3.2.6) (L/F-transferase) (Leucyltransferase) (Phenyalanyltransferase)	0.774	*	0	-0.180824	0.00604489	-0.0839296	-0.02474	-0.0454122	0.105916	0.213382	0.51376		0	-0.00145182	-0.117562	-0.152985	-0.112633	-0.135765	-0.213239	-0.18487	-0.261479
ZMO0520	50S ribosomal protein L2	-0.359998		0	0.122743	0.0257631	-0.0690902	-0.119299	-0.136885	-0.281346	-0.418549	-0.773105	*	0	-0.00457999	0.0226844	-0.156838	-0.138266	-0.0630915	-0.111672	0.119166	0.134521
ZMO1506	Uncharacterized protein	0.216		0	0.234864	0.37228	0.0895039	0.230681	0.22951	0.261278	0.371612	0.77216	*	0	-0.00851001	0.160625	0.100597	0.227509	0.132215	0.258806	0.187849	0.184975
ZMO0507	GAF domain-containing protein	0.772001	*	0	-0.151293	-0.214161	0.231764	0.0503272	0.206258	0.204617	0.255857	0.364211		0	-0.100993	-0.0295026	-0.0892371	0.0298372	0.000885207	0.00858554	-0.195171	-0.440363
ZMO1446	Glycine--tRNA ligase alpha subunit (EC 6.1.1.14) (Glycyl-tRNA synthetase alpha subunit) (GlyRS)	-0.77	*	0	0.00337208	-0.0380594	-0.00845056	-0.0175156	0.0418934	0.00482427	-0.00852666	-0.0758637		0	-0.210862	-0.133492	-0.230674	-0.14792	-0.191225	-0.099418	-0.168052	-0.0668919
ZMO0691	Methylenetetrahydrofolate--tRNA-(uracil-5-)-methyltransferase TrmFO (EC 2.1.1.74) (Folate-dependent tRNA (uracil-5-)-methyltransferase) (Folate-dependent tRNA(M-5-U54)-methyltransferase)	-0.768	*	0	0.0889062	0.189689	-0.0220743	-0.123132	-0.0696218	-0.0711572	-0.0231027	-0.124021		0	-0.0769686	-0.00903683	-0.0594643	-0.0368616	-0.0618445	-0.138771	-0.0743947	-0.0460091
ZMO0889	Aldose 1-epimerase (EC 5.1.3.3) (Galactose mutarotase)	-0.768	*	0	0.0623126	0.105172	-0.0202261	0.117161	0.109257	0.188028	0.164273	0.577694		0	-0.0229106	0.168333	0.112253	0.0713901	0.1109	0.0878248	-0.00673915	-0.0730548
ZMO1976	Uncharacterized protein	-0.768	*	0	0.107934	0.0470262	0.217008	0.234007	0.254383	0.245211	0.174796	-0.396633		0	-0.157556	-0.0234034	0.0716504	0.0444167	0.0642683	0.031364	-0.180103	-0.333164
ZMO1086	Glucanase (EC 3.2.1.-)	0.304		0	0.0632114	0.0715422	0.0946069	-0.0667988	0.0976942	0.133219	0.341471	0.765274	*	0	-0.0643297	-0.0288625	-0.110039	0.0241939	0.0115676	0.114291	-0.0466597	-0.116791
ZMO1548	Squalene-hopene cyclase (EC 5.4.99.17)	-0.764	*	0	0.22734	0.236858	0.0970082	-0.0733254	-0.0182086	0.0159694	-0.0676777	-0.270045		0	0.0727995	0.0744394	-0.0213193	0.0152577	0.0523695	-0.0104581	0.0981528	0.0755969
ZMO0856	Exodeoxyribonuclease 7 small subunit (EC 3.1.11.6) (Exodeoxyribonuclease VII small subunit) (Exonuclease VII small subunit)	0.756	*	0	0.0692961	0.127604	-0.162899	-0.194669	-0.0844966	-0.0550003	-0.0474993	-0.298367		0	0.122813	0.149787	0.172894	0.0944341	0.050153	-0.0108193	0.240523	0.189698
ZMO1056	Polynucleotide adenylyltransferase region	-0.756	*	0	0.0770182	0.274248	-0.0886015	-0.204277	-0.147685	-0.141486	-0.200315	-0.493068		0	0.0736515	-0.0372155	-0.0491615	-0.0305695	-0.0189366	-0.0555497	0.00565979	0.00503718
ZMOp339	ZMOp36x039 CobQ/CobB/MinD/ParA nucleotide binding domain	0.756	*	0	0.05281	0.290483	-0.0149322	-0.114054	-0.0565071	0.149552	0.39645	0.663744	*	0	-0.0350958	-0.0064807	0.139268	0.0520983	0.0426327	0.128467	0.136502	0.125753
ZMO0637	ATPase, FliI/YscN family (EC 3.6.3.14)	-0.692	*	0	-0.0655219	-0.297106	0.0453551	-0.0904798	-0.279931	-0.394006	-0.489066	-0.754537	*	0	-0.0751319	-0.184046	-0.055328	-0.0206652	-0.0408029	-0.161485	-0.180135	-0.502908
ZMO0157	D-isomer specific 2-hydroxyacid dehydrogenase NAD-binding protein	0.702	*	0	-0.0330458	-0.125136	0.151305	0.228217	0.358958	0.425422	0.518742	0.753643	*	0	-0.0872203	-0.0719455	-0.0998098	-0.1256	-0.0859192	-0.16625	-0.148577	-0.443348
ZMO0257	Two component transcriptional regulator, winged helix family	0.344001		0	0.00286776	0.0527425	-0.0496158	0.0129161	0.142248	0.226686	0.370409	0.75291	*	0	-0.0516499	-0.0597796	-0.119659	-0.0961391	-0.048472	-0.03028	0.172296	0.121404
ZMO1178	Phosphoribosyl-AMP cyclohydrolase (PRA-CH) (EC 3.5.4.19)	0.348		0	-0.576579	-0.687435	-0.305805	-0.283279	-0.6699	-0.297708	-0.65369	-0.256242		0	0.0809574	-0.546038	-0.710145	-0.6127	-0.579478	-0.75227	-0.345175	-0.201509	*
ZMO0411	DNA topoisomerase 4 subunit B (EC 5.99.1.3) (Topoisomerase IV subunit B)	-0.75	*	0	0.0740995	0.0368919	-0.0212994	-0.25915	-0.306185	-0.295975	-0.306992	-0.382749		0	0.0724007	-0.0381522	0.042386	-0.0392651	0.04156	-0.0106016	0.203124	0.237558
ZMO1251	Uncharacterized protein	-0.746	*	0	-0.0639197	-0.301372	-0.117367	-0.124234	-0.236043	-0.116086	-0.1809	-0.576084		0	0.15195	0.00838638	0.116228	0.0169791	0.161648	0.0367953	0.173469	0.0452678
ZMO1005	Methyltransferase (EC 2.1.1.-)	-0.0560001		0	0.0570733	-0.040357	0.118428	-0.202357	-0.402072	-0.570035	-0.744834	-0.490188	*	0	-0.0501063	0.00237814	-0.0840491	0.0098051	-0.0528469	-0.112096	-0.0841303	-0.185282
ZMO0940	Transcriptional regulator, MarR family	0.744	*	0	0.10695	0.0176267	0.203468	0.208408	0.421102	0.462686	0.478621	0.594476	*	0	0.105621	0.13562	0.0779946	-0.0131261	0.0622128	0.0667064	0.0895494	0.0262447
ZMO1579	Hydrolases of the alpha/beta superfamily K06889	0.27041		0	0.114414	0.186434	0.307467	0.261243	0.214032	0.321945	0.300094	0.743348	*	0	0.192147	0.135217	0.104187	0.0618321	0.103864	0.0543044	0.180623	-0.00422306
ZMO1916	Uncharacterized protein	0.168047		0	0.138022	0.171007	0.140123	0.201016	0.237298	0.230763	0.445358	0.742774	*	0	-0.0138312	0.113651	-0.0591519	0.0474155	0.105255	-0.0674311	-0.0474863	-0.18154
ZMO0671	ATP synthase subunit b (ATP synthase F(0) sector subunit b) (ATPase subunit I) (F-type ATPase subunit b) (F-ATPase subunit b)	0.740001	*	0	0.0844914	0.149487	-0.01811	0.261885	0.225973	0.250287	0.169028	0.186583		0	0.0355658	0.0279289	0.0947464	-0.0759189	-0.0415972	-0.198705	0.00267718	-0.14102
ZMOp221	ZMOp33x021 alcohol dehydrogenase-like protein	0.74	*	0	0.0695799	0.0994236	0.152329	0.0729681	0.00282359	-0.0332409	-0.00550819	0.47594		0	-0.066921	0.0418187	0.0149731	0.079043	0.0333272	0.000462246	-0.0794225	-0.146032
ZMO0258	Histidine kinase	0.552		0	0.0829981	0.103316	0.177171	0.0864469	0.153295	0.255543	0.394435	0.735456	*	0	0.0603621	0.0637792	-0.03109	-0.0368106	0.0692067	-0.00199604	0.0159139	-0.0845226
ZMO0989	Heat shock protein Hsp20	0.734	*	0	0.0978287	0.272193	0.231034	-0.0421619	-0.255174	-0.412642	-0.68327	0.207355	*	0	0.12402	0.109395	-0.191161	-0.105858	0.0386277	0.0806286	0.261143	0.348151
ZMO0922	Helix-turn-helix domain-containing protein			0	0.248139	0.140678	0.265056	0.187992	0.300791	0.400487	0.475862	0.731095	*	0	0.0603837	0.179082	0.0364932	0.0109614	0.0568454	0.00194225	0.188299	0.0171513
ZMO1743	Bis(5'nucleosyl)-tetraphosphatase, ApaH	-0.342		0	0.0716611	0.0512862	0.00211204	-0.2241	-0.362439	-0.439631	-0.629134	-0.730764	*	0	0.00775703	-0.0186848	0.190485	0.107783	0.174298	0.0855387	0.208166	0.281154
ZMO1331	MscS Mechanosensitive ion channel	-0.36		0	0.0313668	0.0748157	0.0484018	0.0305413	0.0477343	0.102409	0.250756	0.728571	*	0	0.0453145	-0.0219919	0.0234259	0.0748145	-0.000873355	0.132064	0.139494	0.0879763
ZMO1318	Uncharacterized protein	0.728	*	0	0.0683163	0.0250433	0.292901	0.0539752	0.138243	0.171378	0.236013	0.314693		0	-0.0728521	0.0705568	-0.127642	0.0389905	0.0784689	0.0516651	0.033121	0.0356634
ZMOp212	ZMOp33x012 2-aminoethylphosphonate--pyruvate transaminase	0.366		0	0.00959466	0.0972095	0.0951406	0.104609	0.180266	0.138686	0.289175	0.727359	*	0	0.00641859	0.0666098	-0.0309249	0.0286685	0.0515667	-0.0459263	-0.105079	-0.216442
ZMOp229	ZMOp33x029 Azospirillum phage Cd Gp10 family protein			0	0.28193	0.425902	0.0068016	0.0939271	-0.147679	-0.0449601	0.225781	0.219409		0	0.221384	0.0900791	-0.0479152	-0.183907	-0.233191	-0.0968219	0.256363	0.726605	*
ZMO1235	Ferric uptake regulator, Fur family	0.226		0	-0.114659	-0.202719	-0.0665377	-0.371287	-0.600588	-0.691653	-0.726126	-0.488129	*	0	0.00714629	-0.242934	-0.0743993	-0.0205145	-0.0649357	-0.146282	-0.0457146	-0.179621
ZMO1515	50S ribosomal protein L20	-0.726	*	0	0.0127111	0.037802	0	0.0253111	-0.012824	-0.150992	-0.27013	-0.609699	*	0	0.0547402	0.0247347	-0.239604	-0.128791	-0.0509738	-0.0325059	0.131461	0.256605
ZMO0479	Peptidoglycan-binding LysM	0.414		0	-0.0457117	0.0697272	-0.0488688	0.0625781	-0.00402564	0.139892	0.326601	0.72588	*	0	0.159539	0.163468	0.183239	0.161973	0.203076	0.240887	0.142869	0.0349638
ZMO0777	Beta-lactamase domain protein	0.698	*	0	0.142928	0.192508	0.177955	0.15105	0.197308	0.389656	0.456231	0.724466	*	0	0.0360994	-0.0135054	0.18802	0.122063	0.0809107	0.114091	0.0971451	-0.0586841
ZMO1699	Exodeoxyribonuclease III Xth	-0.718	*	0	0.0893207	0.0955603	-0.204288	-0.230474	-0.269101	-0.247424	-0.1771	-0.482199		0	0.0029999	-0.149134	-0.106733	0.163078	0.0458323	0.0982935	0.0899432	0.240042
ZMO1776	Aminopeptidase (EC 3.4.11.-)	-0.286		0	0.0968024	0.321018	-0.0859466	0.0811131	0.223042	0.313713	0.396717	0.717723	*	0	-0.0262581	0.132501	0.06501	0.0959977	0.217013	0.347717	0.363533	0.262713
ZMO2005	ATP synthase protein I			0	-0.0774918	0.184545	0.370555	0.296038	0.435091	0.420612	0.311585	0.717448	*	0	0.162036	0.149762	0.131933	0.0808912	0.17809	0.0697396	-0.169959	-0.160783
ZMO1494	Acetylglutamate kinase (EC 2.7.2.8) (N-acetyl-L-glutamate 5-phosphotransferase) (NAG kinase) (NAGK)	-0.716	*	0	0.140854	0.0232782	-0.064965	-0.0857202	-0.0693493	-0.0674765	-0.0736922	-0.224721		0	0.0135423	0.0321475	-0.107751	0.0852463	0.0460022	0.104286	0.0857818	0.196263
ZMO1619	GatB/YqeY domain-containing protein	0.716	*	0	0.166906	0.08495	0.0296128	0.0191986	-0.0125951	0.0225239	0.0545059	-0.089077		0	0.0223357	0.0266213	0.123545	0.0307135	0.178365	0.0978781	0.204646	0.10745
ZMO0395	hypothetical protein			0	-0.192211	0.170648	0.715279	0.414127	0.274627	0.342606	0.559223	0.298281	*	0	3.94721e-05	-0.170493	-0.0463296	-0.0861569	-0.216352	-0.127704	-0.284691	-0.404677
ZMO0863	dCTP deaminase (EC 3.5.4.13) (Deoxycytidine triphosphate deaminase)	-0.708	*	0	0.138351	0.0542263	-0.0973417	-0.0658276	-0.0585017	0.0320936	0.0475681	-0.0691699		0	-0.0427677	0.00193855	0.18512	0.0441282	0.0482	0.118635	0.110481	0.098452
ZMO1410	Bacterioferritin (EC 1.16.3.1)	0.708	*	0	-0.0915157	0.0281309	-0.0423205	-0.0617417	0.00442401	0.283046	0.212668	0.541118		0	0.135855	0.301718	0.0131253	0.0910644	0.214255	0.366902	0.619599	0.472989
ZMO0268	Uncharacterized protein	0.262		0	-0.00631878	0.161991	0.101481	0.360832	0.417587	0.362392	0.367548	0.705881	*	0	-0.0511356	0.0813488	-0.237701	-0.142301	-0.20767	-0.333232	-0.318493	-0.473901
ZMO1508	Histidine--tRNA ligase (EC 6.1.1.21) (Histidyl-tRNA synthetase) (HisRS)	-0.704	*	0	0.089588	0.100483	-0.11713	-0.23098	-0.203467	-0.12584	-0.158439	-0.334743		0	-0.000615123	-0.004003	-0.0471691	0.0342935	0.0643394	0.101388	0.205577	0.270081
ZMO0786	Uncharacterized protein	0.676	*	0	0.0297489	0.295125	0.0883468	0.152352	0.255192	0.31389	0.372163	0.703796		0	-0.136712	-0.0015956	0.0212955	0.153282	0.148268	0.358564	-0.00310466	-0.0343322
ZMO2004	30S ribosomal protein S19	-0.150001		0	-0.0619024	-0.0499049	-0.175707	-0.16273	-0.160578	-0.269976	-0.444838	-0.702124	*	0	0.0443941	0.121769	-0.0109711	-0.013727	-0.0415791	0.0562682	0.138	0.282035
ZMO1147	Outer membrane chaperone Skp (OmpH)	0.702	*	0	0.103587	0.0664632	-0.0898514	0.0106999	0.0411722	0.128908	0.133267	0.117953		0	-0.0662578	0.0178775	0.0249669	0.0320217	0.00359326	0.0178775	-0.116077	-0.0979946
ZMO1033	Cyclopropane-fatty-acyl-phospholipid synthase (EC 2.1.1.79)	0.328		0	0.00111054	0.0509517	0.0839782	0.0694215	0.197367	0.229194	0.451291	0.701704	*	0	-0.0632211	-0.0531732	-0.0735876	-0.138744	-0.105932	-0.203178	-0.0859851	-0.216617
ZMO0070	Glutaredoxin, GrxB family	0.588	*	0	-0.138504	0.00342994	-0.166361	0.247196	0.180358	0.35716	0.321477	0.700694	*	0	-0.291546	-0.523422	-0.297834	-0.0238858	-0.0694467	-0.207658	-0.0370711	-0.0877594
ZMO0759	Hydroxyacylglutathione hydrolase (EC 3.1.2.6) (Glyoxalase II) (Glx II)	0.678	*	0	-0.201594	-0.0779765	-0.190801	-0.0733775	-0.187607	0.0844363	0.0786456	0.532072		0	-0.323555	-0.497917	-0.563843	-0.453169	-0.497503	-0.695903	-0.395096	-0.401988
ZMO0734	3'(2'),5'-bisphosphate nucleotidase	0.526001		0	0.0416634	-0.0217393	0.0944952	0.0474334	0.156269	0.203393	0.398471	0.694406	*	0	-0.148217	-0.14324	-0.118197	-0.0608827	-0.0100167	0.0646654	-0.103054	-0.155728
ZMO0325	Uncharacterized protein	0.694	*	0	0.05136	-0.106081	-0.00250686	-0.00592598	0.0087629	0.0698503	0.201005	0.175028		0	0.043527	0.0698022	0.0618893	0.103013	0.0341691	0.0155377	0.165776	0.0608739
ZMO0849	Alg9 family protein mannosyltransferase			0	-0.208448	-0.096823	-0.270476	-0.0870599	-0.339162	-0.0659914	0.220325	0.693971	*	0	0.138536	0.47971	0.224912	0.22056	0.397175	0.081024	0.0346164	0.127068
ZMO0725	50S ribosomal protein L11	-0.0239998		0	-0.020909	0.0733517	-0.224123	-0.252692	-0.350757	-0.303024	-0.499332	-0.692676	*	0	0.265239	0.150679	0.0842585	0.117173	0.251715	0.114459	0.481851	0.460634
ZMO1690	Chaperone DnaJ domain protein	0.324		0	0.103225	0.261706	0.0454022	0.197281	0.146261	0.225944	0.332904	0.690746	*	0	0.0370539	0.0955377	0.0458533	-0.0222122	0.0336023	0.126358	0.129834	0.200769
ZMO0519	50S ribosomal protein L23	-0.275999		0	0.0637055	-0.0262913	-0.104662	-0.0677864	-0.118738	-0.0953546	-0.293976	-0.689625	*	0	0.0164881	0.0205809	-0.136122	-0.0824622	0.005517	-0.116514	0.131965	0.250543
ZMOp223	ZMOp33x023 NADP-dependent oxidoreductase domain protein	0.686	*	0	0.0218874	0.0865938	0.157619	0.094895	0.172174	0.186071	0.22006	0.614087	*	0	0.0420256	0.0783597	0.0309644	0.0574654	0.102985	0.0619575	0.0112489	-0.0729306
ZMO0082	Chemotaxis protein methyltransferase (EC 2.1.1.80)	-0.686	*	0	0.035254	-0.00561456	-0.0121691	-0.134406	-0.115388	-0.149801	-0.0973909	-0.223521		0	-0.200184	-0.156476	0.0489052	-0.0348315	-0.0555938	-0.303989	-0.245381	-0.233929
ZMO0971	Adenine deaminase (ADE) (EC 3.5.4.2) (Adenine aminohydrolase) (AAH)	-0.686	*	0	0.0447949	-0.0604425	-0.0308352	-0.122291	-0.0801508	-0.0555063	-0.00152915	-0.278292		0	0.0134265	-0.0573722	-0.0479419	-0.0106915	0.0159065	-0.09574	0.0354653	-0.0312635
ZMO0078	CheW protein	0.686	*	0	0.0554079	-0.0141285	0.0401931	-0.00898878	0.145413	0.264589	0.37272	0.567817		0	0.0932288	0.0433401	0.0753507	0.0367514	0.101978	0.101227	0.065001	-0.10434
ZMO1883	D-isomer specific 2-hydroxyacid dehydrogenase NAD-binding protein	0.684	*	0	-0.096995	-0.118135	0.0705763	0.165102	0.213763	0.303775	0.518966	0.560134		0	0.00896638	0.0719994	-0.138493	-0.106518	-0.14659	-0.16122	-0.0684229	-0.305163
ZMO1521	Uncharacterized protein	0.286		0	0.143755	0.0919858	-0.00574992	0.135754	0.216622	0.424933	0.568748	0.681683	*	0	0.121172	0.0370813	0.260188	0.0261671	0.0390383	-0.0158766	0.0697087	-0.105247
ZMO0919	Diguanylate cyclase with beta propeller sensor	0.45		0	0.0215205	0.0160493	0.234474	0.148526	0.172524	0.204843	0.340916	0.679007	*	0	-0.0187493	-0.0153886	0.0338325	0.0410898	0.0443945	0.0250183	0.0766957	-0.0130233
ZMO0153	Probable transcriptional regulatory protein ZMO0153	-0.218		0	-0.135335	-0.0584687	0.0673069	-0.149509	-0.163923	-0.2609	-0.307126	-0.678219	*	0	-0.161383	-0.0443725	-0.231399	-0.0137182	-0.00722416	-0.0224833	-0.0315548	0.191334
ZMO0843	Arginine--tRNA ligase (EC 6.1.1.19) (Arginyl-tRNA synthetase) (ArgRS)	-0.678001	*	0	0.0576508	0.00296849	-0.0711929	-0.18046	-0.157665	-0.136915	-0.132909	-0.291402		0	-0.0218058	-0.0259595	-0.116816	-0.0396822	0.0109476	0.0364637	0.163134	0.229374
ZMO0313	Uncharacterized protein	0.566		0	0.0637525	-0.0628636	0.0572725	0.222067	0.203161	0.306464	0.562543	0.677647	*	0	0.157825	0.145459	0.02595	0.0740465	0.204516	0.130504	0.0343698	-0.0699226
ZMO0893	Beta-lactamase	0.434		0	0.070877	0.269978	-0.0627235	0.0897815	0.185338	0.470056	0.470207	0.676561	*	0	-0.0236189	-0.054944	0.146602	-0.00847623	0.086783	-0.0106554	-0.0305181	-0.0957999
ZMO0562	Aminotransferase class I and II			0	-0.449899	-0.232617	0.231183	-0.0939581	-0.201281	-0.099359	-0.132482	-0.646198	*	0	0.298657	-0.175782	-0.292498	-0.137343	-0.116364	-0.31033	-0.352222	-0.676497
ZMO0398	hypothetical protein, carboxypeptidase-like, regulatory domain			0	-0.0206184	0.333871	0.624221	0.676414	0.298098	-0.0382951	-0.0371736	-0.387587	*	0	-0.0411985	0.148947	0.157703	0.159284	-0.107401	0.0162015	-0.0141023	-0.181191
ZMO1632	Succinyl-diaminopimelate desuccinylase (SDAP desuccinylase) (EC 3.5.1.18) (N-succinyl-LL-2,6-diaminoheptanedioate amidohydrolase)	-0.266		0	0.109768	0.51146	-0.173434	0.145803	0.187424	0.259759	0.406742	0.675681	*	0	0.0555652	0.0880333	-0.0895996	-0.160404	-0.142231	-0.266874	-0.142334	-0.2231
ZMOp415	ZMOp39x015 ABC transporte ATPase	0.578		0	0.126714	0.282362	0.164201	0.217405	0.207192	0.417311	0.260115	0.674442	*	0	0.124886	0.288803	0.166097	0.118732	0.103844	0.152864	0.0973636	-0.108666
ZMO0492	Nitrogen regulatory protein P-II	0.673999	*	0	0.0324215	-0.0466501	0.0194065	0.161155	0.180572	-0.0431503	-0.014058	-0.133244		0	0.0863408	-0.0256486	-0.153722	-0.0364716	0.0601642	0.0376377	-0.138522	-0.326118
ZMO1877	Glutamine cyclotransferase	0.432		0	-0.0284921	0.0680504	0.15392	0.196896	0.439788	0.519434	0.531232	0.672728	*	0	-0.0758714	-0.00736703	-0.218084	-0.294131	-0.2043	-0.289734	-0.182846	-0.424787
ZMO1844	Oxidoreductase domain protein	0.672001	*	0	0.00716888	-0.0230412	0.236189	0.287413	0.375024	0.36611	0.397086	0.57792		0	-0.0403741	-0.1231	-0.0690198	-0.147501	-0.0993847	-0.14978	-0.154965	-0.3348
ZMO1200	Sugar-phosphate isomerase, RpiB/LacA/LacB family (EC 5.3.1.26)	0.672	*	0	0.0564909	0.0193008	-0.0413937	0.0928556	0.138188	0.141856	0.107585	0.176059		0	-0.0428662	0.0374396	-0.0653026	-0.0315357	-0.0741544	-0.175278	-0.142498	-0.237258
ZMO1139	Acetolactate synthase (EC 2.2.1.6)	-0.401999		0	-0.00705783	0.00317878	-0.100794	-0.465282	-0.539838	-0.61699	-0.671954	-0.665332	*	0	0.110681	0.0474611	-0.0640167	0.0567095	-0.0201796	-0.0182714	0.0296684	0.0742189
ZMO1703	Ubiquinone biosynthesis hydroxylase, UbiH/UbiF/VisC/COQ6 family	0.496		0	-0.00676432	0.0326031	0.0696358	0.0533724	0.125055	0.316178	0.410972	0.671611	*	0	0.133772	0.186562	0.122139	0.123538	0.183015	0.182959	0.179656	0.0667246
ZMO0872	Squalene--hopene cyclase (EC 4.2.1.129) (EC 5.4.99.17) (Squalene--hopanol cyclase)	-0.1		0	-0.0148506	0.0413012	0.0390684	-0.140883	-0.0630541	-0.132403	-0.325104	-0.668169	*	0	-0.14967	-0.033573	-0.161402	-0.228274	-0.158243	-0.202112	-0.227973	-0.278772
ZMO1798	30S ribosomal protein S1	-0.0600014		0	0.0966452	0.165847	-0.0688076	-0.177651	-0.258377	-0.335458	-0.421345	-0.668111	*	0	-0.117262	-0.0703893	-0.114414	-0.0743365	-0.0743365	-0.128298	0.00112579	0.197237
ZMO0353	4-diphosphocytidyl-2C-methyl-D-erythritol synthase	-0.104		0	0.0580908	0.226099	-0.0638591	0.0142923	0.214983	0.235507	0.348795	0.667218	*	0	-0.0588877	-0.00908123	-0.0247436	0.0258208	0.0446717	0.129384	0.0348016	0.0590434
ZMO0343	Aminotransferase class IV	0.666	*	0	0.0765193	0.034064	0.245064	0.1832	0.269598	0.239749	0.308798	0.392396		0	0.108289	0.148007	0.109676	0.0747044	0.057693	0.00374575	0.0492996	-0.0199354
ZMO1948	YbaK/prolyl-tRNA synthetase associated region			0	0.169033	0.179167	0.0646859	0.22786	0.423073	0.516839	0.513764	0.665316	*	0	-0.0467685	0.0785563	0.0713936	-0.102009	0.0996721	-0.0455479	0.0307432	0.22308
ZMO0267	Uncharacterized protein	0.664	*	0	-0.0257775	0.0430672	0.168701	0.343702	0.274868	0.322534	0.376276	0.637246	*	0	-0.0787408	-0.0708541	-0.151397	-0.0955369	-0.049398	-0.108588	-0.261928	-0.408248
ZMOp433	ZMOp39x033 hypothetical protein			0	-0.0126981	0.228949	-0.0960436	-0.134574	-0.0444286	0.0792253	0.592302	0.660296	*	0	-0.0030612	-0.200186	0.0466251	-0.304726	-0.291509	-0.272636	-0.0114548	0.251977
ZMO0781	Transcriptional regulator, LysR family (EC 4.2.1.1)	-0.659999	*	0	-0.024387	-0.0529304	-0.0455885	-0.043039	0.0105957	0.00719601	0.0313576	0.0704587		0	-0.0290882	0.0132257	-0.0724208	0.0856414	0.0701178	0.0710409	0.0700815	0.16299
ZMO1689	Dihydroorotase (EC 3.5.2.3)	0.26		0	-0.019145	0.0628731	0.118285	0.161614	0.25331	0.287702	0.403945	0.659687	*	0	-0.0232784	0.0647627	-0.0605192	0.0938341	0.0773107	0.0805375	-0.0852522	-0.0344332
ZMO0882	Methyl-accepting chemotaxis sensory transducer	0.428		0	-0.0906784	-0.0708439	0.0506818	-0.05855	-0.05463	0.0934294	0.294637	0.658995	*	0	-0.0320816	-0.242931	-0.164576	-0.129805	-0.119127	-0.246298	-0.158724	-0.390447
ZMO1806	Maltose O-acetyltransferase (EC 2.3.1.79)	0.658001	*	0	0.0677439	-0.231452	0.0543021	0.143035	0.10615	0.114738	0.173991	0.333508		0	0.0296165	-0.0024204	-0.00398494	-0.04597	-0.0220222	0.0305	0.097785	-0.116157
ZMO0176	Transketolase	-0.654	*	0	0.0676803	0.105419	-0.142121	-0.200063	-0.166202	-0.152964	-0.204722	-0.50065		0	0.0415477	0.0798678	-0.0411862	0.0913808	0.181328	0.129099	0.277199	0.367538
ZMO1273	Amidohydrolase 3	-0.3		0	0.0187607	-0.0838651	-0.0900618	-0.24006	-0.216725	-0.200922	-0.218579	-0.653003	*	0	0.0723151	-0.0678906	-0.0235848	-0.0246837	0.00544253	-0.042716	-0.101301	-0.154876
ZMO1225	30S ribosomal protein S6	0.0679993		0	0.0689474	-0.0443941	-0.0794979	-0.234399	-0.157369	-0.324172	-0.315776	-0.650316	*	0	-0.0744782	0.026967	-0.149653	-0.0429771	-0.00606175	-0.0507881	0.118963	0.234012
ZMO0327	Sulfurtransferase	0.169999		0	0.00171939	0.0685579	-0.00407408	-0.0149501	0.172998	0.248847	0.383988	0.648631	*	0	-0.0647938	0.00720913	0.0232816	0.0659402	0.0576151	0.031282	-0.0688002	-0.119804
ZMO0458	Lipoprotein-releasing system ATP-binding protein LolD (EC 3.6.3.-)	0.646263	*	0	-0.148849	-0.266546	0.00443638	0.0140565	0.0971618	0.0375409	0.074277	0.371766		0	0.0306737	0.0302067	-0.0428043	0.00452081	0.0794878	0.0242533	-0.0550012	-0.14846
ZMO0904	Beta-galactosidase (EC 3.2.1.23)	0.646	*	0	-0.0346162	0.0832155	0.121307	0.0389981	0.172271	0.161749	0.295765	0.605429	*	0	-0.0976406	-0.0590943	-0.134226	-0.0757185	-0.0726707	-0.0714797	-0.122474	-0.224998
ZMO0651	Flagellar hook-associated protein 2 (HAP2) (Flagellar cap protein)	-0.588		0	-0.0519443	-0.0949387	-0.0143107	-0.227267	-0.645814	-0.616577	-0.643048	0.102918	*	0	0.169678	0.0768204	0.133195	0.115236	0.147078	0.119752	0.0373435	-0.0223918
ZMO0517	50S ribosomal protein L3	-0.542001		0	0.0239523	-0.0096934	-0.169523	-0.181646	-0.200025	-0.213653	-0.307509	-0.645803	*	0	0.030192	-0.0669067	-0.0899166	-0.111729	0.0287686	-0.0219593	0.155486	0.165884
ZMO0422	Transcriptional regulator, BadM/Rrf2 family			0	-0.0243841	-0.260913	0.137407	0.370401	0.588496	0.512311	0.645537	0.5446	*	0	-0.200387	-0.0167599	-0.0678877	-0.00487291	-0.0299497	0.0884485	0.104766	0.0791978
ZMO0035	Ankyrin	0.644	*	0	0.0315271	-0.101245	0.108355	0.0750115	0.0907022	0.247625	0.184925	0.298479		0	0.133518	0.0483099	0.149813	-0.0539088	0.0809577	-0.026515	0.119116	-0.10033
ZMO1746	Homocysteine S-methyltransferase	-0.404		0	0.0726867	0.0877784	0.0125236	-0.166206	-0.386091	-0.526403	-0.556826	-0.643611	*	0	-0.00295864	0.0496201	-0.0816093	0.128553	0.0558015	0.0779934	0.0742812	0.208003
ZMO0075	PhoH family protein	0.23		0	0.0132083	0.00243509	0.0807571	0.1774	0.276847	0.373823	0.511077	0.641711	*	0	0.0044626	0.0850331	-0.0527639	-0.0835351	-0.0445456	-0.141246	-0.0599781	-0.163828
ZMO0130	Acid phosphatase (EC 3.1.3.2)	0.64	*	0	-0.0487026	-0.248721	0.509101	0.444665	0.490244	0.372903	0.393179	0.146731		0	-0.146493	-0.181735	-0.181192	-0.0295786	-0.0990635	-0.0477128	-0.239024	-0.551877
ZMO1044	Large-conductance mechanosensitive channel	-0.64	*	0	-0.0582074	-0.336624	0.405065	0.0796494	-0.0899936	0.129168	0.0790205	0.0595362		0	-0.0924644	-0.0536203	-0.0277809	-0.0441765	0.0567417	0.220915	0.0763755	-0.132233
ZMO0661	Chaperone protein DnaJ	-0.257999		0	0.0021253	-0.0319975	0.123198	-0.0126554	-0.0812059	-0.171061	-0.366041	-0.638537	*	0	-0.0537179	-0.00996517	-0.1887	-0.0330987	-0.117691	-0.108139	-0.0826173	-0.00704786
ZMOp219	ZMOp33x019 LysR family transcription regulator	-0.214		0	0.213307	0.378712	0.388018	-0.108032	-0.599595	-0.638033	-0.45246	-0.0095197	*	0	-0.0898831	0.112005	0.0229198	-0.174449	-0.317379	-0.612141	-0.63131	-0.528326
ZMO0814	DNA recombination protein RmuC homolog	-0.638	*	0	0.0181564	-0.0522737	0.0219974	0.0467012	-0.0683568	-0.118561	-0.175762	-0.363658		0	0.0727608	0.182289	0.13677	0.0769055	0.0783756	-0.103788	0.0204013	0.0618973
ZMO0509	Uncharacterized protein	0.638	*	0	0.135763	-0.0161096	0.197286	0.135848	0.205517	0.309421	0.426272	0.453586		0	0.0202831	0.118052	0.125661	0.0557097	0.0532869	-0.0623522	-0.0593641	-0.259927
ZMO1489	3-deoxy-D-manno-octulosonate cytidylyltransferase (EC 2.7.7.38)	0.638	*	0	0.0782587	0.0771566	0.129455	0.0899076	0.164467	0.282516	0.347129	0.515262		0	-0.0150815	-0.0134881	0.00477316	0.0149917	0.0529837	0.0517849	0.0328048	-0.11002
ZMO0256	D-lactate dehydrogenase (EC 1.1.1.28)	0.574		0	0.154401	0.462178	-0.1466	-0.0247321	-0.0387635	0.0430072	0.140593	0.636876	*	0	0.130313	0.228552	0.102026	0.156767	0.23263	0.411025	0.287248	0.123315
ZMO1945	Phenazine biosynthesis protein PhzF family	0.0720001		0	0.225453	0.194429	-0.0258497	0.0716301	0.027664	0.27913	0.342825	0.636078	*	0	0.00722989	-0.0611262	0.107277	0.00972548	0.182523	-0.0484561	0.0338598	0.0787476
ZMO1434	Uncharacterized protein	-0.198		0	0.0217565	0.179106	-0.0356962	-0.13286	-0.14332	-0.206421	-0.241966	-0.63462	*	0	0.044709	-0.0708649	0.02784	0.0163865	0.0621474	0.114552	0.040306	0.102049
ZMOp239	ZMOp33x039 hypothetical protein			0	-0.119435	0.000312522	0.00138153	-0.0434828	-0.634327	-0.500509	-0.552064	0.265271	*	0	0.0561805	0.218495	0.0838913	-0.127167	-0.0724442	-0.156538	-0.0846481	-0.027077
ZMO0810	tRNA pseudouridine synthase A (EC 5.4.99.12) (tRNA pseudouridine(38-40) synthase) (tRNA pseudouridylate synthase I) (tRNA-uridine isomerase I)	-0.634	*	0	-0.00374218	0.0102306	0.174525	0.0424975	0.0578211	-0.0243466	-0.233812	-0.370484		0	-0.0822662	-0.0746609	-0.383311	-0.281354	-0.216895	-0.213935	-0.436216	-0.37906
ZMO0800	ABC transporter related protein			0	0.15637	0.18142	0.0901635	0.117922	0.162791	0.201107	0.295854	0.632776	*	0	0.00249109	0.0435725	-0.00619891	-0.101674	-0.0515465	0.0040192	0.0360075	-0.0439378
ZMO1561	Short-chain dehydrogenase/reductase SDR	0.632	*	0	0.0242967	-0.0281622	0.104544	0.147246	0.214011	0.170394	0.18568	0.387317		0	-0.0450364	0.0453813	0.0946304	0.0970415	0.0943925	0.109483	-0.00220271	0.0370075
ZMO1675	Protein-disulfide isomerase-like protein	0.35		0	0.0154135	0.0467054	0.0622925	0.0732796	0.218157	0.236198	0.321282	0.631817	*	0	-0.0279225	0.0900664	0.0946156	0.0238762	0.0502351	0.00134951	0.103031	-0.0210939
ZMO0505	Uncharacterized RNA pseudouridine synthase ZMO0505 (EC 5.4.99.-) (RNA pseudouridylate synthase) (RNA-uridine isomerase)	-0.0259998		0	-0.0133473	-0.00838205	-0.120757	-0.129156	-0.111847	-0.159265	-0.236258	-0.631017	*	0	-0.0565923	0.027605	-0.138343	-0.073081	-0.0123719	-0.044721	-0.0512787	-0.0124213
ZMO1263	Aliphatic sulfonates import ATP-binding protein SsuB (EC 3.6.3.-)	-0.384		0	-0.645725	-0.402611	0.380553	0.0406015	0.0850085	0.0765167	0.0127873	-0.630386	*	0	0.344312	-0.625034	-0.180881	-0.215459	-0.197515	-0.609404	-0.568192	-0.539139
ZMO0540	30S ribosomal protein S11	-0.35		0	-0.0186157	-0.0489096	-0.0578665	-0.128898	-0.10483	-0.241008	-0.325014	-0.63005	*	0	-0.0103791	0.193291	-0.0331268	-0.00172468	0.0188366	0.01543	0.265331	0.340765
ZMOp208	ZMOp33x008 LysR family transcription regulator	0.630001	*	0	0.196079	0.231596	0.296775	0.213748	0.223569	0.380368	0.397444	0.576094		0	0.0848474	0.0536951	-0.13708	-0.17739	-0.146082	-0.276041	-0.29843	-0.466034
ZMO1904	tRNA N6-adenosine threonylcarbamoyltransferase (EC 2.3.1.234) (N6-L-threonylcarbamoyladenine synthase) (t(6)A synthase) (t(6)A37 threonylcarbamoyladenosine biosynthesis protein TsaD) (tRNA threonylcarbamoyladenosine biosynthesis protein TsaD)	-0.63	*	0	-0.0123932	-0.0743689	0.102186	-0.00559327	-0.0294128	-0.0810791	-0.0568855	-0.232143		0	0.156186	0.0351229	-0.138167	-0.0831862	-0.13869	-0.263026	-0.0108666	0.127999
ZMO0532	50S ribosomal protein L18	-0.084		0	0.053638	0.105353	-0.0728506	-0.0500407	-0.178146	-0.111687	-0.267413	-0.629357	*	0	0.213758	0.0556289	-0.0178333	-0.0990294	0.0522142	-0.0358898	0.285311	0.242008
ZMO1451	Purine nucleoside permease	-0.628	*	0	0.14727	0.0726037	-0.0960743	-0.112107	-0.0182823	0.0296117	0.118212	-0.0824845		0	-0.0341498	-0.0582399	0.126343	0.0359158	0.14892	0.207419	0.127998	0.165073
ZMO1554	Ribosomal RNA small subunit methyltransferase E (EC 2.1.1.193)	0.628	*	0	0.00613819	-0.0315604	-0.0982122	-0.189004	-0.0484874	-0.0723857	-0.0405094	-0.15026		0	0.0567443	0.0617396	0.0304886	-0.00452186	-0.0131621	0.00845547	0.196298	0.165739
ZMO1429	RND efflux system, outer membrane lipoprotein, NodT family	-0.628	*	0	0.232519	0.339753	0.17651	0.125805	0.0953863	0.0455631	-0.127348	-0.397514		0	0.00754734	0.036879	-0.137113	-0.129597	-0.135638	-0.260561	-0.121041	-0.115533
ZMO0429	Iron-sulfur cluster assembly accessory protein	7.62939e-07		0	0.0688434	-0.0542532	0.172828	0.0316433	-0.24166	-0.416606	-0.627235	-0.421245	*	0	0.0723523	-0.140759	-0.0454819	-0.127718	-0.0407897	-0.210225	-0.00603847	-0.206497
ZMO1260	TonB-dependent receptor	-0.259999		0	-0.0886217	-0.329901	0.627048	0.0651713	0.136042	-0.05056	0.102087	-0.174458	*	0	-0.0292889	-0.391226	-0.155937	-0.105278	-0.254784	-0.496798	-0.41546	-0.47401
ZMO0362	UvrABC system protein B (Protein UvrB) (Excinuclease ABC subunit B)	-0.068		0	0.0535438	0.151766	0.181966	0.292945	0.251464	0.270243	0.242145	0.625045	*	0	0.0722761	0.158266	0.0509759	0.0245823	0.0693711	0.0776391	0.14221	0.220523
ZMO0864	Cytidine deaminase (EC 3.5.4.5) (Cytidine aminohydrolase)	0.352		0	0.0395076	-0.0479448	-0.0293625	-0.153435	-0.187616	-0.282365	-0.316825	-0.624019	*	0	-0.0341046	-0.176291	0.103153	0.182031	0.120662	0.205939	-0.038538	0.0629662
ZMO1212	Glucose-6-phosphate isomerase (GPI) (EC 5.3.1.9) (Phosphoglucose isomerase) (PGI) (Phosphohexose isomerase) (PHI)	0.624001	*	0	0.0736671	0.123492	0.0981024	0.21507	0.249136	0.198376	0.167041	0.319703		0	-0.0220023	0.0715029	-0.15287	-0.0906507	-0.0763283	-0.172071	-0.121991	-0.154026
ZMO0820	Phosphoribosylformylglycinamidine synthase subunit PurL (FGAM synthase) (EC 6.3.5.3) (Formylglycinamide ribonucleotide amidotransferase subunit II) (FGAR amidotransferase II) (FGAR-AT II) (Glutamine amidotransferase PurL) (Phosphoribosylformylglycinamidine synthase subunit II)	-0.623999	*	0	0.0267875	-0.0178963	-0.0912884	-0.189775	-0.155707	-0.152252	-0.118346	-0.267723		0	-0.0420901	-0.102254	-0.0317902	0.0223602	-0.00839621	-0.0223462	0.00368259	0.0042091
ZMO1958	Uncharacterized protein	0.19		0	0.141984	0.165695	0.415096	0.303652	0.228472	0.16598	0.312688	0.622373	*	0	-0.118099	-0.163157	-0.105587	-0.0475313	-0.108112	0.00623048	-0.126067	-0.366839
ZMO0223	Uncharacterized protein	0.566		0	0.00608566	-0.181815	0.389477	0.306249	0.343972	0.483671	0.587012	0.622125	*	0	0.0218775	-0.0125884	0.0515277	0.0641834	0.0856081	-0.0823869	-0.0669258	-0.444743
ZMO0311	Pyrroline-5-carboxylate reductase (P5C reductase) (P5CR) (EC 1.5.1.2) (PCA reductase)	0.622001	*	0	0.0487572	0.0652399	0.00906215	0.124248	0.144187	0.186959	0.231037	0.352773		0	0.132647	0.11459	0.0611668	0.0419269	-0.0161889	-0.0700704	0.0555386	-0.0189018
ZMO1636	Import inner membrane translocase subunit Tim44	-0.264		0	0.0567232	0.264154	-0.0207588	-0.177841	-0.36322	-0.5343	-0.621976	-0.391242	*	0	-0.0383405	0.0653735	-0.100934	-0.0576698	-0.110932	-0.0673741	-0.204305	0.0461374
ZMO1763	Uncharacterized protein	-0.62	*	0	0.170684	0.155927	-0.0321258	-0.0287591	-0.0845571	0.0020804	-0.138369	-0.510443		0	0.182236	0.185181	0.19075	0.0211452	0.125962	0.0138519	0.324883	0.274871
ZMO0521	50S ribosomal protein L22	0.00199966		0	-0.00988151	-0.0967248	-0.398176	-0.269944	-0.258119	-0.250289	-0.439869	-0.619848	*	0	-0.0536879	-0.0265942	0.0475182	-0.0536879	-0.095307	-0.0882865	-0.0154537	0.118009
ZMO1504	Uncharacterized protein	-0.0979996		0	-0.0316741	0.0317599	-0.0370213	-0.255774	-0.156046	-0.255686	-0.287208	-0.619254	*	0	-0.322086	-0.302377	-0.18232	-0.113705	-0.0955133	-0.0314304	-0.240224	-0.0898743
ZMO0666	Uncharacterized protein	0.618	*	0	0.0724667	0.110436	0.0710781	0.0977109	0.152873	0.198735	0.275061	0.447945		0	0.193348	0.196997	0.437033	0.215655	0.331647	0.328493	0.184066	-0.00972221
ZMO1610	Uncharacterized protein	-0.388		0	0.123325	0.0355327	0.145608	0.203429	0.266148	0.434481	0.453326	0.616259	*	0	-0.156876	-0.0739751	-0.0307897	-0.0741914	-0.0294174	0.0216998	0.0016986	-0.0834152
ZMO1673	Aldo/keto reductase	0.12		0	0.0660047	0.198607	0.0716092	0.132513	0.204828	0.215024	0.346014	0.614802	*	0	-0.123519	0.0507127	-0.0685884	0.00867128	-0.0587251	-0.108699	-0.122935	-0.0643152
ZMO1670	Uncharacterized protein	0.614	*	0	0.0969278	0.183027	0.0704618	-0.0594282	-0.267942	-0.379602	-0.365835	-0.375804		0	-0.207827	-0.111181	-0.0749488	-0.27766	-0.235749	-0.226503	-0.104592	-0.182039
ZMO0822	Uncharacterized protein			0	0.0177673	0.084438	0.290464	-0.297161	0.145622	0.156223	0.407625	0.612176	*	0	0.13109	-0.143156	-0.308718	-0.0465017	-0.171286	0.0308676	0.0621408	0.138048
ZMO1207	Nitrilase/cyanide hydratase and apolipoprotein N-acyltransferase	0.612	*	0	-0.0421085	0.0820128	0.129062	0.104518	0.0950483	0.231838	0.203708	0.564191		0	-0.101772	-0.115976	0.0201203	0.0136366	-0.0730901	-0.0497782	-0.0950046	-0.152462
ZMO0876	Hopanoid biosynthesis associated membrane protein HpnM	0.608001	*	0	0.206736	0.336931	0.0666322	0.173401	0.233064	0.419977	0.40429	0.56604		0	0.0352061	0.109596	0.186244	-0.074296	0.120543	0.0839621	0.16651	0.0929452
ZMO0205	NAD-dependent epimerase/dehydratase	0.486		0	0.0559625	0.0742159	-0.0136441	0.0330311	0.00900498	0.194191	0.263588	0.605687	*	0	0.0465813	0.0421414	0.00146846	-0.0208508	0.0510538	-0.0910276	-0.0146159	-0.107405
ZMO0626	RNA polymerase, sigma 28 subunit, FliA/WhiG	0.256001		0	-0.0761592	-0.214766	0.0770819	0.03034	0.0449909	0.184168	0.297709	0.60472	*	0	-0.109578	-0.131238	-0.1198	-0.08848	-0.0373668	-0.238398	-0.162619	-0.345868
ZMO1470	Transglycosylase domain protein	0.279934		0	-0.0734794	-0.291189	0.280107	-0.57607	-0.604104	-0.525418	-0.303201	-0.445973	*	0	0.298529	0.125003	0.0786727	0.043928	0.128451	0.288781	-0.156822	0.0487659
ZMO0115	Aminotransferase class IV	0.604	*	0	-0.153186	0.0245448	-0.0849533	0.0730797	0.0950576	0.207922	0.281909	0.465313		0	0.142541	0.209691	0.0987737	0.103761	0.193631	0.124159	0.159086	-0.0321306
ZMO0427	Cysteine desulfurase (EC 2.8.1.7)	0.604	*	0	-0.0241778	0.196444	0.161955	0.28998	0.388107	0.448686	0.487502	0.557993		0	-0.0610454	-0.0407403	-0.0774372	-0.0637769	0.00356709	-0.0793858	-0.0815645	-0.194469
ZMO1385	Toxic anion resistance family protein	0.482		0	-0.0152581	-0.119263	0.0883971	0.0460713	0.149841	0.192543	0.286838	0.603081	*	0	0.0728664	0.0059992	0.0147066	-0.0709238	-0.0380393	-0.161447	-0.0453221	-0.146706
ZMO1527	Acriflavin resistance protein	0.276001		0	-0.060746	-0.162332	0.196276	0.104185	0.141863	0.187398	0.223101	0.602435	*	0	-0.0331566	-0.0019914	0.137833	0.0844482	0.113294	0.0529392	-0.0602002	-0.18247
ZMO0425	FeS assembly ATPase SufC	0.602	*	0	0.0170175	0.144512	0.250056	0.358474	0.433942	0.435827	0.398764	0.325744		0	0.0430852	-0.026241	-0.121147	-0.0588417	-0.0281497	-0.0569245	-0.15576	-0.12734
ZMO1171	Beta-hexosaminidase (EC 3.2.1.52)	0.6	*	0	-0.0020108	0.0372192	0.0528921	0.0102189	0.024323	0.0957037	0.148953	0.297991		0	0.103557	0.036513	0.0679142	0.0408636	0.0299383	0.0292888	0.0313805	0.00418455
ZMO1638	Protein-export protein SecB	0.194		0	0.0859753	0.176112	-0.0747735	0.109362	0.190036	0.234638	0.347706	0.584378	*	0	-0.500886	-0.928847	-0.328139	-0.420991	-0.324953	-0.567709	-0.310133	-0.598078
ZMO0472	RpsU-divergently transcribed protein	0.598	*	0	-0.033721	0.138409	0.132921	0.0245271	0.121867	0.0500385	0.127013	0.300756		0	-0.090828	0.0718362	-0.0455778	0.198819	0.116653	0.099104	-0.0602081	-0.030953
ZMO1910	50S ribosomal protein L25 (General stress protein CTC)	0.0400009		0	0.0416255	-0.0164411	-0.0522488	-0.0731165	-0.0428623	-0.180179	-0.215597	-0.597276	*	0	-0.121124	-0.0638151	-0.239643	-0.022133	-0.0127724	0.029181	0.10046	0.21245
ZMO0646	Flagellar protein			0	-0.383076	-0.299909	0.0756294	-0.137267	-0.484989	-0.458695	-0.597076	-0.272045	*	0	0.0464114	-0.0812183	0.0739607	-0.146551	0.180348	0.0115481	-0.184806	-0.260717
ZMO0689	Glucose--fructose oxidoreductase (GFOR) (EC 1.1.99.28)	-0.0579987		0	-0.215915	-0.37146	-0.188803	-0.296899	-0.319526	-0.210897	-0.490051	-0.59655	*	0	-0.125336	-0.280721	-0.196427	-0.060562	-0.0383776	-0.104444	0.0331993	-0.10752
ZMO1536	ATPase involved in DNA repair	0.0680004		0	-0.199468	-0.224098	0.229949	-0.205537	-0.596352	-0.550733	-0.585477	-0.414853	*	0	0.126867	0.120804	0.203441	-0.0203095	-0.0605376	-0.206741	-0.106068	-0.153945
ZMO1012	Uncharacterized protein	-0.594	*	0	0.016584	-0.0792128	-0.0154494	-0.0845603	-0.096966	-0.167817	-0.151894	-0.29176		0	0.0268861	0.00291273	-0.0283875	-0.103225	0.0255646	-0.0275109	0.141965	0.0660842
ZMO1029	ABC transporter related protein	-0.593999	*	0	-0.0387484	-0.153442	-0.118859	-0.117578	-0.105156	-0.065598	-0.0900071	-0.0503255		0	-0.0360909	-0.0567749	-0.0505413	-0.0774834	0.00694854	-0.0195367	0.045736	0.0791748
ZMO1211	Pyridine nucleotide-disulfide oxidoreductase dimerization region	0.0639999		0	0.0139939	-0.0564392	0.062905	0.126201	0.186917	0.225642	0.365139	0.593443	*	0	-0.022517	-0.0242716	-0.0058003	0.00786598	0.0290881	0.0353118	-0.0366491	-0.0783223
ZMOp324	ZMOp36x024 antitoxin DinJ			0	0.19111	0.155514	0.294134	-0.222816	-0.0958111	0.204795	0.421591	0.59168	*	0	-0.0574001	0.0764117	-0.111161	-0.219221	-0.204883	-0.170427	-0.0899869	-0.147125
ZMO0060	Uncharacterized protein	0.590001	*	0	-0.20258	-0.021882	0.0144681	0.0176014	-0.139383	-0.26645	-0.164279	-0.48411		0	-0.199291	-0.211987	-0.281585	-0.120887	-0.164579	-0.129028	-0.0225545	0.0776048
ZMO0236	Iron-sulfur cluster carrier protein	-0.59	*	0	0.0957449	0.250114	-0.0298771	0.0221542	-0.0382617	0.042229	0.0610626	-0.0503472		0	0.145428	0.0464507	-0.0222257	0.0696328	0.13556	0.174974	0.15245	0.295949
ZMO0728	50S ribosomal protein L7/L12	-0.0460007		0	-0.101684	-0.260632	-0.144601	-0.175194	-0.152745	-0.207222	-0.221947	-0.587971	*	0	-0.00365702	-0.0634664	-0.28487	-0.15268	-0.028277	-0.163547	0.0646772	0.0991839
ZMO1442	Uncharacterized protein	0.354		0	0.0731223	-0.025416	0.141568	0.121277	0.182927	0.209769	0.358566	0.58704	*	0	-0.0468844	0.0284465	-0.126723	-0.0473136	-0.036531	-0.079691	-0.00247222	-0.108407
ZMO0805	NLP/P60 protein	0.511999		0	-0.0922186	-0.0096707	-0.00689892	0.150173	0.126321	0.224989	0.217558	0.586615	*	0	0.0308603	0.206567	0.0321808	0.0542621	0.0789343	0.0142134	0.175291	0.0483933
ZMO0376	Lon protease (EC 3.4.21.53) (ATP-dependent protease La)	-0.306		0	0.01748	0.047429	0.126588	-0.0664154	-0.254946	-0.398718	-0.586494	-0.352175	*	0	0.05679	0.0894055	-0.0244857	-0.0327782	-0.0386546	-0.131538	-0.0486361	0.0246981
ZMO0778	Acriflavin resistance protein	-0.116		0	0.0525888	0.0536956	0.207406	0.16138	0.209844	0.357546	0.437643	0.58633	*	0	0.00776497	-0.0759053	0.0798902	-0.0088573	-0.00278226	-0.0605935	0.0124923	-0.131175
ZMO0526	50S ribosomal protein L14	-0.586001	*	0	0.118941	0.105035	-0.263034	-0.186931	-0.109229	-0.10653	-0.122801	-0.431833		0	0.0105692	-0.0213737	0.102362	0.095759	0.108934	0.0673553	0.222392	0.287577
ZMO0476	Riboflavin biosynthesis protein RibD	-0.586	*	0	0.012035	-0.0468804	-0.0936091	-0.0451167	-0.0786385	0.0748531	0.10047	-0.050014		0	-0.0339728	-0.152867	0.066591	-0.154513	-0.0722576	-0.163215	-0.0444879	-0.293321
ZMO1770	Argininosuccinate lyase (ASAL) (EC 4.3.2.1) (Arginosuccinase)	-0.586	*	0	0.0382395	0.0681803	-0.0586003	-0.101063	0.00596456	0.0486919	0.101567	0.0628801		0	0.100113	0.0931729	-0.0594089	0.0175811	0.0142436	-0.0557882	7.96316e-05	-3.98174e-05
ZMO1473	Uncharacterized protein	0.586	*	0	0.0360985	-0.101822	0.0222949	0.130732	0.055815	0.0789373	0.115041	0.113985		0	-0.0104393	-0.0518034	0.0793938	-0.145163	-0.0806938	-0.134432	-0.0169168	-0.138304

## Sheet: Sheet2
		NH4+ vs N2		NH4+-replete controls			NH4+ Downshift							N2-fixing controls			NH4+ upshift
Locus Tag	Gene Name	Log2 (N2/NH4+)	FDR	0 h	1 h	2 h	0 h	1 h	1.5 h	2 h	3 h	6 h	FDR	0 min	60 min	120 min	0 min	5 min	15 min	30 min	60 min	120 min	FDR
ZMO0001	TonB-dependent receptor plug	-1.218	0.00102	0	-0.186973	-0.576473	0.291346	-0.373934	-0.37409	-0.353873	-0.263665	-0.605518	0.0049343	0	-0.09305	-0.75139	0.008401	-0.10793	-0.1711	-0.39812	-0.36332	-0.27357	0.146957
ZMO0002	Aminotransferase class I and II	-0.992	0.000762	0	-0.463192	-0.498901	0.0929315	0.0070959	-0.037627	0.054403	-0.056117	-0.562006	0.0334131	0	0.226831	-0.15127	-0.07938	-0.19749	-0.12541	-0.54197	-0.23175	-0.36408	0.209766
ZMO0003	Adenylyl-sulfate kinase (EC 2.7.1.25) (APS kinase) (ATP adenosine-5'-phosphosulfate 3'-phosphotransferase) (Adenosine-5'-phosphosulfate kinase)	0.622	0.001182	0	-0.370306	0.140652	-0.198263	-0.251939	-0.202421	-0.319074	-0.386878	-0.812345	0.012803	0	-0.07601	-0.10258	-0.18413	-0.06525	-0.08568	-0.20321	-0.25393	-0.10549	0.433333
ZMO0004	Sulfate adenylyltransferase subunit 1 (EC 2.7.7.4) (ATP-sulfurylase large subunit) (Sulfate adenylate transferase) (SAT)	-0.556	0.028043	0	-0.407695	-0.341566	-0.004281	-0.208092	-0.226242	-0.230511	-0.214792	-0.494175	0.0144975	0	0.14017	-0.26909	-0.11313	-0.04183	-0.08068	-0.25384	-0.17163	-0.21094	0.467833
ZMO0005	Sulfate adenylyltransferase subunit 2 (EC 2.7.7.4) (ATP-sulfurylase small subunit) (Sulfate adenylate transferase) (SAT)	-0.112	0.513442	0	-0.239699	-0.096918	0.147845	-0.059626	0.0451397	-0.067673	-0.157621	-0.443783	0.0179363	0	0.040208	-0.05	-0.07541	0.082898	0.029435	-0.02247	-0.20852	-0.12406	0.233946
ZMO0006	Siroheme synthase [Includes: Uroporphyrinogen-III C-methyltransferase (Urogen III methylase) (EC 2.1.1.107) (SUMT) (Uroporphyrinogen III methylase) (UROM); Precorrin-2 dehydrogenase (EC 1.3.1.76); Sirohydrochlorin ferrochelatase (EC 4.99.1.4)]			0	-0.037161	-0.058843	0.239449	-0.017317	-0.062641	0.0085427	0.0383532	-0.228996	0.0049343	0	0.151416	-0.13297	0.023729	-0.01932	0.031396	-0.11241	-0.00356	0.00188	0.530038
ZMO0007	Phosphoadenosine phosphosulfate reductase (EC 1.8.4.8) (3'-phosphoadenylylsulfate reductase) (PAPS reductase, thioredoxin dependent) (PAPS sulfotransferase) (PAdoPS reductase)	0.242	0.058686	0	-0.17499	0.128777	0.0375443	0.0864871	0.101477	0.0902826	0.0738528	-0.027325	0.625683	0	0.317025	0.3098	-0.00826	0.020959	0.035591	0.048016	-0.00164	-0.00016	0.603773
ZMO0008	Sulfite reductase [NADPH] hemoprotein beta-component (SiR-HP) (SiRHP) (EC 1.8.1.2)	-0.012	0.934755	0	-0.257642	-0.132104	-0.01011	-0.01612	0.0119726	0.0317089	-0.040642	-0.231879	0.118072	0	0.12864	0.007286	-0.01291	0.066039	0.01294	-0.09943	-0.08957	-0.02567	0.107872
ZMO0009	Sulfite reductase [NADPH] flavoprotein alpha-component (SiR-FP) (EC 1.8.1.2)	-0.004	0.968843	0	-0.138932	-0.012391	0.126865	-0.054493	-0.021953	-0.085882	-0.067621	-0.314673	0.048049	0	-0.00339	-0.14318	-0.11368	0.012262	-0.02831	-0.08972	-0.18816	-0.09504	0.572347
ZMO0011	Uncharacterized protein	0.162	0.18493	0	-0.08243	-0.104478	0.148907	-0.008667	0.0884316	0.0320182	0.0275624	-0.201191	0.109032	0	-0.04792	-0.14481	-0.03619	0.014935	-0.01635	-0.06973	-0.11528	-0.22918	0.292555
ZMO0012	Oxygen-independent coproporphyrinogen III oxidase (EC 1.3.99.22)	0.152	0.520932	0	0.0547343	0.0327791	0.0445676	0.0720366	0.128571	0.329162	0.227049	0.168382	0.0109173	0	0.071778	-0.14538	-0.04696	-0.08247	-0.10777	-0.2447	-0.08949	-0.25768	0.640294
ZMO0013	dITP/XTP pyrophosphatase (EC 3.6.1.66) (Non-canonical purine NTP pyrophosphatase) (Non-standard purine NTP pyrophosphatase) (Nucleoside-triphosphate diphosphatase) (Nucleoside-triphosphate pyrophosphatase) (NTPase)	-0.136	0.098388	0	-0.087425	0.132461	-0.106136	-0.02625	-0.138936	0.0197572	0.0251409	-0.083436	0.319763	0	0.063144	-0.13675	0.055503	0.073756	0.053247	-0.01134	0.104715	0.136966	0.955039
ZMO0014	Ribonuclease PH (RNase PH) (EC 2.7.7.56) (tRNA nucleotidyltransferase)	-0.146	0.201111	0	-0.104439	0.0391621	-0.203514	-0.27767	-0.136032	-0.05855	-0.031176	-0.084961	0.0245475	0	-0.04682	-0.06818	0.145069	0.122298	0.075768	0.13651	0.0023	-0.01189	0.392925
ZMO0015	Heat-inducible transcription repressor HrcA	-0.294	0.069152	0	0.189969	0.256236	-0.123422	0.212923	0.420776	0.535725	0.506033	0.428279	0.0017184	0	0.199446	0.246997	0.116401	0.0544	0.120941	0.131833	0.320271	0.409754	0.528226
ZMO0016	Protein GrpE (HSP-70 cofactor)	-0.008	0.926452	0	0.141267	0.200161	0.0765037	0.202297	0.163361	0.236046	0.16774	0.281198	0.0289818	0	0.143431	0.141511	0.132402	0.076693	0.108467	0.082967	0.193417	0.200231	0.390653
ZMO0017	Fmu (Sun) domain protein	-0.368	0.124176	0	0.128008	0.0658901	0.151554	0.0408917	0.0355949	0.0364208	0.0348003	0.0735087	0.583898	0	0.042495	0.164547	-0.12798	-0.00612	-0.02153	-0.06196	0.017315	0.003595	0.6559
ZMO0018	Ribulose-phosphate 3-epimerase (EC 5.1.3.1)	0.337054	0.597309	0	-0.441588	0.425089	0.362173	0.213788	0.183491	0.208449	-0.105699	0.13506	0.769994	0	0.385395	-0.03692	-0.00658	0.019055	-0.15915	0.384877	0.368904	1.60542	0.202966
ZMO0019	Heparinase II/III family protein	-0.116	0.170551	0	0.0620406	0.115264	0.0848546	0.0280686	0.0540419	0.0747669	0.121091	0.201706	0.0089894	0	-0.00055	-0.06233	0.010047	0.01196	0.040008	0.092671	0.024366	0.014489	0.990101
ZMO0020	Uncharacterized protein	-0.126	0.197177	0	0.232005	0.301332	0.195655	0.118338	0.127689	0.251414	0.349278	0.337061	0.127945	0	0.026101	0.225228	0.109872	0.261135	0.256948	0.328617	0.254981	0.328019	0.664681
ZMO0021	Uncharacterized protein	0.030001	0.879499	0	0.232928	0.313803	0.179146	0.216449	0.29884	0.381557	0.468404	0.419779	0.0245475	0	0.155416	0.294935	0.206607	0.160602	0.189495	0.194686	0.315461	0.303273	0.214067
ZMO0022	Uncharacterized protein	0.432	0.233771	0	0.0805708	0.266965	0.0871937	0.0075373	0.317883	0.358451	0.534015	0.44045	0.0109173	0	0.166817	0.388049	0.226502	0.221163	0.305593	0.422577	0.394355	0.471488	0.115064
ZMO0023	Transcriptional regulator, AsnC family			0	-0.020031	0.103274	0.158131	0.103214	0.114159	0.271359	0.234021	0.327201	0.714877	0	-0.25636	-0.21343	-0.32678	-0.26655	-0.22981	-0.45165	-0.12492	-0.32168	0.521261
ZMO0025	hypothetical protein - Drug/metabolite transporter			0	0.831272	-0.705376	0.280448	0.720816	0.799421	-0.800301	0.0597196	0.376849	0.232616	0	-0.36365	1.10563	0.007864	-0.96326	1.04625	0.80256	0.747874	0.268425	0.356909
ZMO0026	Sel1 domain protein repeat-containing protein	-0.986	0.000439	0	-0.037039	-0.139298	0.008133	-0.074175	-0.230599	-0.367204	-0.85475	-1.72782	1.73e-08	0	-0.10292	-0.17722	0.031353	-0.05538	0.048713	0.216974	0.784576	0.972392	0.08112
ZMO0027	Bifunctional purine biosynthesis protein PurH [Includes: IMP cyclohydrolase (EC 3.5.4.10) (IMP synthase) (Inosinicase) (ATIC); Phosphoribosylaminoimidazolecarboxamide formyltransferase (EC 2.1.2.3) (AICAR transformylase)]	-0.412	0.000192	0	0.0970777	0.171796	-0.02903	-0.130552	-0.040113	-0.004984	-0.012312	-0.200049	0.016211	0	-0.011	0.054114	-0.07465	-0.00711	0.058008	-0.00811	-0.00109	0.072877	0.166478
ZMO0028	Restriction endonuclease	-0.204	0.010755	0	-0.101021	-0.038733	0.0831467	0.0724254	0.0990928	0.0380612	0.0117463	0.16043	0.504075	0	0.005265	0.062552	-0.17874	-0.089	-0.1159	-0.05736	-0.02097	-0.13386	0.625618
ZMO0030	Glyoxalase/bleomycin resistance protein/dioxygenase	-0.392	0.001126	0	-0.066862	0.262072	0.053329	-0.034451	-0.05281	-0.097272	-0.113198	-0.039921	0.677503	0	-0.05634	0.086574	0.018382	0.152115	0.057629	0.179346	0.020554	0.208678	0.484865
ZMO0031	TonB-dependent receptor			0	0.0970709	-0.225155	-0.025453	-0.137468	-0.387075	-0.12142	-0.001699	-0.011003	0.0915909	0	-0.0085	-0.57582	-0.0288	-0.2664	-0.33373	-0.42744	-0.25603	-0.67074	0.590848
ZMO0033	UPF0260 protein ZMO0033	-0.73963	0.001896	0	-0.26911	-0.091519	-0.354694	-1.34097	-0.268853	2.46487	2.59411	-1.54305	0.686496	0	0.153346	-0.08454	0.52055	0.356433	0.276776	0.054206	0.598191	0.766693	0.712178
ZMO0035	Ankyrin	0.644	0.010925	0	0.0315271	-0.101245	0.108355	0.0750115	0.0907022	0.247625	0.184925	0.298479	0.088083	0	0.133518	0.04831	0.149813	-0.05391	0.080958	-0.02652	0.119116	-0.10033	0.198575
ZMO0036	Uncharacterized protein			0	0.0446025	0.221586	-0.389588	-0.265242	0.0358766	-0.032684	0.312728	0.503599	8.5e-05	0	0.215377	0.202396	0.163253	0.053986	0.18907	0.192522	0.466361	0.26901	0.454281
ZMO0037	Putative PTS IIA-like nitrogen-regulatory protein PtsN	0.83	0.00036	0	0.119607	0.611788	-0.155455	0.100797	0.609877	0.920147	1.22871	1.63204	1.4e-08	0	0.017241	0.132103	0.036827	-0.06943	0.06536	0.262223	0.333163	0.325285	0.24095
ZMO0038	sigma 54 modulation protein/ribosomal protein S30EA	-1.068	5.92e-05	0	0.1768	0.45434	-0.931317	0.285391	1.86871	2.50879	2.82517	2.73006	2.69e-09	0	0.36414	0.473154	0.228146	0.256698	0.780184	1.18535	1.61571	1.62127	0.007436
ZMO0039	DNA polymerase III, epsilon subunit (EC 2.7.7.7)	0.098	0.113047	0	0.0021694	-0.171089	0.0195601	-0.305486	-0.562873	-0.597639	-0.638541	-0.935688	8.37e-06	0	-0.0585	-0.01139	-0.16691	-0.06125	-0.08589	-0.06857	0.019186	-0.03913	0.490083
ZMO0040	Dephospho-CoA kinase (EC 2.7.1.24) (Dephosphocoenzyme A kinase)	0.494	0.005661	0	0.0496914	-0.018125	0.0422983	0.0854303	0.0039102	0.180979	0.243647	0.356512	0.0049343	0	0.05183	0.009108	0.082286	-0.08357	0.014431	-0.0411	-0.04336	-0.16007	0.58472
ZMO0041	Shikimate dehydrogenase (NADP(+)) (SDH) (EC 1.1.1.25)	0.619999	0.059662	0	-0.068431	-0.097768	-0.096073	-0.117382	-0.071173	0.0229965	-0.051128	-0.12302	0.119094	0	3.64e-05	-0.05043	-0.02974	-0.06737	0.03213	-0.05167	0.028826	-0.10731	0.583818
ZMO0043	Maf-like protein ZMO0043	0.18	0.168327	0	-0.119712	-0.283933	-0.060815	-0.047671	0.0718597	0.0434713	0.0032385	0.254456	0.337277	0	-0.12911	-0.05375	-0.20769	-0.03876	-0.2145	-0.15805	-0.13573	-0.20631	0.974378
ZMO0050	Transcriptional regulator, LysR family			0	-0.060593	-0.122037	0.0869043	-0.018187	-0.061174	-0.010549	0.114149	0.573156	4.14e-05	0	-0.18225	-0.03255	-0.0722	-0.04527	-0.07718	-0.12827	-0.02811	-0.01468	0.702039
ZMO0054	Transcriptional regulator, MarR family			0	0.151501	-0.068896	0.205315	0.0864149	0.0703801	0.110664	0.197832	0.0039114	0.357477	0	0.037052	-0.02633	-0.21342	-0.1286	-0.06271	-0.34052	-0.0408	-0.22196	0.467833
ZMO0055	Probable membrane transporter protein			0	-0.061836	-0.28473	0.825944	-0.240581	-0.775506	-0.585291	-1.13836	-1.272	0.0019314	0	0.72014	-0.09449	0.262191	0.29968	0.195478	-0.3735	-0.0566	0.218145	0.276278
ZMO0056	Glutamine--fructose-6-phosphate aminotransferase [isomerizing] (EC 2.6.1.16) (D-fructose-6-phosphate amidotransferase) (GFAT) (Glucosamine-6-phosphate synthase) (Hexosephosphate aminotransferase) (L-glutamine--D-fructose-6-phosphate amidotransferase)	0.012001	0.89414	0	0.0873422	0.0928446	-0.028343	0.0821979	0.132626	0.117788	0.254328	0.43496	0.0002074	0	-0.06225	-0.0064	0.01074	0.024963	0.052818	0.023373	-0.05592	-0.11402	0.379922
ZMO0057	Phage protein	0.5	0.00225	0	0.196818	0.0831816	0.138894	-0.032054	-0.032757	-0.036772	0.0420638	0.349025	0.026086	0	0.116924	0.09658	-0.01758	-0.06326	0.036516	0.031646	0.195239	0.051389	0.246595
ZMO0059	Glycerate kinase (EC 2.7.1.31)	0.25	0.002215	0	-0.05085	0.202267	0.104271	0.195237	0.199529	0.370131	0.527305	0.821361	0.0010888	0	0.023454	0.008307	0.00049	-0.0651	0.071829	-0.01313	0.030922	-0.04845	0.770127
ZMO0060	Uncharacterized protein	0.590001	0.009464	0	-0.20258	-0.021882	0.0144681	0.0176014	-0.139383	-0.26645	-0.164279	-0.48411	0.0536766	0	-0.19929	-0.21199	-0.28158	-0.12089	-0.16458	-0.12903	-0.02255	0.077605	0.509656
ZMO0061	Histidine acid phosphatase	0.023999	0.384426	0	-0.013283	-0.101459	0.0406444	0.0398768	0.0734391	0.127069	0.144114	0.428492	0.0004447	0	-0.01908	0.00881	-0.09761	-0.01931	-0.01585	-0.00807	0.023775	-0.06831	0.723215
ZMO0062	Aldo/keto reductase	0.564	0.014034	0	-0.008305	-0.093402	0.0949984	-0.023668	0.0769068	0.055563	0.085325	0.314685	0.0049343	0	-0.11807	-0.06513	-0.1458	0.018082	0.00576	0.031467	-0.05424	-0.12017	0.932236
ZMO0064	Porin	-0.578	0.000591	0	0.179628	0.77198	0.0780214	0.0491255	0.347106	0.159862	0.716248	0.982834	0.0049343	0	0.098181	-0.18971	0.307607	0.193501	0.0608	0.120272	0.131608	0.190114	0.13735
ZMO0068	Sel1 domain protein repeat-containing protein	0.798	0.048864	0	0.0473451	0.086155	-0.008393	0.116532	0.30608	0.370789	0.400687	0.64067	4.31e-05	0	0.026413	0.103142	-0.01122	0.021215	0.125303	0.001972	0.101188	-0.04098	0.187778
ZMO0069	Major tail tube protein			0	-0.368451	-0.925626	0.6507	-1.64438	-2.31676	-2.02721	-0.972093	-1.44798	1.97e-05	0	-0.32945	-0.43138	-0.11212	-0.62126	-1.15145	-1.45404	-2.23231	-1.97212	0.023177
ZMO0070	Glutaredoxin, GrxB family	0.588	2.2e-05	0	-0.138504	0.0034299	-0.166361	0.247196	0.180358	0.35716	0.321477	0.700694	0.016211	0	-0.29155	-0.52342	-0.29783	-0.02389	-0.06945	-0.20766	-0.03707	-0.08776	0.246595
ZMO0072	NHL repeat-containing protein	0.024	0.865357	0	-0.076187	-0.049	0.166404	0.132359	0.235087	0.295929	0.308378	0.424952	0.0070711	0	0.019537	0.120676	0.001219	0.037831	0.03488	-0.03779	-0.02279	-0.10115	0.306042
ZMO0073	CBS domain containing protein	0.124	0.179537	0	-0.017173	-0.064615	0.0793972	0.106814	0.123673	0.114592	0.105965	0.121836	0.891944	0	-0.02023	-0.07147	-0.01144	-0.08908	-0.05141	-0.17025	-0.13595	-0.18424	0.160214
ZMO0074	Endoribonuclease YbeY (EC 3.1.-.-)	0.212	0.1808	0	0.0737119	-0.113717	0.0449754	-0.508333	-0.932619	-1.36789	-1.62997	-2.55249	1.96e-06	0	-0.13433	-0.05286	-0.04877	0.111293	0.07946	0.149335	-0.05718	0.087895	0.807863
ZMO0075	PhoH family protein	0.23	0.076779	0	0.0132083	0.0024351	0.0807571	0.1774	0.276847	0.373823	0.511077	0.641711	1.38e-05	0	0.004463	0.085033	-0.05276	-0.08354	-0.04455	-0.14125	-0.05998	-0.16383	0.561272
ZMO0077	tRNA-2-methylthio-N(6)-dimethylallyladenosine synthase (EC 2.8.4.3) ((Dimethylallyl)adenosine tRNA methylthiotransferase MiaB) (tRNA-i(6)A37 methylthiotransferase)	-1.606	1.01e-05	0	0.0585619	0.0073022	0.0185819	-0.338316	-0.760879	-1.22568	-1.81288	-2.58294	1.1e-08	0	0.026905	0.040936	0.039309	0.030049	0.078688	-0.00455	0.102057	0.248331	0.206196
ZMO0078	CheW protein	0.686	0.043977	0	0.0554079	-0.014129	0.0401931	-0.008989	0.145413	0.264589	0.37272	0.567817	3.37e-05	0	0.093229	0.04334	0.075351	0.036751	0.101978	0.101227	0.065001	-0.10434	0.280207
ZMO0079	Response regulator receiver protein	0.134	0.449453	0	0.0904809	0.119017	0.0021627	-0.349669	-0.583558	-0.768149	-0.963695	-0.784199	0.0008864	0	-0.07542	-0.01009	0.072964	0.092017	0.026976	0.100517	-0.14198	-0.02875	0.561272
ZMO0080	Probable chemoreceptor glutamine deamidase CheD (EC 3.5.1.44)	-0.45632	0.007175	0	0.225683	-0.031841	-0.021942	-0.940642	-1.25439	-1.88964	-1.73533	-2.66702	0.0005311	0	0.160528	0.173937	-0.24075	-0.22458	-0.7497	-0.22102	-0.22299	0.356429	0.467719
ZMO0081	Chemotaxis response regulator protein-glutamate methylesterase (EC 3.1.1.61)	-0.238	0.002591	0	0.0580541	0.184409	0.134248	0.0211949	0.107793	0.215171	0.347312	0.324844	0.0318201	0	-0.06459	0.006053	-0.06893	0.072893	-0.02285	-0.06876	-0.08678	-0.21019	0.377997
ZMO0082	Chemotaxis protein methyltransferase (EC 2.1.1.80)	-0.686	0.003674	0	0.035254	-0.005615	-0.012169	-0.134406	-0.115388	-0.149801	-0.097391	-0.223521	0.149643	0	-0.20018	-0.15648	0.048905	-0.03483	-0.05559	-0.30399	-0.24538	-0.23393	0.214486
ZMO0083	CheA signal transduction histidine kinase	-0.78	5.09e-05	0	0.0278363	-0.075268	-0.165728	-0.521643	-0.66496	-0.473967	-0.513356	-1.13617	0.0003348	0	-0.01688	-0.17943	-0.09338	-0.1594	-0.14845	-0.27412	-0.20274	-0.34664	0.568866
ZMO0084	CheX protein			0	-0.077034	-0.265752	-0.015649	-0.373123	-0.5115	-0.292028	-0.31639	-0.822757	0.0049343	0	-0.09027	-0.21136	-0.23193	-0.1971	-0.15302	-0.32782	-0.15389	-0.50142	0.738684
ZMO0085	Methyl-accepting chemotaxis sensory transducer	-1.792	0.000339	0	-0.077684	-0.163473	-0.096128	-0.304529	-0.462169	-0.546049	-0.547052	-0.346578	0.0002272	0	-0.02876	-0.00759	0.020873	0.143539	0.156836	0.252499	0.482447	0.544998	0.114706
ZMO0086	(P)ppGpp synthetase I, SpoT/RelA (EC 2.7.6.5)	-0.102	0.170003	0	0.0134232	-0.111331	0.151332	0.0912008	0.148684	0.26666	0.350623	0.428389	0.0026911	0	-0.03568	-0.01635	-0.07356	-0.08689	-0.04793	-0.14513	-0.08099	-0.20008	0.894706
ZMO0087	Uncharacterized protein	0.266	0.351848	0	-0.039834	-0.448798	0.0841297	-0.151796	-0.172746	-0.1101	-0.145275	-0.318224	0.048049	0	-0.10251	-0.11046	-0.01893	0.074942	0.179713	0.208067	0.374614	0.392305	0.552921
ZMO0090	Short-chain dehydrogenase/reductase SDR	0.042	0.775332	0	0.0158765	0.0756626	-0.066123	0.0429748	0.0810219	0.211612	0.241747	0.444049	3.36e-05	0	-0.02414	0.042512	0.041811	0.064594	0.17644	0.205196	0.275371	0.016477	0.369263
ZMO0092	Uncharacterized protein	-0.096	0.637682	0	-0.062307	-0.034233	0.109074	-0.150948	0.0961714	0.139318	0.180503	0.116509	0.0841993	0	-0.05853	-0.24441	-0.16193	-0.08704	-0.05306	-0.12396	-0.11229	-0.1643	0.98868
ZMO0094	Biotin synthase (EC 2.8.1.6)	-0.936	5.99e-05	0	0.049432	0.0970442	-0.066364	-0.239806	-0.372248	-0.47077	-0.734944	-0.928854	1.69e-05	0	-0.08372	-0.05544	-0.07601	-0.04843	-0.02903	0.044127	0.092077	0.186605	0.374807
ZMO0099	Major facilitator superfamily MFS_1			0	-0.678868	-0.832216	-0.09153	-0.724595	-0.833393	-0.94072	-0.771964	-0.387829	0.35397	0	0.881747	0.542051	0.345688	0.456437	0.799064	0.462223	0.587637	0.487266	0.897252
ZMO0100	Transcriptional regulator, HxlR family			0	-1.64879	-1.34134	-1.32414	-1.39212	-1.58249	-1.51129	-1.84901	-1.65785	0.59304	0	0.550786	0.11168	0.333316	0.112934	0.426709	3.77191	0.224448	-0.30796	0.309968
ZMO0101	NAD-dependent epimerase/dehydratase	1.384	1.55e-06	0	0.0546651	-0.018088	0.438354	0.447979	0.658289	0.565732	0.673579	0.814593	0.016211	0	-0.05332	0.045548	0.032954	0.071448	0.105975	0.098859	-0.0051	-0.2565	0.235975
ZMO0103	Beta-lactamase	-0.026	0.931275	0	0.144339	0.20635	0.101905	0.0839492	0.17495	0.135227	0.167057	0.23654	0.0754877	0	0.1549	0.285328	0.059655	0.088128	0.139305	0.105241	0.195345	0.242568	0.059647
ZMO0105	3-isopropylmalate dehydratase large subunit (EC 4.2.1.33) (Alpha-IPM isomerase) (IPMI) (Isopropylmalate isomerase)	-0.31	0.002811	0	0.122376	0.212857	-0.020122	-0.083519	-0.001325	0.0067122	0.0205219	-0.189757	0.0026911	0	0.046672	0.098571	0.145742	0.010224	0.014026	-0.01585	0.041644	0.162866	0.146957
ZMO0106	3-isopropylmalate dehydratase small subunit (EC 4.2.1.33) (Alpha-IPM isomerase) (IPMI) (Isopropylmalate isomerase)	-0.446	0.004251	0	0.0525394	0.0584009	0.0056499	-0.070423	-0.003915	-0.049244	-0.003264	-0.19783	0.016211	0	-0.00615	0.017662	-0.07393	-0.00691	0.032879	0.028558	0.033869	0.089336	0.58427
ZMO0107	Uncharacterized protein	-0.148	0.04397	0	-0.000474	-0.040052	0.0006075	-0.150223	-0.131033	-0.048221	-0.012338	-0.098461	0.350936	0	0.0178	0.013281	0.06521	0.095345	0.188915	0.174433	0.189039	0.123122	0.958447
ZMO0109	hypothetical protein			0	0.32017	-0.069016	1.04576	-0.070176	-0.046837	0.209651	0.142192	-0.282726	0.0671006	0	0.489011	-0.2247	0.32498	-0.14854	0.424045	1.29032	-0.23159	-0.0733	0.375059
ZMO0110	Glycosyl transferase family 2	-1.16615	0.084185	0	-0.100241	0.0669574	0.387358	-0.593352	-0.827426	-0.413467	-0.582686	-0.687788	0.104178	0	0.08639	0.345697	0.392479	0.224021	-0.09774	-0.07963	0.130307	0.398413	0.776455
ZMO0111	ABC transporter related protein	-1.108	1.73e-07	0	0.039244	0.0364187	-0.041232	-0.103462	-0.110361	-0.205256	-0.321005	-0.64061	1.87e-06	0	-0.0892	-0.06639	-0.06107	-0.12331	-0.10299	-0.22368	-0.04985	-0.10369	0.506159
ZMO0112	Uncharacterized protein	0.062	0.64653	0	-0.041076	0.148864	-0.080045	-0.077123	-0.103528	0.0081265	0.377152	1.13667	1.1e-05	0	0.217916	0.250738	0.331235	0.135431	0.226287	0.367203	0.386293	0.424403	0.189245
ZMO0113	Para-aminobenzoate synthase, subunit I (EC 4.1.3.27)	-0.568	0.084724	0	0.18602	0.237787	0.241464	0.344256	0.296542	0.132777	0.0980286	0.106443	0.0179363	0	-0.00709	0.131529	-0.12702	-0.00091	-0.04737	-0.08036	-0.27034	-0.39372	0.104438
ZMO0114	Glutamine amidotransferase of anthranilate synthase	0.359999	0.001455	0	0.08487	0.379451	0.267568	0.260101	0.104469	0.0190617	-0.14781	0.104786	0.0024568	0	0.013922	0.187877	-0.04842	-0.01623	0.021902	0.014788	-0.03844	-0.13069	0.583818
ZMO0115	Aminotransferase class IV	0.604	2.09e-05	0	-0.153186	0.0245448	-0.084953	0.0730797	0.0950576	0.207922	0.281909	0.465313	0.0002636	0	0.142541	0.209691	0.098774	0.103761	0.193631	0.124159	0.159086	-0.03213	0.369263
ZMO0116	Transcriptional regulator, BadM/Rrf2 family	-0.256	0.197012	0	0.0587968	-0.071114	-0.038072	0.0120685	0.0906022	-0.014553	0.108468	-0.013507	0.0803318	0	0.196071	0.266329	0.154602	0.110628	0.132281	0.143199	0.244709	0.254489	0.663081
ZMO0117	Hydroxylamine reductase (EC 1.7.99.1) (Hybrid-cluster protein) (HCP) (Prismane protein)	0.392	0.001033	0	-0.009477	0.0277507	0.234527	0.19967	0.309582	0.347287	0.414719	0.429405	0.0011863	0	-0.09245	-0.02559	-0.042	-0.02723	-0.02088	-0.14302	-0.0999	-0.2187	0.374807
ZMO0120	Dihydroorotate dehydrogenase	0.169999	0.055692	0	0.0240966	0.0550589	0.0092377	-0.005378	0.0390473	0.119358	0.126549	0.243296	0.0726051	0	-0.10568	0.002316	0.078377	0.109194	0.13386	0.160778	0.067212	0.020304	0.809152
ZMO0121	AAA ATPase central domain protein	-0.324	0.004482	0	0.0665946	0.0261571	-0.145989	-0.226055	-0.152396	-0.200223	-0.203223	-0.298031	0.167917	0	0.077442	-0.01871	0.055589	-0.0771	0.067686	0.036873	0.048869	0.060894	0.636792
ZMO0122	Uncharacterized protein	0.504	0.042578	0	0.269332	1.05023	-0.280484	0.681641	1.69031	1.98459	2.02299	2.08431	4.7e-07	0	0.134824	0.208924	-0.03415	0.069045	0.298338	0.431033	0.547328	0.422706	0.217032
ZMO0124	ATPase-like protein	-0.698	0.00012	0	0.1014	0.162362	-0.021623	-0.17721	-0.389642	-0.557804	-1.01649	-1.49363	1.91e-07	0	-0.02643	0.028011	-0.13305	-0.07224	-0.09068	-0.02512	-0.0496	0.004584	0.495015
ZMO0125	Cys-tRNA(Pro)/Cys-tRNA(Cys) deacylase (EC 4.2.-.-)	0.339999	0.000121	0	0.177184	0.24422	0.0367968	0.0341589	-0.066498	-0.095443	-0.208353	-0.154262	0.0109173	0	0.052269	0.001347	0.098322	0.04072	0.058059	0.145335	0.039156	0.047896	0.864068
ZMO0127	S1/P1 nuclease	-0.012	0.919268	0	-0.086013	-0.276319	0.331441	0.293745	0.261636	0.286704	0.25337	0.0393644	0.0109173	0	-0.02413	-0.02841	-0.16508	-0.03071	-0.0559	-0.13986	-0.14024	-0.37275	0.115064
ZMO0128	TonB-dependent receptor	-0.324	0.074121	0	0.072711	-0.237552	0.356287	0.0982284	0.155083	0.0800446	0.234669	-0.031474	0.0605849	0	-0.39128	-0.87647	-0.10132	-0.19542	-0.31749	-0.43462	-0.59806	-0.81593	0.029138
ZMO0130	Acid phosphatase (EC 3.1.3.2)	0.64	0.000425	0	-0.048703	-0.248721	0.509101	0.444665	0.490244	0.372903	0.393179	0.146731	0.0109173	0	-0.14649	-0.18173	-0.18119	-0.02958	-0.09906	-0.04771	-0.23902	-0.55188	0.104438
ZMO0131	Metallophosphoesterase	-0.492	0.000956	0	-0.144881	-0.19019	0.179688	0.105939	0.212706	0.146148	0.172766	0.104889	0.833609	0	-0.00045	0.074074	0.144642	0.18775	0.078852	0.192034	-0.10327	-0.20626	0.111523
ZMO0132	Sel1 domain protein repeat-containing protein			0	-0.704641	-0.538807	-0.091746	0.120714	0.588359	-0.027082	-0.665499	-0.974249	0.0274351	0	2.32857	0.281949	1.40882	0.141546	0.231571	0.34668	0.527508	0.762323	0.95165
ZMO0133	Sel1 domain protein repeat-containing protein	-3.22613	0.000398	0	-0.04006	-0.207861	-0.485243	-0.909166	-1.13815	-1.48223	-1.80991	-3.58482	9.38e-08	0	0.050013	0.025584	0.056526	0.036237	-0.15792	0.225709	0.45015	0.541533	0.217032
ZMO0137	Sel1 domain protein repeat-containing protein	-0.578	0.063712	0	0.141831	0.0744518	-0.066601	-0.166868	-0.305033	-0.37493	-0.489866	-1.20935	2.3e-06	0	-0.00262	-0.04966	0.102252	0.051886	0.00668	0.124384	-0.01607	0.099617	0.58427
ZMO0139	Aminoglycoside phosphotransferase	0.108	0.368248	0	0.116308	0.190896	0.0581648	0.0702571	0.0381578	0.160252	0.190595	0.342954	0.0793857	0	-0.04836	-0.08868	0.11273	-0.01599	0.096533	0.002716	-0.08861	-0.16063	0.754185
ZMO0140	Protein tyrosine phosphatase (EC 3.1.3.2)	0.8	0.011884	0	0.0023311	-0.081362	0.0078543	-0.041817	0.0046444	0.0129921	-0.011684	0.0305133	0.891462	0	0.215121	0.072458	0.127623	0.071866	0.087687	0.005454	0.131665	-0.01699	0.64381
ZMO0142	Alanine racemase domain protein	0.56	0.002136	0	0.0131354	-0.178331	-0.032635	0.0788173	-0.004005	0.230282	0.0869699	0.0122983	0.26029	0	-0.00767	-0.09995	-0.03896	-0.02781	-0.04046	-0.02027	0.017565	-0.05435	0.977252
ZMO0143	ABC transporter related protein	0.172	0.024182	0	0.101092	0.189506	0.143002	0.145445	0.182968	0.158583	0.168646	0.115552	0.882851	0	0.051936	0.048591	0.025407	-0.025	-0.02258	-0.01482	-0.01742	-0.16027	0.457207
ZMO0144	L-aspartate oxidase (EC 1.4.3.16)	0.012001	0.80707	0	0.0346581	0.1144	0.0259512	0.0324191	0.0475796	0.0453268	0.094814	0.0855465	0.95723	0	-0.11653	-0.02489	-0.1591	0.021489	-0.05063	-0.0059	-0.14754	-0.1463	0.486116
ZMO0145	Peptidase M28	-0.212	0.237237	0	-0.151304	-0.485237	0.0920466	0.0054467	0.0887289	0.0834862	0.0753811	-0.016727	0.652338	0	-0.19929	-0.17105	-0.08901	0.061872	-0.02175	-0.01829	-0.23875	-0.41691	0.107872
ZMO0148	Uncharacterized protein	0.13	0.129155	0	0.146869	0.0726043	0.0180948	0.0511355	0.0114771	0.0794942	0.128489	0.210061	0.340648	0	-0.11666	0.070683	-0.1283	-0.01589	-0.03872	-0.00975	0.013356	-0.00601	0.33284
ZMO0149	tRNA (guanine-N(7)-)-methyltransferase (EC 2.1.1.33) (tRNA (guanine(46)-N(7))-methyltransferase) (tRNA(m7G46)-methyltransferase)	-0.786	6.61e-06	0	0.0811139	0.167281	-0.034454	-0.153828	-0.130507	-0.172882	-0.190897	-0.408277	0.0685346	0	-0.03655	-0.03575	-0.19962	-0.1012	-0.13944	-0.16073	-0.01571	0.186053	0.185764
ZMO0152	Pyruvate kinase (EC 2.7.1.40)	0.178002	0.060654	0	0.0746668	0.0066484	0.0491317	0.12849	0.211403	0.234243	0.264145	0.262294	0.171293	0	-0.00872	0.011542	0	-0.08758	-0.09169	-0.1721	-0.05914	-0.1208	0.737835
ZMO0153	Probable transcriptional regulatory protein ZMO0153	-0.218	0.032285	0	-0.135335	-0.058469	0.0673069	-0.149509	-0.163923	-0.2609	-0.307126	-0.678219	0.001404	0	-0.16138	-0.04437	-0.2314	-0.01372	-0.00722	-0.02248	-0.03155	0.191334	0.302769
ZMO0154	Crossover junction endodeoxyribonuclease RuvC (EC 3.1.22.4) (Holliday junction nuclease RuvC) (Holliday junction resolvase RuvC)			0	-0.2021	-0.119634	-0.023848	-0.22672	-0.310231	-0.40822	-0.722678	-1.03889	0.0019665	0	0.099977	0.369303	0.251196	0.229199	0.283051	0.242203	0.475817	0.484497	0.359475
ZMO0155	Holliday junction ATP-dependent DNA helicase RuvA (EC 3.6.4.12)	-0.086	0.484449	0	-0.18428	-0.197581	0.362227	0.0330094	0.0883596	0.0249631	0.128401	-0.241311	0.0616558	0	-0.2687	-0.22327	-0.27397	-0.27724	-0.70887	-0.3627	-0.25115	-0.45214	0.111604
ZMO0156	Uncharacterized protein	0.288	0.02839	0	0.125851	-0.124079	0.0954266	0.059789	0.0830909	0.0688512	0.0689311	0.0080692	0.96514	0	0.139133	0.008535	-0.05357	-0.11135	-0.13083	-0.27235	-0.08955	-0.14533	0.230932
ZMO0157	D-isomer specific 2-hydroxyacid dehydrogenase NAD-binding protein	0.702	2.77e-05	0	-0.033046	-0.125136	0.151305	0.228217	0.358958	0.425422	0.518742	0.753643	6.49e-06	0	-0.08722	-0.07195	-0.09981	-0.1256	-0.08592	-0.16625	-0.14858	-0.44335	0.107872
ZMO0158	Holliday junction ATP-dependent DNA helicase RuvB (EC 3.6.4.12)	0.25	0.237237	0	0.114548	0.0776516	0.15192	0.161346	0.1936	0.227482	0.373729	0.345044	1.43e-05	0	-0.01285	-0.04012	-0.08024	-0.01108	-0.04099	-0.08004	-0.02465	-0.05298	0.961517
ZMO0160	Thioesterase superfamily protein	1.644	0.000105	0	-0.000426	0.18463	0.108898	0.179448	0.293407	0.506597	0.601915	0.875013	1.32e-07	0	0.061275	0.098455	-0.00775	0.176357	0.104212	0.12133	0.119534	0.089652	0.583818
ZMO0161	MotA/TolQ/ExbB proton channel	0.05	0.727009	0	0.199205	0.294535	0.119835	0.240246	0.276241	0.316792	0.437351	0.506304	0.0929869	0	0.21634	0.277657	0.150285	0.03707	0.154411	0.018803	0.184903	0.084199	0.472914
ZMO0162	Protein TolR	0.018	0.940988	0	0.104008	0.261736	-0.060754	0.143907	0.0454135	0.0962422	-0.010262	-0.049389	0.504075	0	0.259824	0.223005	0.236203	0.176017	0.240396	0.116422	0.310523	0.308247	0.107872
ZMO0164	Uncharacterized protein	0.008	0.982395	0	0.0646146	0.176698	0.0656573	0.172463	0.259537	0.243217	0.340408	0.356093	0.0089894	0	0.114092	0.188169	0.104096	0.136896	0.060119	0.063049	0.178851	0.151212	0.722136
ZMO0165	Protein TolB	0.232001	0.013514	0	0.0612485	0.126075	0.0369276	0.055032	0.171129	0.186921	0.219993	0.17455	0.0049343	0	0.026625	0.077147	0.000424	-0.01339	0.008874	-0.02311	0.055321	-0.02717	0.537366
ZMO0166	Peptidoglycan-associated lipoprotein	0.463999	0.022186	0	0.0558548	0.263039	0.0904944	0.232136	0.335359	0.470207	0.714333	0.906502	3.16e-06	0	0.050186	0.044007	0.090714	-0.02144	0.016923	0.068564	0.179821	0.149447	0.470837
ZMO0169	Short-chain dehydrogenase/reductase SDR	0.083999	0.198063	0	-0.030182	0.0483991	-0.057615	0.0294484	0.0654107	0.0691861	0.0053225	0.179999	0.0274351	0	0.011012	0.066388	-0.04929	0.072926	0.178411	0.088505	0.049744	-0.03104	0.292555
ZMO0172	Phosphomethylpyrimidine synthase (EC 4.1.99.17) (Hydroxymethylpyrimidine phosphate synthase) (HMP-P synthase) (HMP-phosphate synthase) (HMPP synthase) (Thiamine biosynthesis protein ThiC)	-0.262	0.0183	0	0.0548129	0.0130858	0.0695023	0.0249777	-0.061543	-0.146294	-0.432302	-0.992352	2.63e-08	0	-0.02672	-0.10522	-0.11474	-0.08636	-0.09576	-0.15839	-0.16993	-0.43826	3.5e-05
ZMO0173	Cell division protein ZapA			0	0.142022	0.143497	0.0123608	-0.000315	-0.058064	-0.042663	-0.139154	0.0272288	0.406809	0	-0.08775	0.01274	0.062255	0.071201	0.034787	0.073741	0.115033	0.107107	0.727483
ZMO0174	SnoaL	-0.18526	0.714008	0	-0.009557	0.375408	0.168753	0.246669	0.279766	0.342272	0.254736	0.581257	0.0245475	0	-0.02719	0.117563	0.094759	0.069007	0.148879	0.281417	0.015753	0.194146	0.506159
ZMO0175	Uncharacterized protein			0	0.111055	-0.084887	0.176744	0.143974	0.159434	0.299325	0.2501	0.243783	0.697765	0	0.079852	-0.05746	-0.11954	-0.09435	-0.15411	-0.14382	-0.01784	-0.0912	0.621016
ZMO0176	Transketolase	-0.654	1.08e-05	0	0.0676803	0.105419	-0.142121	-0.200063	-0.166202	-0.152964	-0.204722	-0.50065	0.0009453	0	0.041548	0.079868	-0.04119	0.091381	0.181328	0.129099	0.277199	0.367538	0.08112
ZMO0177	Glyceraldehyde-3-phosphate dehydrogenase (GAPDH) (EC 1.2.1.12) (NAD-dependent glyceraldehyde-3-phosphate dehydrogenase)	0.176	0.005866	0	0.028444	-0.042102	0.0190248	0.106611	0.110558	0.10067	0.0826986	0.0624641	0.860963	0	-0.01601	0.006355	-0.12293	-0.15566	-0.0819	-0.16873	0.081518	-0.0864	0.157944
ZMO0178	Phosphoglycerate kinase (EC 2.7.2.3)	0.201999	0.001567	0	0.0627358	0.0441998	0.0565835	0.152003	0.174903	0.152003	0.186219	0.132638	0.132576	0	0.059624	0	0.01011	-0.03076	0.01011	-0.04954	0.038047	-0.01838	0.432371
ZMO0179	Fructose-bisphosphate aldolase (EC 4.1.2.13)	0.253999	0.003769	0	0.113457	0.158271	0.0127231	0.037754	0.27873	0.336554	0.488264	0.87816	6.5e-07	0	0.042408	0.124485	0.013256	0.027782	-0.00525	0.055687	0.026271	0.045451	0.748152
ZMO0180	4-hydroxy-3-methylbut-2-en-1-yl diphosphate synthase (flavodoxin) (EC 1.17.7.3) (1-hydroxy-2-methyl-2-(E)-butenyl 4-diphosphate synthase)	-0.336	0.000864	0	0.172985	0.123232	-0.091681	-0.018496	-0.0626	-0.027834	-0.114712	-0.172224	0.0318201	0	0.009748	0.033834	0.014597	-0.06161	-0.01475	-0.07529	0.046517	0.011366	0.26
ZMO0182	Adenosylhomocysteinase (EC 3.3.1.1) (S-adenosyl-L-homocysteine hydrolase) (AdoHcyase)	-0.408	0.000401	0	0.0477326	-0.044808	0.0305575	0.0014699	0.0391706	0.0477326	0.0014699	-0.272773	0.0001271	0	0.022026	0.065095	0.011055	0.003694	0.054448	0.027481	0.075664	0.103476	0.339476
ZMO0183	ABC transporter related protein	0.081999	0.35718	0	0	-0.005199	0.0807313	-0.010417	-0.035019	-0.081852	-0.092879	-0.049268	0.0592701	0	-0.02237	0.038328	-0.01862	0.100029	0.047306	0.091374	0.047306	0.07917	0.502249
ZMO0186	Cysteine--tRNA ligase (EC 6.1.1.16) (Cysteinyl-tRNA synthetase) (CysRS)	0.043999	0.126698	0	-0.016475	-0.128245	0.0578684	-0.013397	-0.062015	0.0651151	0.0657238	0.155321	0.218858	0	0.11888	0.11584	0.087124	0.061168	0.13609	0.105965	0.20463	0.129497	0.594603
ZMO0187	Phospho-2-dehydro-3-deoxyheptonate aldolase (EC 2.5.1.54)	0.238	0.092007	0	0.0151069	-0.035877	0.0350064	0.0151069	0.127498	0.10257	0.0994232	-0.001688	0.223524	0	-0.04731	-0.01038	0.01543	-0.00864	-0.0296	0	-0.0296	-0.00518	0.216291
ZMO0188	TonB-dependent siderophore receptor	0.048001	0.766299	0	0.0965373	0.0155013	0.649115	0.47186	0.503266	0.401797	0.696466	0.670258	0.0179363	0	-0.31924	-0.90366	-0.13442	-0.24676	-0.39299	-0.52594	-0.63865	-0.88755	0.08112
ZMO0189	L-serine dehydratase 1 (EC 4.3.1.17)	-0.062	0.415184	0	0.0678319	0.0356687	0.0606818	0.132224	0.204555	0.231318	0.275261	0.197829	0.0070711	0	-0.06494	-0.09705	-0.02517	-0.09074	-0.04038	-0.13939	-0.1435	-0.31794	0.25025
ZMO0190	Transcriptional regulator, RpiR family	-0.578	0.107958	0	-0.032885	-0.133563	-0.159552	-0.244088	-0.296309	-0.231128	-0.218174	-0.383516	0.173575	0	0.03855	0.094074	0.19166	0.170117	0.194149	0.240396	0.282553	0.193963	0.882484
ZMO0191	DSBA oxidoreductase	-0.278	0.004715	0	-0.069741	-0.129693	0.0034456	-0.033754	-0.037948	-0.032958	-0.045785	-0.12548	0.0536766	0	0.188977	0.214497	0.219653	0.179595	0.207272	0.204664	0.166273	0.106471	0.322156
ZMO0192	Peptidase M48 Ste24p			0	-0.046026	-0.146961	0.0220105	0.0319893	0.0143266	-0.071074	0.183076	0.0828423	0.351386	0	-0.06524	0.00011	0.057877	-0.15279	0.118938	0.041246	0.211881	0.103268	0.773992
ZMO0193	Ribonuclease E (RNase E) (EC 3.1.26.12)	-0.018	0.734315	0	0.0600073	0.0166147	0.153117	0.15978	0.153117	0.163101	0.0777093	-0.138246	0.0009468	0	-0.01168	-0.01756	-0.04731	0.011588	-0.02741	0.057031	0.034488	0.026895	0.511621
ZMO0195	N-acetylmuramoyl-L-alanine amidase (EC 3.5.1.28)	-0.182	0.263645	0	-0.047436	0.0102032	-0.022173	0.161206	0.0892908	0.158175	0.207151	0.216812	0.0578877	0	0.054584	0.128162	0.18693	0.099281	0.083802	0.157589	0.215322	0.153396	0.339476
ZMO0197	Penicillin-binding protein, 1A family	0.442	0.001052	0	-0.052184	0.0472426	0.114216	0.0847923	0.0607616	0.0962314	0.055392	0.251631	0.0303059	0	0.019827	0.204258	0.143133	0.083051	0.070247	0.078826	0.07854	0.023472	0.470837
ZMO0198	Peptide chain release factor 2 (RF-2)	-0.324	0.01996	0	0.0259757	0.0475561	-0.025761	-0.048353	-0.011032	0.0392212	0.0466705	-0.038962	0.556329	0	0.001105	-0.11897	0.021435	-0.11479	-0.02575	-0.07794	0.100191	0.044985	0.636792
ZMO0199	LexA repressor (EC 3.4.21.88)	0.034	0.712404	0	-0.009176	-0.241671	-0.319697	0.226643	-0.019788	-0.186887	-0.126585	0.344225	0.0363255	0	0.064664	0.23258	0.103834	0.006941	-0.04093	0.022133	0.015934	0.037399	0.89271
ZMO0200	Anthranilate phosphoribosyltransferase (EC 2.4.2.18)	-0.122	0.466896	0	0.0598663	0.0306286	0.0645527	0.118474	0.242827	0.224727	0.366024	0.458071	0.0001392	0	-0.01481	0.096316	-0.02304	-0.01384	-0.00855	0.003668	-0.03765	-0.08958	0.687851
ZMO0201	Glutamine amidotransferase of anthranilate synthase	-0.292	0.229096	0	0.035331	0.320174	0.0118856	-0.040846	0.0222964	-0.143843	-0.084704	-0.258665	0.541866	0	-0.02616	0.06927	-0.0601	0.185241	0.162041	0.302941	-0.08656	0.201307	0.209766
ZMO0202	Methyl-accepting chemotaxis sensory transducer	-0.316	0.001102	0	0.108936	0.0291792	-0.042259	-0.160379	-0.25921	-0.300614	-0.387048	-0.555336	3.85e-06	0	0.025885	0.034228	-0.04827	-0.05242	-0.05273	-0.15959	0.034233	-0.07454	0.452174
ZMO0203	Transcriptional regulator, MerR family			0	0.17257	0.223749	0.112047	0.207955	0.188547	0.277023	0.383311	0.96594	2.31e-05	0	0.171834	0.18766	0.20703	0.149775	0.040383	0.20222	0.233538	0.352627	0.160214
ZMO0205	NAD-dependent epimerase/dehydratase	0.486	0.002591	0	0.0559625	0.0742159	-0.013644	0.0330311	0.009005	0.194191	0.263588	0.605687	0.0009305	0	0.046581	0.042141	0.001468	-0.02085	0.051054	-0.09103	-0.01462	-0.1074	0.681702
ZMO0206	Glutamate 5-kinase (EC 2.7.2.11) (Gamma-glutamyl kinase) (GK)	0.084	0.389075	0	0.138812	0.236623	-0.03829	-0.200346	-0.372008	-0.532311	-0.783108	-0.844273	0.0026911	0	-0.03577	-0.06673	-0.00473	0.123957	0.081749	0.259281	0.016257	0.23254	0.498576
ZMO0207	GTPase Obg (EC 3.6.5.-) (GTP-binding protein Obg)	-0.138	0.074512	0	-0.01637	0.0113985	0.0128008	-0.273967	-0.502261	-0.755299	-1.00084	-1.28392	1.81e-07	0	-0.01513	-0.13338	-0.22971	-0.07541	-0.04947	-0.03218	0.002446	0.059618	0.470837
ZMO0208	GCN5-related N-acetyltransferase	-0.292	0.115202	0	0.363576	0.632076	-1.27453	-0.79617	-1.15172	-1.05237	-0.559919	0.920766	2.62e-05	0	0.1467	0.113185	-0.10425	1.99767	2.20619	2.39255	1.92635	1.34144	0.010381
ZMO0209	50S ribosomal protein L27	-0.66	1.86e-07	0	-0.040409	0.218092	-0.259183	-0.420272	-0.299142	-0.299678	-0.546745	-1.3086	0.012803	0	0.2003	0.176775	0.568021	0.340096	0.32814	0.364898	0.460858	0.610383	0.775815
ZMO0211	50S ribosomal protein L21	-0.288	0.000103	0	0.0253159	0.119994	-0.085596	-0.064681	-0.056313	0.0288271	-0.156663	-0.369041	0.0229412	0	0.199763	0.130463	0.061464	0.082795	0.234659	0.170237	0.168768	0.433165	0.392284
ZMO0213				0	0.0282955	-0.615104	0.590932	0.367644	0.414858	0.71968	0.715821	0.545369	0.134922	0	-0.05362	-0.31045	0.211222	0.117733	0.179554	0.199204	0.000705	-0.3073	0.157944
ZMO0214				0	0.0046683	-0.366869	0.0592283	0.132498	-0.429505	-0.167944	0.0152473	-0.43944	0.455833	0	0.264279	-0.22437	0.267224	0.043782	-0.39504	0.240191	0.083224	-0.45352	0.214067
ZMO0215	5-formyltetrahydrofolate cyclo-ligase (EC 6.3.3.2)	-0.02	0.775185	0	0.0962839	0.196774	0.224056	0.257354	0.356764	0.364586	0.404182	1.21631	2.82e-07	0	0.148307	0.054622	0.019783	0.010006	0.055684	0.026282	0.12607	0.070971	0.625977
ZMO0219	Helicase domain protein	-0.264	0.001455	0	0.0280825	0.0839066	-0.053048	-0.20742	-0.381503	-0.465403	-0.659442	-0.931526	1.9e-05	0	-0.05895	0.06391	-0.15748	-0.18417	-0.21621	-0.32154	-0.07962	-0.02197	0.111523
ZMO0220	4Fe-4S ferredoxin iron-sulfur binding domain protein	-0.184	0.006455	0	0.180722	0.23472	-0.223481	-0.149198	-0.078424	0.0829456	0.116801	-0.118899	0.0070711	0	0.189389	0.182683	0.414345	0.174618	0.238797	0.142462	0.26804	0.212814	0.841116
ZMO0221	Transcriptional regulator, CarD family	-0.86	0.000285	0	0.0119885	-0.071201	-0.025369	-0.626104	-1.37191	-1.68525	-1.77729	-1.17577	1.73e-08	0	0.023813	0.014353	-0.08513	-0.06129	-0.07809	-0.0162	0.092455	0.253664	0.341439
ZMO0222	Uncharacterized protein			0	0.0472593	0.257247	-0.089787	-0.17265	-0.346673	-0.257312	-0.298049	-0.285855	0.175706	0	0.063782	-0.08885	0.091408	-0.08548	0.063902	0.041536	0.188449	0.194063	0.797541
ZMO0223	Uncharacterized protein	0.566	0.005329	0	0.0060857	-0.181815	0.389477	0.306249	0.343971	0.483671	0.587012	0.622125	0.0016135	0	0.021878	-0.01259	0.051528	0.064183	0.085608	-0.08239	-0.06693	-0.44474	0.08112
ZMO0224	Methionine biosynthesis protein MetW	0.24	0.056387	0	0.0819365	-0.125286	-0.056254	-0.073822	-0.026873	0.0913713	0.0909463	0.145929	0.267698	0	0.140036	-0.05234	0.031909	-0.08672	-0.08004	-0.09956	-0.08994	-0.23392	0.346232
ZMO0225	Homoserine O-acetyltransferase (HAT) (EC 2.3.1.31) (Homoserine transacetylase) (HTA)	-0.382	0.003888	0	-0.062474	0.0174378	-0.117472	-0.152884	-0.258248	-0.201827	-0.146415	-0.217597	0.624993	0	-0.02656	-0.10304	0.021678	0.007738	0.152346	0.022377	-0.04787	-0.04626	0.842797
ZMO0226	Short-chain dehydrogenase/reductase SDR	-0.144	0.298364	0	0.0782023	-0.04509	0.120024	0.0310484	0.189466	0.204219	0.331733	0.535552	2.47e-05	0	0.158417	0.161477	0.022785	0.117531	0.137294	0.169546	0.048497	-0.06775	0.304799
ZMO0227	DNA polymerase I (EC 2.7.7.7)	-1.272	0.001275	0	0.0005248	-0.077475	0.0131678	-0.098734	-0.141018	-0.118353	-0.193395	-0.36932	1.94e-05	0	0.033498	0.098595	-0.02496	-0.03293	0.002286	-0.0631	0.069448	0.113818	0.506159
ZMO0228	Polysaccharide biosynthesis protein			0	-0.204123	-0.319966	0.258379	-0.151709	-0.201852	0.124666	-0.0679	0.0450556	0.313369	0	-0.13105	0.071079	-0.20014	-0.16534	-0.32038	-0.67441	-0.14879	-0.09793	0.722854
ZMO0230	ABC transporter related protein	-0.37418	0.084185	0	-0.221159	-0.114653	0.177747	0.133217	0.0467646	0.0268821	0.0665723	-0.233176	0.0348095	0	-0.02232	-0.05979	-0.14278	-0.10337	-0.09726	-0.11781	-0.10064	-0.28459	0.602559
ZMO0231	Uncharacterized protein	1.224	0.000113	0	0.0768025	0.11936	-0.004622	0.527182	0.987	1.05097	0.698932	0.321731	2.41e-06	0	0.136545	0.039237	-0.03261	-0.13399	-0.07329	-0.20855	-0.18854	-0.29446	0.160214
ZMO0232	RNA methyltransferase, TrmH family, group 3	-0.268	0.184842	0	0.0665882	0.0349052	0.0293573	0.0983497	0.140417	0.171958	0.251192	0.178231	0.168865	0	0.079327	0.066865	0.06752	0.066655	0.050002	0.071153	-0.00244	0.161372	0.690137
ZMO0233	Uncharacterized protein			0	-0.129661	-0.045779	0.339945	0.242424	0.315407	0.355009	0.583344	0.810825	0.016211	0	-0.13196	-0.22113	-0.13275	-0.32927	-0.27184	-0.4141	-0.50119	-0.54192	0.368976
ZMO0234	Protease Do (EC 1.3.1.74)	0.29	0.092145	0	0.0475284	-0.034934	0.0999958	0.0827178	0.129743	0.227315	0.32973	0.489038	3.46e-05	0	-0.03317	-0.02759	-0.0369	-0.02944	-0.02203	0.021695	0	-0.0633	0.834417
ZMO0236	Iron-sulfur cluster carrier protein	-0.59	0.002885	0	0.0957449	0.250114	-0.029877	0.0221542	-0.038262	0.042229	0.0610626	-0.050347	0.455307	0	0.145428	0.046451	-0.02223	0.069633	0.13556	0.174974	0.15245	0.295949	0.120714
ZMO0238	ATP synthase subunit delta (ATP synthase F(1) sector subunit delta) (F-type ATPase subunit delta) (F-ATPase subunit delta)	0.854	0.000695	0	0.103645	0.241808	0.101517	0.308323	0.312511	0.304123	0.304123	0.401695	0.0212944	0	0.112303	0.156119	-0.02681	0.040642	0.075831	0.040642	0.084496	0.036182	0.494295
ZMO0239	ATP synthase subunit alpha (EC 3.6.3.14) (ATP synthase F1 sector subunit alpha) (F-ATPase subunit alpha)	0.07	0.490008	0	0.100856	0.17452	0.117	0.188286	0.198786	0.191444	0.170259	0.102534	0.475242	0	0.070677	0.062029	-0.03565	-0.0903	-0.07326	-0.18834	-0.0264	-0.15379	0.355042
ZMO0240	ATP synthase gamma chain (ATP synthase F1 sector gamma subunit) (F-ATPase gamma subunit)	0.949999	8.27e-05	0	0.158661	0.392458	0.167539	0.314665	0.314665	0.310664	0.223952	0.302626	0.0508641	0	0.147226	0.246044	0.015811	-0.03215	0.081137	-0.03622	0.023651	-0.09443	0.230932
ZMO0241	ATP synthase subunit beta (EC 3.6.3.14) (ATP synthase F1 sector subunit beta) (F-ATPase subunit beta)	0.342	0.003825	0	0.0684999	0.15505	0.122421	0.178597	0.192899	0.137288	0.0883995	0.0966635	0.515176	0	-0.04532	0.024205	-0.10592	-0.00957	0.013961	-0.02205	-0.1211	-0.15256	0.562303
ZMO0242	H+transporting two-sector ATPase delta/epsilon subunit	0.424001	0.497532	0	0.0879259	0.0409056	0.144089	0.169044	0.148163	-0.03005	-0.056599	-0.181106	0.0943805	0	-0.17914	-0.19896	-0.33436	-0.19661	-0.1995	-0.19376	-0.23644	-0.30143	0.705756
ZMO0243	Uncharacterized protein	-0.056	0.703639	0	0.533103	0.463578	-0.01146	-0.247411	-0.200679	-0.258096	0.115693	0.106482	0.110373	0	-0.1742	-0.68374	-0.15255	-0.19802	-0.20969	-0.48632	-0.40176	-0.34956	0.339476
ZMO0244	Histone family protein DNA-binding protein	-0.322	0.032674	0	0.0432841	0.0181931	0.0691101	0.17669	0.0990474	0.0480142	-0.12753	-0.445463	0.0144975	0	0.049148	0.056034	-0.16369	-0.20425	-0.14778	-0.24882	0.191454	-0.02643	0.258801
ZMO0246	ATP-dependent protease subunit HslV (EC 3.4.25.2)	0.058001	0.811819	0	-0.077118	0.0602191	-0.355749	-0.142685	-0.098646	-0.010129	-0.067139	0.175688	0.372673	0	0.050425	-0.76965	-0.65447	0.091269	-0.0739	-0.58111	-0.03817	0.275389	0.148149
ZMO0247	ATP-dependent protease ATPase subunit HslU	0.118001	0.060221	0	0.0946242	0.227717	0.122119	0.234866	0.182395	0.235456	0.247264	0.504003	0.0019609	0	0.024527	0.04656	-0.17336	-0.08446	-0.03908	-0.11564	-0.06194	-0.03094	0.339004
ZMO0249	50S ribosomal protein L33	-0.146	0.236421	0	-0.025058	0.0218591	-0.093751	-0.1762	-0.156244	-0.20149	-0.348466	-0.585244	0.0993258	0	-0.10062	0.127425	-0.0831	-0.07307	-0.04222	0.056363	0.135665	0.410464	0.14322
ZMO0250	Response regulator receiver protein	1.51568	0.000438	0	0.135669	0.192044	0.232736	0.26999	0.166061	0.390287	0.482864	0.645322	0.016211	0	-0.01794	-0.01881	-0.05057	-0.10397	-0.02793	-0.06512	-0.06312	-0.26398	0.21174
ZMO0251	Endoribonuclease L-PSP	0.538	0.000398	0	-0.079582	-0.030297	0.0510516	-0.005514	0.109456	0.0797424	0.270437	0.272471	0.0026911	0	-0.02145	0.058729	0.054187	0.054352	0.02726	-0.02819	-0.09271	-0.11381	0.666275
ZMO0252	Major intrinsic protein	0.358001	0.04793	0	-0.163051	-0.193248	0.0310788	0.248882	0.127587	0.094808	0.0914912	0.354417	0.716102	0	-0.12445	-0.01197	-0.00662	0.077375	0.046921	0.194879	-0.01197	-0.04498	0.398015
ZMO0253				0	-0.130779	-0.242209	-0.02534	0.0936104	-0.192732	0.0526956	0.0127633	-0.138436	0.240515	0	0.110666	0.165156	0.325702	0.261341	0.244111	0.369903	0.316771	0.090252	0.08112
ZMO0254	Type I secretion system ATPase	0.229521	0.708048	0	0.130663	0.105441	0.0982761	0.269892	0.184517	0.289466	0.172423	0.356532	0.514397	0	0.153174	0.248971	0.245301	0.189199	0.285588	0.311676	0.249104	0.147314	0.23998
ZMO0255	Type I secretion membrane fusion protein, HlyD family	0.222	0.134861	0	0.1557	0.127049	0.0751746	0.343243	0.211039	0.289434	0.262741	0.42011	0.0905092	0	0.193794	0.312836	0.270648	0.209935	0.221548	0.272244	0.226608	0.153027	0.059647
ZMO0256	D-lactate dehydrogenase (EC 1.1.1.28)	0.574	0.028774	0	0.154401	0.462178	-0.1466	-0.024732	-0.038764	0.0430072	0.140593	0.636876	0.0001282	0	0.130313	0.228552	0.102026	0.156767	0.23263	0.411025	0.287248	0.123315	0.265397
ZMO0257	Two component transcriptional regulator, winged helix family	0.344001	0.001945	0	0.0028678	0.0527425	-0.049616	0.0129161	0.142248	0.226686	0.370408	0.75291	7.26e-07	0	-0.05165	-0.05978	-0.11966	-0.09614	-0.04847	-0.03028	0.172296	0.121404	0.029138
ZMO0258	Histidine kinase	0.552	0.003564	0	0.0829981	0.103316	0.177171	0.0864469	0.153295	0.255543	0.394435	0.735456	0.0003892	0	0.060362	0.063779	-0.03109	-0.03681	0.069207	-0.002	0.015914	-0.08452	0.214067
ZMO0260	Cytochrome c biogenesis ATP-binding export protein CcmA (EC 3.6.3.41) (Heme exporter protein A)			0	0.117138	-0.164088	0.147995	-0.060269	-0.140066	0.184652	0.404898	0.541146	0.0009999	0	-0.06769	-0.18101	-0.14822	-0.15259	-0.11891	-0.14657	-0.11563	-0.18936	0.961517
ZMO0262	Cytochrome c-type biogenesis protein CcmB - ABC-type transport system involved in cytochrome c biogenesis, permease component			0	0.0217458	-0.601793	0.719152	0.0307598	-0.176496	0.610007	0.173773	0.446512	0.650585	0	-0.59207	-0.20022	-0.79405	-0.48026	0.200302	1.56835	-0.33228	-0.17414	0.663882
ZMO0263	Uncharacterized protein			0	-0.000857	-0.016707	-0.031759	0.0768468	0.215928	0.196987	0.285156	0.530084	0.026086	0	-0.20409	-0.02771	-0.11109	-0.06919	-0.05654	-0.26361	-0.259	-0.64643	0.104438
ZMO0264	Uncharacterized protein	0.293999	0.026618	0	0.136412	0.155099	0.317343	0.370766	0.318784	0.423476	0.401565	0.537187	0.214189	0	0.139333	0.152717	0.069064	0.019055	0.029189	-0.08655	-0.01176	-0.21321	0.200296
ZMO0265	Uncharacterized protein	1.194	3.6e-05	0	0.24964	0.332811	0.264314	0.483767	0.492701	0.513289	0.461656	0.895605	0.0049343	0	0.131425	0.156356	-0.07097	-0.16512	-0.24996	-0.30705	-0.12128	-0.21137	0.522512
ZMO0266	Uncharacterized protein			0	0.0454237	-0.581979	0.135487	-0.24322	-0.356818	-0.546327	-0.633417	-1.01478	0.0905092	0	-0.32105	-0.18691	-0.43611	-0.45693	-0.35169	0.441397	-0.57067	-0.86214	0.059647
ZMO0267	Uncharacterized protein	0.664	0.002877	0	-0.025778	0.0430672	0.168701	0.343702	0.274868	0.322534	0.376276	0.637246	0.0089894	0	-0.07874	-0.07085	-0.1514	-0.09554	-0.0494	-0.10859	-0.26193	-0.40825	0.281667
ZMO0268	Uncharacterized protein	0.262	0.153702	0	-0.006319	0.161991	0.101482	0.360832	0.417587	0.362391	0.367548	0.705881	0.0144975	0	-0.05114	0.081349	-0.2377	-0.1423	-0.20767	-0.33323	-0.31849	-0.4739	0.722136
ZMO0269	Uncharacterized protein	0.848	0.000218	0	0.002841	0.0995402	0.028582	0.182725	0.0826954	0.183998	0.242325	0.663189	9.59e-08	0	0.003233	0.102197	-0.07578	-0.12489	-0.08327	-0.17846	-0.16317	-0.38784	0.214067
ZMO0270	Uncharacterized protein	0.398	3.78e-05	0	0.015862	0.0742209	0.187712	0.257671	0.273955	0.216357	0.331886	0.416254	0.000199	0	0.064792	0.069685	-0.08285	0.017377	0.013837	-0.06106	-0.13743	-0.32565	0.089536
ZMO0271	Apolipoprotein N-acyltransferase (ALP N-acyltransferase) (EC 2.3.1.-)	-0.246	0.035143	0	-0.005038	-0.019573	0.0559964	0.0626719	0.0798897	0.208579	0.316895	0.370173	0.0026911	0	0.081109	0.007482	0.156321	5.1e-05	0.088399	0.037736	0.14725	0.083519	0.583222
ZMO0273	S-adenosylmethionine synthase (AdoMet synthase) (EC 2.5.1.6) (MAT) (Methionine adenosyltransferase)	-0.286	0.002218	0	-0.0297	-0.020496	0.0283622	-0.009074	-0.009074	-0.067904	-0.119377	-0.40852	4.02e-07	0	0.049563	0.035965	-0.05423	-0.00093	-0.00093	-0.05423	0.059454	0.023158	0.276278
ZMO0274	RNA polymerase sigma-54 factor	0.224001	0.059435	0	0.0325261	0.0317406	0.0749459	0.0482888	0.0204581	0.062087	-0.044654	0.319402	0.0070711	0	-0.08183	-0.05167	-0.07239	-0.09454	-0.12832	-0.07413	-0.11727	-0.2414	0.762648
ZMO0275	ABC transporter related protein	-0.08	0.61955	0	0.0347379	0.0543877	0.0893361	-0.001441	0.101501	0.12487	0.164748	0.237026	0.0854747	0	-0.06652	-0.05606	-0.0895	0.02795	0.034195	0.078996	0.007475	0.017072	0.812151
ZMO0276	OstA family protein	-0.294	0.092504	0	0.117799	0.169097	-0.005518	0.0099335	0.0023827	0.149382	0.176854	0.0903904	0.0089894	0	0.00909	0.107956	-0.0269	0.032086	0.075576	0.054657	0.189935	0.122344	0.33284
ZMO0277	Uncharacterized protein	0.192	0.029012	0	0.0819412	0.184374	0.147578	0.0691704	0.022492	-0.114825	0.138397	-0.298514	0.0643361	0	-0.30363	-0.33081	0.002297	-0.17887	-0.12951	-0.03056	0.05045	0.007591	0.565371
ZMO0278	3'-5' exonuclease	-0.41	0.055692	0	0.20251	0.220014	-0.087438	-0.243989	-0.32167	-0.231136	-0.343773	-0.551968	0.016211	0	0.105062	0.044694	0.142743	-0.01124	0.105789	0.110944	0.334904	0.50615	0.048986
ZMO0279	Cold-shock DNA-binding domain protein	-0.008	0.940281	0	0.0286693	-0.039718	-0.005119	0.0096199	-0.045566	-0.03041	-0.023468	-0.049086	0.903574	0	-0.09289	-0.06354	-0.15043	-0.14198	-0.0958	-0.12108	-0.02641	-0.04204	0.238028
ZMO0281	Transcriptional regulator, TetR family	-0.102	0.370739	0	0.106539	-0.071508	0.144478	-0.115918	-0.061202	-0.043449	-0.01552	-0.125881	0.0144975	0	0.008539	0.030579	0.019312	0.04317	0.089551	0.044823	-0.03153	-0.07496	0.636792
ZMO0282	Efflux transporter, RND family, MFP subunit	-0.538	0.034066	0	0.0952281	-0.074929	0.022296	0.0077694	0.015852	0.0979304	0.0877169	-0.112156	0.0318201	0	0.03982	-0.02728	0.05547	-0.00829	0.04245	-0.01849	0.127631	0.012944	0.172953
ZMO0283	Transporter, hydrophobe/amphiphile efflux-1 (HAE1) family	-0.178	0.010974	0	-0.051447	-0.158107	0.0171433	-0.001396	0.0155375	0.102388	0.115961	0.154557	0.016211	0	0.103235	-0.01458	0.100698	0.090183	0.146905	0.094936	0.139323	0.05137	0.757918
ZMO0285	RND efflux system, outer membrane lipoprotein, NodT family			0	0.0576356	0.0046367	0.0198832	0.0155972	-0.018027	-0.020418	-0.036394	-0.033045	0.956794	0	-0.04141	-0.15457	0.048768	-0.09449	-0.04561	-0.11746	0.006114	-0.10356	0.487601
ZMO0286	Uncharacterized protein	0.27	0.045169	0	0.289921	0.985598	0.118357	0.577552	0.73354	1.03732	1.25364	1.92754	2.85e-06	0	0.058913	0.139843	0.350387	0.300826	0.42358	0.935044	0.801255	0.785137	0.079717
ZMO0287	Efflux transporter, RND family, MFP subunit	-0.374	0.014288	0	-0.013875	-0.074816	0.0329321	0.1126	0.132346	0.177505	0.177388	0.14096	0.0334131	0	0.091357	-0.0318	0.156548	0.155339	0.203166	0.25072	0.257241	0.240645	0.621099
ZMO0290	Uncharacterized protein	-0.02403	0.862468	0	0.0539745	0.183676	0.0785709	0.102694	0.060242	0.222543	0.402568	0.952507	8.01e-05	0	0.094266	0.112069	-0.00541	0.051652	0.07637	0.052098	0.080265	0.177227	0.888689
ZMO0291	Prolipoprotein diacylglyceryl transferase (EC 2.4.99.-)			0	-0.427687	-0.370611	-0.377184	-0.798279	-0.486186	-0.450409	-0.733291	-1.08647	0.21174	0	0.166441	0.164908	0.598147	0.509642	0.656122	0.494636	0.280991	0.391626	0.925699
ZMO0293	Sugar transporter (EC 1.3.1.74)			0	-0.115501	-0.049068	-0.154019	-0.127141	-0.170533	0.177027	0.241105	0.50857	0.001404	0	-0.00424	-0.15387	0.386952	0.276397	0.188174	0.568435	0.54431	0.456666	0.600731
ZMO0294	50S ribosomal protein L28	-0.018	0.858644	0	-0.09895	-0.113657	-0.207292	-0.157681	-0.076688	-0.103836	-0.123545	-0.334736	0.016211	0	-0.02718	0.263034	0.061507	-0.00385	-0.02457	-0.19319	0.085878	0.269432	0.148149
ZMO0296	tRNA-specific adenosine deaminase (EC 3.5.4.33)			0	0.52233	0.217527	0.181392	0.04727	0.0826518	0.28808	0.130972	0.441458	0.0643361	0	-0.10529	-0.18432	-0.1071	0.097085	0.041357	0.151085	-0.09947	-0.16595	0.626181
ZMO0297	Uncharacterized protein	0.14	0.525655	0	0.0912956	0.145676	0.127903	0.0129277	0.0338591	0.0821179	0.0804284	0.0755142	0.836726	0	-0.09076	-0.04066	0.030241	0.087407	0.088471	0.078621	-0.00751	0.080484	0.907495
ZMO0298	Uncharacterized protein	0.004	0.945959	0	0.118904	-0.011004	-0.068363	0.0284892	0.0665916	0.0808845	0.115191	0.321779	0.0023434	0	-0.05545	-0.00579	-0.1522	-0.08708	-0.13758	-0.07627	0.033056	0.010793	0.21174
ZMO0299	Phosphoribosylamine--glycine ligase (EC 6.3.4.13) (GARS) (Glycinamide ribonucleotide synthetase) (Phosphoribosylglycinamide synthetase)	-0.43	0.002028	0	0.0712386	0.0248157	0.090989	0.0996988	0.166751	0.200993	0.234146	0.0929385	0.0630009	0	0.062268	0.033143	0.09072	-0.00832	0.014839	0.010727	0.088465	-0.01178	0.484619
ZMO0300	Exodeoxyribonuclease 7 large subunit (EC 3.1.11.6) (Exodeoxyribonuclease VII large subunit) (Exonuclease VII large subunit)	-1.064	0.005154	0	0.0788392	0.0115052	0.0218176	-0.148147	-0.08256	-0.048625	0.155204	0.0068598	0.0026911	0	0.162185	0.152097	0.151278	0.057055	0.0766	0.158208	0.189307	0.207704	0.272772
ZMO0301	PepSY-associated TM helix domain protein	-0.482	0.039162	0	-0.122244	-0.266939	0.239713	-0.155331	-0.343695	-0.335618	-0.489964	-1.00356	8.3e-05	0	0.064858	-0.18325	0.046907	-0.03614	-0.06753	-0.33654	-0.28502	-0.55361	0.21174
ZMO0302	Uncharacterized arylsulfate sulfotransferase-like protein involved in siderophore biosynthesis			0	-0.129884	-0.498199	-0.283475	-0.139432	-0.134212	0.268624	-0.281664	-0.159129	0.238498	0	0.032839	0.319137	0.152357	0.117521	0.257486	0.319149	0.308639	0.084757	0.583818
ZMO0303	Ferrochelatase (EC 4.99.1.1) (Heme synthase) (Protoheme ferro-lyase)	-0.052	0.584994	0	0.253801	0.12892	0.0711493	0.140171	0.0623874	0.234148	0.253487	0.310703	0.0022324	0	0.21887	0.246295	0.289186	0.273742	0.371071	0.486526	0.28771	0.16091	0.476758
ZMO0305	Stress responsive alpha-beta barrel domain protein	0.188	0.657132	0	-0.05434	-0.143774	0.0275225	-0.065742	-0.072906	-0.097454	-0.059391	-0.134748	0.54	0	-0.0484	0.035999	-0.15924	-0.00347	-0.02224	0.077673	0.137645	0.056819	0.214067
ZMO0306	Glycosyl transferase group 1	-0.168	0.136379	0	0.0165719	0.0189722	0.0293861	-0.013319	0.0583307	0.0835133	0.112977	0.287607	0.0179363	0	-0.05725	-0.10135	-0.0261	0.043114	0.053406	0.031011	-0.00136	0.01463	0.589906
ZMO0307	Capsule polysaccharide biosynthesis protein	-0.256	0.134861	0	0.15121	0.141822	0.11381	0.0899614	0.0663732	0.205702	0.298507	0.372807	0.0020656	0	0.090366	-0.05191	0.190921	0.015415	0.058412	0.106032	-0.0012	-0.12445	0.398015
ZMO0309	Short-chain dehydrogenase/reductase SDR	0.88	2.55e-05	0	0.131088	0.56406	0.0339799	0.743947	1.3434	1.61992	1.99172	2.76223	1.5e-07	0	0.066274	0.244156	0.108594	0.145823	0.228151	0.484977	0.446797	0.239586	0.194005
ZMO0311	Pyrroline-5-carboxylate reductase (P5C reductase) (P5CR) (EC 1.5.1.2) (PCA reductase)	0.622001	0.001932	0	0.0487572	0.0652399	0.0090622	0.124248	0.144187	0.186959	0.231037	0.352773	0.000235	0	0.132647	0.11459	0.061167	0.041927	-0.01619	-0.07007	0.055539	-0.0189	0.339476
ZMO0312	Amidohydrolase (EC 3.5.1.32)	0.374	0.00015	0	0.0711354	0.108977	0.236588	0.248048	0.420854	0.476742	0.660475	1.04187	7.26e-07	0	0.051732	0.096419	0.068792	0.028286	0.114193	0.046675	-0.00567	-0.12169	0.304799
ZMO0313	Uncharacterized protein	0.566	0.003003	0	0.0637525	-0.062864	0.0572725	0.222067	0.203161	0.306464	0.562543	0.677647	3.03e-05	0	0.157825	0.145459	0.02595	0.074046	0.204516	0.130504	0.03437	-0.06992	0.511621
ZMO0314	Phospholipase D/Transphosphatidylase	-0.074	0.442668	0	0.100942	-0.049476	0.160332	0.0712815	0.0706074	0.136422	0.199214	0.181064	0.509469	0	0.084456	0.05201	0.045352	0.023922	0.052984	0.039969	0.126089	0.088245	0.977519
ZMO0315	Uncharacterized protein	-0.068	0.354748	0	-0.133637	-0.245219	0.0542972	-0.059336	-0.001146	0.0562082	-0.029324	-0.023068	0.97747	0	-0.03074	-0.03267	0.121869	0.14262	0.175502	0.22041	0.236828	0.258264	0.643937
ZMO0318	Short-chain dehydrogenase/reductase SDR	0.28	0.055298	0	0.199206	0.627992	-0.103471	0.132841	0.305053	0.489783	0.707105	1.51779	2.76e-08	0	-0.10042	-0.03896	-0.02273	-0.07662	0.055727	0.037698	0.130201	-0.03091	0.478302
ZMO0319	WGR domain protein			0	0.129571	-0.474005	0.41849	0.487744	0.569255	0.595777	0.870962	1.28943	0.0070711	0	0.200577	0.23094	0.039511	0.060629	0.255194	-0.13428	0.016422	-0.24002	0.956951
ZMO0321	Dihydrofolate reductase region	-0.032	0.80062	0	-0.089724	-0.103509	0.101562	-0.001003	-0.032599	-0.079871	-0.123931	-0.186563	0.0816279	0	0.047421	0.146742	0.063339	-0.04355	0.147483	0.035857	0.164626	0.079208	0.52538
ZMO0322	Riboflavin biosynthesis protein (EC 2.7.1.26) (EC 2.7.7.2)	-0.008	0.953028	0	-0.141302	-0.110988	-0.038857	-0.151768	-0.097398	-0.186962	-0.223941	-0.259322	0.217267	0	-0.18885	-0.05776	-0.07923	0.049275	-0.00385	0.110842	0.065226	0.100825	0.36609
ZMO0323	Isoleucine--tRNA ligase (EC 6.1.1.5) (Isoleucyl-tRNA synthetase) (IleRS)	-0.012	0.811819	0	0.0235547	-0.023946	0.0371195	-0.075147	0.0098612	-0.009929	-0.017922	-0.178858	0.0026911	0	-0.00657	0	0.004365	0.05153	0.047306	0.01954	0.06413	0.07247	0.753519
ZMO0324	Lipoprotein signal peptidase (EC 3.4.23.36) (Prolipoprotein signal peptidase) (Signal peptidase II) (SPase II)			0	0.122386	-0.723991	0.566782	0.479131	0.0225431	0.160967	-0.045028	0.0612956	0.882362	0	0.127386	-0.21626	-0.07946	0.115951	-0.05251	-0.03422	0.276673	-0.29915	0.991935
ZMO0325	Uncharacterized protein	0.694	0.000618	0	0.05136	-0.106081	-0.002507	-0.005926	0.0087629	0.0698503	0.201005	0.175028	0.0017811	0	0.043527	0.069802	0.061889	0.103013	0.034169	0.015538	0.165776	0.060874	0.451801
ZMO0326	NADPH-dependent 7-cyano-7-deazaguanine reductase (EC 1.7.1.13) (7-cyano-7-carbaguanine reductase) (NADPH-dependent nitrile oxidoreductase) (PreQ(0) reductase)	1.12	2.67e-06	0	-0.004109	-0.079548	0.0946616	0.0480887	0.22091	0.229944	0.345481	0.454473	0.0070711	0	-0.17773	-0.04952	-0.04203	0.022374	-0.11045	-0.0761	-0.13552	-0.23024	0.131444
ZMO0327	Sulfurtransferase	0.169999	0.034343	0	0.0017194	0.0685579	-0.004074	-0.01495	0.172998	0.248847	0.383988	0.648631	2.25e-05	0	-0.06479	0.007209	0.023282	0.06594	0.057615	0.031282	-0.0688	-0.1198	0.424484
ZMO0328	Elongation factor P (EF-P)	-0.234	0.00015	0	0.0889927	0.0439784	0.0814055	0.0409135	9.61e-05	-0.010711	-0.014245	-0.199872	0.0318201	0	0.008552	-0.01416	0.023287	0.025498	0.09154	0.02768	0.030966	0.050453	0.771961
ZMO0329	Inositol-phosphate phosphatase (EC 3.1.3.25)	-0.006	0.958936	0	-0.03849	-0.103296	0.0265082	0.0354467	0.0394041	-0.006274	-0.060569	-0.091099	0.261353	0	0.07492	0.030423	-0.06946	-0.04125	-0.03196	-0.10027	0.067387	0.026483	0.291182
ZMO0331	Uncharacterized protein	1.44646	0.008303	0	0.116356	0.68359	0.216627	0.0132873	0.563349	0.884766	0.448941	1.84503	0.0017841	0	0.072088	0.248649	0.00281	-0.02844	-0.06693	0.16295	0.261804	0.577993	0.178886
ZMO0332	Thiamine-phosphate synthase (TP synthase) (TPS) (EC 2.5.1.3) (Thiamine-phosphate pyrophosphorylase) (TMP pyrophosphorylase) (TMP-PPase)	0.309999	0.01104	0	0.0756831	-0.001506	-0.037401	0.066384	0.0779658	0.153307	0.180801	0.241197	0.0144975	0	0.112526	0.02736	0.109032	0.024021	0.115153	0.031636	0.161673	-0.01207	0.357635
ZMO0335	ATPase MipZ	0.048	0.424987	0	0.0741806	-0.051679	-0.039346	0.071181	0.0221172	0.161722	0.0929165	0.1478	0.28621	0	0.029622	-0.0323	0.015977	-0.07468	0.056673	-0.09821	0.055163	-0.02149	0.394052
ZMO0336	Heat shock protein DnaJ domain protein	-0.044	0.728308	0	-0.061976	-0.313545	0.114582	-0.116306	-0.204133	-0.104037	-0.107458	0.183898	0.045223	0	0.133033	0.139979	0.227598	0.062932	0.072166	-0.1164	0.086324	0.032203	0.012186
ZMO0339	Phosphomannomutase (EC 5.4.2.8)	0.076	0.590569	0	0.121991	0.20847	-0.066152	-0.020349	0.0080598	0.123846	0.164076	0.462734	0.0001138	0	0.070145	0.065246	0.052101	0.008532	0.14789	0.13236	0.226055	0.144797	0.071915
ZMO0341	Short-chain dehydrogenase/reductase SDR	0.506001	1.13e-05	0	0.238708	0.362193	-0.014741	0.376807	0.404552	0.603809	0.758492	0.960775	4.98e-05	0	0.115235	0.072541	0.285086	0.034734	0.157581	0.02798	0.236031	0.025915	0.399229
ZMO0342	Aminotransferase (EC 2.6.1.-)	-0.508	0.000679	0	0.201047	0.266028	-0.136605	-0.081669	-0.065902	0.0281872	-0.001499	-0.1733	0.0144975	0	0.077306	0.144705	0.021893	0.051995	0.118528	0.10218	0.114459	0.089797	0.638295
ZMO0343	Aminotransferase class IV	0.666	0.000361	0	0.0765193	0.034064	0.245064	0.1832	0.269598	0.239749	0.308798	0.392396	0.0578877	0	0.108289	0.148007	0.109676	0.074704	0.057693	0.003746	0.0493	-0.01994	0.454281
ZMO0344	Peptidase U62 modulator of DNA gyrase	-0.234	0.074891	0	0.0585021	-0.004609	-0.007995	0.0208335	-0.011829	0.0087267	0.0199314	-0.051078	0.815862	0	0.120431	0.047519	0.030742	0.028308	0.014548	-0.02687	0.096577	0.071287	0.565371
ZMO0345	Endonuclease/exonuclease/phosphatase	0.460001	7.37e-05	0	0.0323057	0.250393	0.0870821	0.230722	0.383233	0.45407	0.65542	0.941725	5.4e-07	0	0.012207	0.043954	-0.07306	-0.04381	0.022495	-0.00489	0.01163	-0.1122	0.484619
ZMO0346	Ammonium transporter	-0.434	0.004521	0	-0.008947	-0.219899	0.474251	0.261224	0.12275	0.208098	0.198692	0.194818	0.434571	0	-0.00364	-0.40971	-0.15274	-0.06429	-0.04751	0.128994	-0.37525	-0.67867	0.436764
ZMO0347	RNA-binding protein Hfq	0.432	0.003501	0	-0.206989	-0.064558	-0.1015	-0.098582	-0.266989	-0.297828	-0.107987	-0.107703	0.723074	0	-0.16173	-0.19442	-0.23732	-0.38998	-0.27588	-0.27565	-0.12181	-0.2425	0.302479
ZMO0348	GTPase HflX (GTP-binding protein HflX)	-0.338	0.009152	0	0.0173941	0.119639	-0.020259	-0.144277	-0.136698	-0.275504	-0.342413	-0.446461	0.0026911	0	-0.10697	-0.01176	-0.17213	-0.06924	-0.09385	-0.0886	-0.24419	-0.06547	0.365781
ZMO0349	UPF0301 protein ZMO0349	1.074	0.000282	0	0.0301379	-0.083648	0.0118833	0.0533895	0.0935773	0.0547671	0.0149117	-0.192126	0.0616558	0	-0.20646	-0.10395	-0.21811	-0.21513	-0.23493	-0.22751	-0.34526	-0.23763	0.280207
ZMO0350	Putative ParB-like nuclease	1.796	7.85e-07	0	0.0128005	-0.18402	0.0792728	-0.026849	0.184508	0.159144	0.231539	0.412016	0.0013958	0	-0.11647	0.029973	0.001171	0.017024	0.053172	0.049581	-0.09289	-0.16075	0.533516
ZMO0351	Putative DNA helicase			0	0.0552906	0.051789	0.170525	0.0628894	0.0768345	0.184516	0.180711	0.113304	0.224302	0	0.048886	0.052312	0.016382	-0.02121	7.61e-05	-0.07222	-0.02135	-0.03866	0.95875
ZMO0352	Uncharacterized protein	-0.24	0.002943	0	0.0535663	-0.073255	-0.041647	-0.094423	-0.097584	-0.036249	0.0471212	0.0314962	0.0495117	0	0.063255	0.000308	-0.05269	-0.03894	-0.05538	-0.094	-0.00514	-0.14725	0.48686
ZMO0353	4-diphosphocytidyl-2C-methyl-D-erythritol synthase	-0.104	0.147784	0	0.0580908	0.226099	-0.063859	0.0142923	0.214983	0.235507	0.348795	0.667218	0.0004599	0	-0.05889	-0.00908	-0.02474	0.025821	0.044672	0.129384	0.034802	0.059043	0.506159
ZMO0354	DNA mismatch repair protein MutL	0.016	0.976244	0	0.072749	0.0660088	0.0206133	0.0607522	0.123467	0.143472	0.226562	0.525205	5.95e-05	0	0.06696	0.059578	0.025545	-0.01561	0.041352	-0.0301	0.045814	-0.05668	0.214067
ZMO0355	Cell shape determining protein, MreB/Mrl family	-0.37	0.013514	0	0.058456	0.0801372	0.0085457	-0.026535	0.023141	0.0562781	0.123485	0.0567041	0.255831	0	0.016476	-0.05731	-0.08873	-0.01952	0.008721	-0.03193	0.084841	0.023447	0.369263
ZMO0356	Rod shape-determining protein MreC	-0.512	0.062911	0	0.137596	0.153167	0.177109	0.0819536	0.0454391	0.152083	0.119185	0.137893	0.357477	0	0.02077	-0.04837	-0.00908	0.012699	-0.01672	-0.00358	0.126462	0.037005	0.111604
ZMO0357	Uncharacterized protein			0	0.534005	0.145502	0.384334	-0.458275	-0.125593	0.508139	0.387263	0.570546	0.528404	0	0.55639	0.282453	0.143797	-0.21073	-0.15018	0.060619	-0.08799	-0.02191	0.384384
ZMO0359	Penicillin-binding protein 2 (EC 2.4.1.129)	-0.084	0.502728	0	0.161719	0.0834186	-0.035836	-0.039989	-0.072067	-0.064111	-0.04456	-0.140034	0.658905	0	0.114128	-0.07919	0.062748	0.045838	0.100921	0.173716	0.102267	0.101811	0.671817
ZMO0360	Rod shape-determining protein RodA			0	0.465239	0.287003	0.0681571	0.195329	0.0673626	0.0063356	-0.267319	-0.215155	0.427105	0	-0.13758	-0.37518	0.038788	-0.05439	-0.05627	-0.15948	0.056419	-0.20166	0.93095
ZMO0361	Uncharacterized protein	0.026	0.679562	0	0.503502	0.406776	0.408347	0.174225	0.304631	0.187736	0.470265	0.231014	0.109032	0	-0.43343	-1.05891	-0.53923	-0.56493	-0.67041	-0.98918	-0.9753	-1.26875	0.120714
ZMO0362	UvrABC system protein B (Protein UvrB) (Excinuclease ABC subunit B)	-0.068	0.354748	0	0.0535438	0.151766	0.181966	0.292945	0.251464	0.270243	0.242145	0.625045	1.13e-05	0	0.072276	0.158266	0.050976	0.024582	0.069371	0.077639	0.14221	0.220523	0.33284
ZMO0363	Queuine tRNA-ribosyltransferase (EC 2.4.2.29) (Guanine insertion enzyme) (tRNA-guanine transglycosylase)	-0.482	0.00988	0	0.122264	0.168258	0.0382373	0.0346805	0.0820117	0.12868	0.108746	0.22296	0.0982899	0	0.009382	0.01563	0.052181	0.079282	0.06021	0.077117	0.004012	-0.01285	0.545416
ZMO0364	DNA ligase (EC 6.5.1.2) (Polydeoxyribonucleotide synthase [NAD(+)])	-0.362	0.03143	0	0.002191	-0.053663	0.114537	0.0487298	0.0550754	0.0571845	0.0625269	0.236952	0.0274351	0	0.066986	0.090187	0.032785	0.029533	0.071451	-0.04186	0.051532	-0.08489	0.148149
ZMO0366	Glucose facilitated diffusion protein	-0.064	0.833202	0	-0.058931	-0.030706	0.132053	-0.145022	0.0698228	-0.028446	0.0575498	-0.111829	0.206002	0	-0.06652	0.094038	-0.0975	-0.03982	-0.0766	-0.09166	-0.0902	-0.10168	0.761875
ZMO0367	Glucose-6-phosphate 1-dehydrogenase (G6PD) (EC 1.1.1.49)	0.172	0.003966	0	-0.115369	0.110451	-0.121505	-0.113015	-0.081388	-0.112075	-0.11584	-0.241799	0.373591	0	-0.15857	-0.1231	-0.09992	0.022175	0.01865	0.019973	-0.16858	-0.11243	0.575287
ZMO0368	Phosphogluconate dehydratase (EC 4.2.1.12) (6-phosphogluconate dehydratase)	-0.008	0.919761	0	0.021361	-0.082361	0.0205126	0.0120011	-0.003447	0.0770961	0.0385044	-0.016158	0.464835	0	0.015213	0.025267	-0.07498	-0.07439	0.023596	-0.07141	0.069661	-0.06015	0.25025
ZMO0369	Glucokinase (EC 2.7.1.2) (Glucose kinase)	0.110001	0.34977	0	0.0385208	-0.129893	-0.005333	-0.029279	0.0766009	0.0539876	0.0205557	-0.122791	0.0274351	0	0.052595	-0.0325	-0.10746	0.003567	0.045692	-0.08456	-0.05335	-0.08583	0.797541
ZMO0371	Aspartate racemase	0.888	7.29e-05	0	0.0816161	0.212733	0.253669	0.297254	0.298726	0.213294	0.175191	0.0345419	0.217897	0	-0.29539	-0.23713	-0.27929	-0.09291	-0.293	-0.12726	-0.23975	-0.26538	0.595374
ZMO0372	HTH-type transcriptional regulator Zrp (Global regulatory protein)			0	0.132942	0.173123	0.144282	0.0919857	-0.079459	-0.082759	0.337142	0.0488627	0.630336	0	0.237912	-0.05547	-0.08646	0.131339	-0.03661	-0.06033	-0.41539	-0.09764	0.574301
ZMO0373	hypothetical protein Lambda repressor-like, DNA-binding			0	0.353148	1.11233	0.405962	-0.24311	-0.441164	-0.213037	-1.42732	-1.08751	0.0274351	0	-0.43626	-0.03916	0.108112	-0.12789	0.152506	-0.24647	-0.16917	-0.21306	0.901824
ZMO0374	Levansucrase (EC 2.4.1.10) (Beta-D-fructofuranosyl transferase) (Sucrose 6-fructosyl transferase)	2.022	0.000218	0	0.0177261	0.267811	0.737255	0.29357	0.0251406	0.0153759	-0.130625	-0.495258	8.16e-05	0	0.141534	0.06226	-0.0903	-0.07771	-0.05474	-0.1507	-0.22452	-0.51484	0.246595
ZMO0375	Extracellular sucrase (EC 3.2.1.26) (Beta-fructofuranosidase) (Invertase) (Protein B46) (Saccharase)	2.756	5.38e-05	0	0.0763487	0.281493	1.14576	0.534929	0.293277	0.136287	0.0504194	-0.287859	6.75e-05	0	0.014467	0.008455	-0.2591	-0.20835	-0.35485	-0.3426	-0.38739	-0.54371	0.509656
ZMO0376	Lon protease (EC 3.4.21.53) (ATP-dependent protease La)	-0.306	0.0036	0	0.01748	0.047429	0.126587	-0.066415	-0.254946	-0.398718	-0.586494	-0.352175	8.37e-06	0	0.05679	0.089406	-0.02449	-0.03278	-0.03865	-0.13154	-0.04864	0.024698	0.217032
ZMO0377	HhH-GPD family protein			0	0.0289422	-0.170163	0.0388339	-0.004422	0.0007244	0.0799125	0.108886	0.0916644	0.166964	0	-0.07453	-0.08212	0.052871	-0.05321	-0.09263	-0.03772	0.005067	-0.13044	0.897252
ZMO0380	Uncharacterized protein	2.11691	0.266322	0	-0.900224	0.44901	1.03982	0.857714	0.317096	-0.019924	0.0087289	0.195866	0.0026911	0	0.245936	0.136524	-0.0011	-0.00352	-0.05664	-0.1457	-0.13219	-0.54618	0.089536
ZMO0381				0	0.272618	0.381473	0.963335	0.722792	0.389895	0.340392	0.548831	0.229306	0.158224	0	0.282718	0.056115	-0.00472	-0.13318	-0.11983	-0.24435	-0.10871	-0.40685	0.192145
ZMO0383	Uncharacterized protein	1.862	0.00015	0	-0.170251	0.0202571	0.94927	0.421268	-0.09465	-0.111558	-0.306126	-0.53097	4.47e-06	0	0.133943	0.143331	-0.05657	-0.08275	-0.14131	-0.30027	-0.26812	-0.57765	0.022069
ZMO0384	hypothetical protein			0	0.0234656	-0.182134	0.85218	0.738381	0.123318	0.176018	-0.06878	-0.320204	0.0008847	0	0.157903	0.161492	0.097875	0.164061	-0.00153	-0.32957	-0.08019	-0.29063	0.328611
ZMO0387	Putative phage major head protein	1.206	0.001632	0	0.10971	0.261443	0.739595	0.546704	0.263591	0.292185	0.157295	-0.259103	0.0011322	0	0.183085	0.017194	0.147946	0.124349	0.066985	-0.37319	-0.00265	-0.26656	0.339004
ZMO0388	hypothetical protein			0	0.931865	1.37258	2.05968	1.34664	0.470405	0.396561	-0.030189	-0.275931	0.0002324	0	0.079692	-0.14188	-0.29025	-0.51102	-0.29089	-0.29335	-0.59984	-0.54529	0.636792
ZMO0389	constituent protein			0	0.216793	0.621868	1.18442	0.964478	0.420118	0.407273	0.460754	0.482422	0.0026911	0	0.200342	0.054185	0.025446	-0.1116	-0.1268	-0.16967	-0.11623	-0.48762	0.029138
ZMO0390	Uncharacterized protein	0.924412	0.008168	0	-0.031603	0.168718	0.521716	0.482449	0.29917	0.4542	0.414587	0.26425	0.371753	0	-0.06417	-0.064	-0.13738	-0.20535	-0.10411	-0.21719	-0.30808	-0.58391	0.094472
ZMO0392				0	-1.82409	-2.93765	-2.10387	-2.17026	-1.95236	-2.52103	-2.31996	-2.24872	0.427105	0	0.194201	0.091002	-0.39568	-0.03019	-0.11549	-0.12427	-0.22284	-0.60707	0.668384
ZMO0393				0	0.355303	0.114529	1.05025	0.118907	-0.967606	1.11284	0.95192	-1.39011	0.400048	0	0.375863	0.137177	0.306747	0.041331	0.119846	0.108938	0.020426	-0.34223	0.2046
ZMO0394	Uncharacterized protein	1.71005	0.003296	0	-0.080018	0.340139	0.863191	0.312577	-0.63995	-0.885076	-0.931617	-1.18628	0.000235	0	0.352475	0.224733	0.202586	0.023039	-0.03903	-0.18695	-0.07455	-0.43542	0.100595
ZMO0395	hypothetical protein			0	-0.192211	0.170648	0.715279	0.414127	0.274627	0.342606	0.559223	0.298281	0.0144975	0	3.95e-05	-0.17049	-0.04633	-0.08616	-0.21635	-0.1277	-0.28469	-0.40468	0.500172
ZMO0397	hypothetical protein			0	0.441575	0.562165	1.26723	1.19096	0.761101	0.491664	0.106803	-0.292817	0.0289818	0	-0.03211	-0.47348	-0.35875	-0.40362	-0.45012	-0.30801	-0.64668	-0.59853	0.789055
ZMO0398	hypothetical protein, carboxypeptidase-like, regulatory domain			0	-0.020618	0.333871	0.624221	0.676414	0.298098	-0.038295	-0.037174	-0.387587	0.0004543	0	-0.0412	0.148947	0.157703	0.159284	-0.1074	0.016201	-0.0141	-0.18119	0.157944
ZMO0399	Uncharacterized protein	1.606	0.000583	0	0.0012654	0.319171	0.779785	0.391609	0.209912	0.116183	0.0052008	-0.475949	4.65e-05	0	0.089807	0.115486	0.166543	0.14248	0.105921	0.18776	-0.01842	-0.13826	0.384384
ZMO0400	Uncharacterized protein	0.852	0.003705	0	0.259004	0.293435	0.538218	0.272755	0.203495	0.0420281	-0.013752	-0.42503	0.0023159	0	0.157687	0.176324	0.234956	0.098248	0.11154	0.112933	-0.07275	-0.21388	0.209766
ZMO0401	Diguanylate cyclase/phosphodiesterase	0.402	0.118445	0	-0.18995	-0.11014	0.184898	0.002999	0.0097656	-0.046914	-0.004579	0.300858	0.0144975	0	-0.04171	-0.1644	-0.11109	-0.02144	-0.01629	-0.14251	-0.15756	-0.3321	0.217032
ZMO0402	Ribosomal RNA large subunit methyltransferase E (EC 2.1.1.166) (23S rRNA Um2552 methyltransferase) (rRNA (uridine-2'-O-)-methyltransferase)	0.22	0.30668	0	-0.027907	0.034105	-0.017775	-0.121026	-0.023045	-0.126701	-0.075323	-0.193865	0.241246	0	0.016682	0.070706	-0.01233	0.046349	0.109411	0.180904	-0.0191	0.076502	0.753388
ZMO0403	Ppx/GppA phosphatase	0.228	0.003853	0	-0.009323	-0.043392	0.142102	0.13785	0.133728	0.23813	0.288486	0.421948	0.141064	0	0.010725	0.065238	0.052853	-0.07492	-0.00451	-0.08151	0.056534	-0.11137	0.470837
ZMO0405	ATP-dependent Clp protease, ATP-binding subunit clpA	0.142001	0.016165	0	0.0186816	-0.027485	0.202218	0.193285	0.147771	0.0616187	-0.095097	-0.096071	8.83e-05	0	-0.03953	-0.01306	-0.16317	-0.12529	-0.15831	-0.28939	-0.24538	-0.4331	0.048986
ZMO0406	Transport permease protein	-0.702	0.001595	0	0.193198	-0.029136	0.0453395	-0.21147	-0.124431	-0.050033	-0.116747	-0.431126	0.196172	0	0.410484	0.171808	0.860804	0.161545	0.109179	0.154544	0.316867	0.170642	0.793242
ZMO0407	GcrA cell cycle regulator	1.272	0.003782	0	0.235572	-0.010554	-0.028523	-0.079179	-0.221457	-0.145513	-0.213185	-0.323667	0.151895	0	0.100758	-0.08195	0.030968	-0.07993	-0.02154	-0.13872	0.161857	0.045669	0.177139
ZMO0408	Acetylornithine aminotransferase (ACOAT) (EC 2.6.1.11)	-0.152	0.04397	0	0.119239	0.267422	-0.055027	-0.049819	0.0112565	0.0335093	0.021189	0.0162313	0.168865	0	0.029835	0.087716	0.049388	0.046611	0.117133	0.111829	0.161447	0.191927	0.595374
ZMO0409	Ornithine carbamoyltransferase (OTCase) (EC 2.1.3.3)	-0.426	0.002885	0	0.133394	0.295786	-0.132376	-0.114567	-0.130037	-0.074668	-0.112705	-0.187968	0.810117	0	-0.0278	-0.09928	-0.04528	0.09111	0.074002	0.095366	0.087886	0.119433	0.589467
ZMO0410	33 kDa chaperonin	-0.362	0.000251	0	-0.005995	0.0762526	-0.12917	-0.129624	-0.093363	-0.128566	-0.161995	-0.358489	0.0229412	0	0.089801	0.119827	-0.0384	0.018609	0.08457	0.166848	0.306347	0.321926	0.107872
ZMO0411	DNA topoisomerase 4 subunit B (EC 5.99.1.3) (Topoisomerase IV subunit B)	-0.75	2.55e-06	0	0.0740995	0.0368919	-0.021299	-0.25915	-0.306185	-0.295975	-0.306992	-0.382749	0.0049343	0	0.072401	-0.03815	0.042386	-0.03927	0.04156	-0.0106	0.203124	0.237558	0.08112
ZMO0413	Uncharacterized protein	-0.33446	0.549642	0	-0.398885	0.0815162	0.212946	-0.006226	-0.378213	0.129575	-0.08909	-0.185197	0.72489	0	-0.05124	0.127098	-0.21215	-0.08592	-0.13089	0.059468	-0.24891	-0.41907	0.502249
ZMO0414	MJ0042 family finger-like protein	0.042	0.748836	0	-0.0066	-0.090933	0.147696	0.0366571	-0.036311	0.0750617	0.0891233	0.161591	0.257967	0	-0.06146	-0.06418	-0.1978	-0.11404	-0.11668	-0.05381	-0.00887	-0.10579	0.477532
ZMO0416	Cell division ATP-binding protein FtsE	-0.148	0.102027	0	-0.02207	-0.067669	0.127737	-0.116613	0.0447624	0.118329	0.261068	0.189829	0.0049343	0	0.241597	0.07987	0.074295	0.11816	0.210864	0.24024	0.144538	0.143232	0.836094
ZMO0417	Uncharacterized protein			0	-0.278062	-0.384453	0.102231	-0.175091	-0.2144	-0.217931	-0.24994	-0.57377	0.0508641	0	-0.01145	-0.11343	-0.25157	0.04027	0.068185	0.013896	-0.15145	-0.25595	0.805912
ZMO0418	Uncharacterized protein			0	-0.124413	-0.485386	-0.018541	-0.239405	-0.291417	-0.181675	-0.21385	0.0010226	0.982908	0	-0.33866	-0.6768	-0.37506	-0.38719	-0.21044	0.122569	-0.69393	-0.47518	0.817924
ZMO0419	Phospholipid/glycerol acyltransferase	-0.154	0.015636	0	0.131297	0.191603	0.0619445	0.125295	0.105921	0.140516	0.200642	0.101502	0.808533	0	0.26045	0.193091	0.257065	0.097281	0.2685	0.076702	0.274898	0.258299	0.466396
ZMO0420	Cyclohexadienyl dehydrogenase (Arogenate dehydrogenase) (ADH) (EC 1.3.1.43) (Prephenate dehydrogenase) (PDH) (EC 1.3.1.12)	-0.254	0.021128	0	-0.029136	0.0219414	-0.067978	-0.069676	0.0135531	0.149918	0.217305	0.304929	8.3e-05	0	-0.17684	-0.13237	-0.06288	-0.08053	-0.01997	0.030834	-0.02507	0.005662	0.910565
ZMO0421	Histidinol-phosphate aminotransferase (EC 2.6.1.9) (Imidazole acetol-phosphate transaminase)	-0.146	0.070001	0	-0.034096	-0.061416	-0.028203	-0.066752	0.122191	0.167693	0.294877	0.378354	6.45e-05	0	-0.03583	0.009426	0.053479	0.047907	0.122639	0.137862	0.200435	0.224173	0.120714
ZMO0422	Transcriptional regulator, BadM/Rrf2 family			0	-0.024384	-0.260913	0.137407	0.370401	0.588496	0.512311	0.645537	0.544601	0.0109173	0	-0.20039	-0.01676	-0.06789	-0.00487	-0.02995	0.088449	0.104766	0.079198	0.867808
ZMO0423	FeS assembly protein SufB	0.478001	7.91e-06	0	0.0081942	0.0283993	0.302002	0.400239	0.514621	0.481807	0.510876	0.446199	0.0049343	0	-0.04074	-0.07345	-0.17817	-0.14166	-0.16819	-0.30848	-0.17651	-0.33357	0.085108
ZMO0425	FeS assembly ATPase SufC	0.602	4.66e-05	0	0.0170175	0.144512	0.250056	0.358474	0.433942	0.435827	0.398764	0.325744	0.190291	0	0.043085	-0.02624	-0.12115	-0.05884	-0.02815	-0.05692	-0.15576	-0.12734	0.817341
ZMO0426	SufBD protein	0.572	0.095591	0	0.0441141	0.0722556	0.262934	0.306717	0.372843	0.383824	0.427101	0.348916	0.400386	0	-0.10023	-0.11941	-0.14128	-0.07057	-0.10132	-0.11542	-0.13065	-0.21355	0.510815
ZMO0427	Cysteine desulfurase (EC 2.8.1.7)	0.604	5.24e-06	0	-0.024178	0.196444	0.161955	0.28998	0.388107	0.448686	0.487502	0.557993	0.0003577	0	-0.06105	-0.04074	-0.07744	-0.06378	0.003567	-0.07939	-0.08156	-0.19447	0.368686
ZMO0428	FeS assembly SUF system protein	0.957494	0.126438	0	-0.112393	0.0885027	0.30936	-0.016921	-0.225729	-0.32143	-0.460286	-0.437008	0.0578877	0	-0.14431	-0.5047	-0.15158	0.034263	-0.17995	-0.07119	-0.28589	-0.19758	0.148149
ZMO0429	Iron-sulfur cluster assembly accessory protein	7.63e-07	1	0	0.0688434	-0.054253	0.172828	0.0316433	-0.24166	-0.416606	-0.627235	-0.421245	4.87e-05	0	0.072352	-0.14076	-0.04548	-0.12772	-0.04079	-0.21023	-0.00604	-0.2065	0.377272
ZMO0430	Pyrimidine 5'-nucleotidase	-0.158	0.143235	0	-0.008316	-0.15634	0.0992135	-0.195267	-0.247157	-0.344961	-0.437174	-0.93303	7.67e-06	0	0.070497	0.050913	-0.08606	-0.04014	-0.08961	-0.1462	0.006381	0.047325	0.638295
ZMO0431	2,3,4,5-tetrahydropyridine-2,6-dicarboxylate N-succinyltransferase (EC 2.3.1.117) (Tetrahydrodipicolinate N-succinyltransferase) (THDP succinyltransferase) (THP succinyltransferase) (Tetrahydropicolinate succinylase)	-0.036	0.584994	0	0.0248013	-0.003212	0.0629088	0.127193	0.151972	0.190387	0.129643	0.11591	0.697138	0	0.158612	0.157297	-0.08395	-0.01176	0.018047	-0.07121	0.04542	0.034406	0.531829
ZMO0432	Arginase/agmatinase/formiminoglutamase	0.509999	0.000617	0	0.100758	0.0660247	-0.02624	-0.03152	0.0594223	0.0911516	0.0861532	-0.077566	0.243431	0	0.171462	0.201221	0.191346	0.087752	0.102964	0.04451	0.046765	-0.04247	0.196313
ZMO0433	Guanylate kinase (EC 2.7.4.8) (GMP kinase)	-0.554	7.91e-06	0	0.0863506	0.0820459	-0.129825	-0.172558	-0.174991	-0.128832	-0.256178	-0.498772	0.0002545	0	-0.00067	0.025836	-0.03601	-0.0253	-0.04045	0.023912	0.034547	0.15597	0.426947
ZMO0435	17 kDa surface antigen	0.641999	0.000431	0	-0.001401	-0.027154	-0.049164	-0.093666	0.0256488	0.100876	0.331275	0.839327	1.08e-06	0	0.018406	0.156263	0.189161	-0.05246	0.047931	0.092855	0.094481	0.139731	0.723035
ZMO0436				0	0.395653	0.421304	0.114751	0.309446	0.289344	0.550493	0.500594	0.715409	0.351386	0	0.157838	0.242961	0.322921	0.379963	0.261744	0.227359	0.399973	0.180124	0.392925
ZMO0439	Pseudouridine synthase (EC 5.4.99.-)	-0.478	0.006087	0	0.0663613	0.0728215	-0.024599	-0.029654	-0.121075	0.028344	-0.00437	-0.010114	0.409732	0	0.031222	0.061415	0.102216	0.037021	0.122126	-0.04164	0.117219	0.03895	0.498178
ZMO0440				0	-0.157162	-0.385217	0.219175	-0.210021	-0.354345	-0.386734	-0.360396	-0.484896	0.0144975	0	-0.23161	-0.31879	-0.15246	-0.13455	-0.28948	-0.39662	-0.17363	-0.24368	0.812151
ZMO0441	ATP12 ATPase	-0.184	0.583145	0	0.0195282	0.154589	-0.069525	-0.036811	-0.057037	0.0125344	0.0282032	-0.058857	0.821124	0	0.090549	0.055009	0.037669	0.008268	0.044093	-0.00981	0.054941	0.079951	0.983401
ZMO0442	HAD-superfamily hydrolase, subfamily IA, variant 3	0.418	0.035504	0	0.0738036	0.0932744	0.0765508	0.0218233	0.0188521	0.0349878	-0.042787	-0.232077	0.0005461	0	-0.09138	-0.05199	-0.06058	-0.02048	-0.05007	-0.03516	-0.13799	-0.21048	0.462913
ZMO0443	Ribonucleoside-diphosphate reductase subunit beta (EC 1.17.4.1)	0.154	0.238057	0	0.0341914	0.0343545	0.0589602	-0.177885	-0.160393	-0.291545	-0.265423	-0.357711	0.0318201	0	-0.1931	-0.17552	-0.01638	0.075447	-0.05833	-0.039	0.062247	0.209165	0.615182
ZMO0444	Lipolytic protein G-D-S-L family	-0.108	0.470835	0	0.108828	0.180295	-0.049138	-0.095078	-0.100477	0.0203865	-0.00368	0.0906899	0.126644	0	-0.09888	-0.12591	-0.09071	-0.02534	-0.05972	0.067429	-0.00093	0.012354	0.52527
ZMO0445	Uncharacterized protein	2.628	5.11e-07	0	0.174527	0.122439	0.113627	0.0163107	0.113804	0.158369	0.229009	0.262792	0.0109173	0	-0.0052	0.15649	0.0598	0.004156	0.073262	-0.005	0.123019	0.110627	0.134224
ZMO0446	Membrane bound O-acyl transferase MBOAT family protein	-0.34395	0.681735	0	0.187494	-0.022938	0.155036	-0.206807	-0.186027	0.0230476	-0.004378	-0.294336	0.314362	0	0.108875	0.061596	0.092759	-0.08691	-0.05253	0.040168	0.176901	0.25142	0.192145
ZMO0447	Uncharacterized protein			0	0.053783	-0.020494	-0.065931	-0.049477	-0.15629	-0.087977	-0.07172	-0.246551	0.331727	0	-0.10423	-0.1689	-0.05073	-0.04839	-0.13066	-0.11329	0.032254	-0.00104	0.842797
ZMO0448	Cell wall hydrolase SleB			0	-1.28013	-1.33719	-0.685529	-2.02587	0.643881	-2.46094	-2.43629	0.194314	0.107964	0	-0.02782	-0.04553	0.34125	2.15998	-0.70452	0.043131	0.147531	0.835249	0.567401
ZMO0449	Uncharacterized protein	0.209999	0.034932	0	0.0513708	-0.034859	0.118679	0.0593093	0.0323463	0.137141	0.154219	0.134698	0.486892	0	-0.00064	-0.04365	-0.08971	-0.10577	-0.05705	-0.16077	0.052187	-0.08125	0.148149
ZMO0452	Pyrrolo-quinoline quinone	-0.218	0.041709	0	0.0563977	-0.000123	0.0497163	0.0352082	0.0507705	0.0889895	0.173606	0.106801	0.318776	0	0.04061	0.006959	0.091209	0.090906	0.101831	0.060174	0.101803	0.050321	0.955039
ZMO0453	GTPase Der (GTP-binding protein EngA)	-0.45	0.000641	0	0.025949	0.0385777	0.0728023	0.0965908	0.0869386	0.11235	-0.006598	-0.201753	0.0196512	0	0.13212	0.158908	-0.04659	-0.07873	-0.0375	-0.09657	0.050776	0.147971	0.209766
ZMO0454	Formate--tetrahydrofolate ligase (EC 6.3.4.3) (Formyltetrahydrofolate synthetase) (FHS) (FTHFS)	0.062001	0.169915	0	0.056034	0.052103	0.154042	0.185485	0.234873	0.277024	0.24524	0.242943	0.154257	0	0.050817	-0.01859	0.012873	0.007983	-0.01672	-0.11733	-0.10006	-0.33305	0.214486
ZMO0456	Ferredoxin	-0.3571	0.419043	0	0.405673	0.369659	0.374657	0.0910509	0.0009794	-0.060111	-0.027949	-0.207009	0.0578877	0	0.188538	0.127389	-0.23364	-0.02447	0.094571	0.157797	0.371117	0.233979	0.636792
ZMO0457	Glutamate uptake regulatory protein	-0.012	0.902975	0	-0.115819	-0.196454	0.16513	-0.092275	0.0200741	-0.060712	0.0050476	-0.076289	0.026086	0	0.042423	-0.00109	-0.11026	-0.02719	0.030267	-0.07164	-0.01414	-0.08441	0.950304
ZMO0458	Lipoprotein-releasing system ATP-binding protein LolD (EC 3.6.3.-)	0.646263	0.009367	0	-0.148849	-0.266546	0.0044364	0.0140565	0.0971618	0.0375409	0.074277	0.371766	0.0144975	0	0.030674	0.030207	-0.0428	0.004521	0.079488	0.024253	-0.055	-0.14846	0.547554
ZMO0459	Lipoprotein releasing system, transmembrane protein, LolC/E family	0.372	0.014288	0	-0.093232	-0.247418	0.096239	-0.02273	0.0047127	0.136394	0.309771	0.42605	0.0026911	0	0.064083	-0.07346	0.069843	0.038169	0.063272	-0.05597	0.05997	-0.24245	0.261182
ZMO0460	Proline--tRNA ligase (EC 6.1.1.15) (Prolyl-tRNA synthetase) (ProRS)	-0.016	0.562166	0	0.0351894	0.0919958	0.0524674	0.0216065	0.148436	0.0448138	0.119582	0.0019776	0.088083	0	-0.03227	0.025414	-0.12612	0.006799	-0.01622	-0.02668	-0.06456	-0.09759	0.387869
ZMO0462	CTP synthase (EC 6.3.4.2) (Cytidine 5'-triphosphate synthase) (Cytidine triphosphate synthetase) (CTP synthetase) (CTPS) (UTP--ammonia ligase)	-0.348	0.000396	0	0.0675896	0.128281	0.100099	0.0409553	0.0492737	0.0364981	-0.014911	-0.279096	5.8e-05	0	-0.00634	0.012339	-0.08863	-0.07355	0.002112	-0.00889	0.110133	0.202336	0.238028
ZMO0464	Preprotein translocase, SecG subunit			0	0.484975	-0.352515	0.0212573	-0.298098	-0.412339	-0.032938	0.0792421	-0.568077	0.0274351	0	-0.26836	-0.42923	-0.27262	-0.17009	-0.29284	-0.18975	0.118032	-0.20375	0.92976
ZMO0465	Triosephosphate isomerase (TIM) (TPI) (EC 5.3.1.1) (Triose-phosphate isomerase)	0.678	0.077465	0	0.0202323	0.025541	-0.138909	0.0656704	0.0941729	0.236728	0.314432	0.566738	0.0005311	0	-0.11615	-0.02631	0.091054	0.119123	0.113359	-0.15281	0.039083	-0.01132	0.339476
ZMO0467	Peptidylprolyl isomerase (EC 5.2.1.8)	-0.54	0.006372	0	0.0885367	0.0121236	0.0459305	0.0537713	0.0654531	0.148346	0.159289	0.115009	0.0891821	0	0.050186	0.068564	0.082699	0.004249	0.066534	-0.01282	0.134017	0.037802
ZMO0468	Anthranilate synthase component 1 (EC 4.1.3.27)	-0.068	0.152779	0	0.0295648	0.102431	0.0873842	0.014609	0.02585	0.0588957	0.115352	0.088826	0.246326	0	0.042229	-0.02539	0.024498	-0.02414	0.045686	0.069165	0.003662	-0.03887	0.825323
ZMO0469	Uncharacterized protein	0.741058	0.068697	0	0.19649	0.356638	-0.190738	-1.64775	-3.31813	-3.70518	-1.89925	-0.399981	4.65e-05	0	0.186396	0.31859	0.007882	0.039601	-0.08366	-0.15228	0.45593	0.568428	0.114706
ZMO0471	Transcriptional regulator, LysR family	-0.07	0.597068	0	0.113676	0.0879302	-0.1727	-0.107802	-0.217665	-0.121086	-0.230704	-0.255463	0.0969913	0	0.22926	0.175605	-0.07166	0.098149	0.046562	0.06326	0.218756	0.2882	0.285512
ZMO0472	RpsU-divergently transcribed protein	0.598	0.003599	0	-0.033721	0.138409	0.132921	0.0245271	0.121867	0.0500385	0.127013	0.300756	0.174642	0	-0.09083	0.071836	-0.04558	0.198819	0.116653	0.099104	-0.06021	-0.03095	0.559706
ZMO0473	6,7-dimethyl-8-ribityllumazine synthase (DMRL synthase) (LS) (Lumazine synthase) (EC 2.5.1.78)	0.084	0.482869	0	-0.045848	-0.082633	-0.019605	0.0252537	0.324156	0.195374	0.218326	0.224089	0.100526	0	-0.17361	-0.0124	0.011831	0.066177	-0.05511	-0.17353	-0.16192	-0.10527	0.643937
ZMO0474	3,4-dihydroxy-2-butanone 4-phosphate synthase (DHBP synthase) (EC 4.1.99.12)	0.256001	0.002757	0	0.0298448	0.143918	0.0458491	0.129005	0.160066	0.209644	0.239317	0.360138	6.72e-05	0	0.044527	0.022346	-0.00286	-0.00223	-0.00085	-0.11349	-0.06171	-0.19423	0.089536
ZMO0475	Riboflavin synthase, alpha subunit	0.042	0.778154	0	0.120002	0.13038	0.0205561	0.0984063	0.164045	0.18676	0.127256	0.113911	0.0803318	0	-0.1048	-0.1833	-0.02378	0.015081	-0.00976	-0.03794	-0.24841	-0.19685	0.516068
ZMO0476	Riboflavin biosynthesis protein RibD	-0.586	0.000768	0	0.012035	-0.04688	-0.093609	-0.045117	-0.078639	0.0748531	0.10047	-0.050014	0.218858	0	-0.03397	-0.15287	0.066591	-0.15451	-0.07226	-0.16321	-0.04449	-0.29332	0.258801
ZMO0477	Uncharacterized protein			0	-0.076376	-0.486589	0.379729	-0.008457	-0.223699	-0.37668	-0.239932	-0.193503	0.0212944	0	-0.01134	-0.29051	-0.14812	-0.14956	0.049666	-0.15489	0.015928	-0.29443	0.636316
ZMO0478	Two component transcriptional regulator, winged helix family	0.538	0.00012	0	0.0083972	0.135132	-0.003931	0.111011	0.0669669	0.157316	0.10723	0.435107	0.0007456	0	0.097934	0.184699	0.156152	0.132205	0.23626	0.267385	0.292904	0.385437	0.177139
ZMO0479	Peptidoglycan-binding LysM	0.414	0.011072	0	-0.045712	0.0697272	-0.048869	0.0625781	-0.004026	0.139892	0.326601	0.72588	5.96e-07	0	0.159539	0.163468	0.183239	0.161973	0.203076	0.240887	0.142869	0.034964	0.522393
ZMO0480	Histidine kinase			0	-0.141004	-0.09192	-0.04636	-0.050701	-0.062583	0.010831	-0.136043	0.23801	0.0196512	0	0.115583	0.061967	0.065279	-0.07388	0.114041	0.040281	0.062202	-0.06283	0.571861
ZMO0481	Uncharacterized protein			0	-0.116285	-0.165821	0.157196	0.200115	0.377937	0.41811	0.481766	0.814598	0.0021599	0	0.062289	0.329101	0.231297	0.152393	0.110723	0.31123	0.189209	0.124967	0.781448
ZMO0482	Fructose-1,6-bisphosphatase	0.064	0.758365	0	0.0212095	-0.090612	0.124946	0.0120381	0.0789891	-0.025724	-0.023951	-0.110002	0.174642	0	-0.05909	-0.02456	-0.01608	0.075476	-0.01207	0.096521	-0.14512	-0.07458	0.498773
ZMO0483	Homoserine dehydrogenase (EC 1.1.1.3)	0.346	3.67e-05	0	-0.026472	-0.043841	0.073529	0.126316	0.15624	0.17724	0.234465	0.262248	0.0229412	0	-0.00679	-0.04122	-0.06593	-0.06922	-0.02046	-0.10387	-0.05042	-0.12742	0.621016
ZMO0484	MgtC/SapB transporter			0	0.178097	-0.019324	0.275155	0.159376	0.0279737	0.182515	0.174998	0.123829	0.941023	0	0.210793	0.573947	0.39741	0.430125	0.634629	0.296633	0.550506	0.351887	0.586624
ZMO0485	Acyl-CoA dehydrogenase domain protein	0.334	0.000991	0	0.0856356	0.0367136	0.118354	0.150544	0.249726	0.280899	0.304021	0.439118	0.0002516	0	-0.03226	-0.0402	0.061819	-0.03614	-0.00639	-0.09221	-0.06257	-0.20961	0.085108
ZMO0486	Uncharacterized protein	0.406	4.47e-05	0	-0.036168	-0.007765	-0.036474	0.0154805	0.12913	0.160636	0.213257	0.445916	1.75e-05	0	0.030007	0.034664	-0.03274	0.015477	0.00697	-0.10348	-0.09158	-0.13587	0.185764
ZMO0487	HpcH/HpaI aldolase	0.33	0.009437	0	0.0662691	0.130178	0.021847	0.0092356	0.118524	0.162633	0.241516	0.314838	0.0005816	0	0.022928	0.010494	-0.00274	-0.03601	-0.00633	-0.1119	-0.02856	-0.05148	0.55238
ZMO0488	Uncharacterized protein	0.482	0.467937	0	0.149244	0.0109549	-0.031322	-0.141336	-0.23273	-0.05985	-0.140116	-0.409791	0.0630009	0	0.046114	0.060502	0.16937	0.113208	0.081958	0.161644	0.081157	0.179608	0.958447
ZMO0490	Oligopeptidase B (EC 3.4.21.83)	0.56	0.027986	0	-0.055226	-0.041064	0.153089	0.194336	0.213841	0.182948	0.222591	0.470228	0.0049343	0	-0.06542	-0.04954	-0.05391	-0.01132	-0.04274	-0.09675	-0.17962	-0.26558	0.115064
ZMO0491	Peptidase M24	0.424001	8.01e-06	0	-0.015131	-0.053783	0.183459	0.161943	0.267902	0.325015	0.510313	0.814333	9.42e-06	0	-0.01488	-0.04958	-0.08863	0.003486	-0.00755	0.012761	-0.07252	-0.14568	0.589467
ZMO0492	Nitrogen regulatory protein P-II	0.673999	0.002097	0	0.0324215	-0.04665	0.0194065	0.161155	0.180572	-0.04315	-0.014058	-0.133244	0.351835	0	0.086341	-0.02565	-0.15372	-0.03647	0.060164	0.037638	-0.13852	-0.32612	0.111604
ZMO0493	Glutamine synthetase (EC 6.3.1.2)	0.058	0.592932	0	-0.122947	-0.124718	0.0895491	0.11629	0.167846	0.135655	0.11579	0.199335	0.524984	0	-0.10622	-0.0292	-0.14617	-0.08533	-0.14983	-0.19607	-0.22699	-0.37406	0.217032
ZMO0494	Drug resistance transporter, Bcr/CflA subfamily			0	-0.20838	-0.406815	-0.00844	-0.044989	-0.328273	-0.178654	-0.259007	-0.341362	0.60616	0	0.515836	0.796968	0.424226	0.59544	0.504807	0.744891	0.96709	0.987589	0.447695
ZMO0495	Uncharacterized protein	0.106001	0.412867	0	-0.033166	0.0648242	-0.007723	-0.027709	-0.062361	0.0376356	0.0741468	0.329432	0.000256	0	0.130006	0.130201	0.047491	0.083932	0.097348	0.000135	0.103326	0.009401	0.120714
ZMO0496	Surface antigen (D15)	0.16077	0.584994	0	0.25184	0.124147	0.0063856	-0.07709	-0.034933	-0.066794	0.14693	0.537813	0.0026911	0	0.054801	-0.12434	0.085529	-0.13511	-0.01706	-0.01555	0.102696	-0.10573	0.185764
ZMO0497	Phosphoglycolate phosphatase	-0.174	0.001943	0	0.053611	-0.041733	0.17074	-0.119613	-0.240487	-0.444546	-0.537109	-0.24473	0.0196512	0	-0.13756	-0.09328	-0.16062	-0.05555	-0.02136	-0.00811	-0.14765	-0.13855	0.860284
ZMO0498	Bifunctional protein GlmU [Includes: UDP-N-acetylglucosamine pyrophosphorylase (EC 2.7.7.23) (N-acetylglucosamine-1-phosphate uridyltransferase); Glucosamine-1-phosphate N-acetyltransferase (EC 2.3.1.157)]	0.250001	0.06207	0	-0.007429	0.104039	0.036224	0.0050225	0.0843582	0.153923	0.238511	0.342293	0.0006069	0	-0.12492	-0.05383	-0.05981	-0.02665	-0.03608	0.01234	-0.0929	-0.02195	0.618361
ZMO0499	Penicillin-binding protein, 1A family (EC 2.4.1.129)	-0.488	9.23e-06	0	0.0050547	-0.019983	0.0544134	-0.036579	-0.000674	0.0432056	0.0314431	-0.064975	0.179161	0	0.022301	0.012145	0.0427	0.044561	0.029513	0.022908	0.075778	0.108262	0.408706
ZMO0500	Uncharacterized protein	-0.202	0.091916	0	-0.064433	-0.160657	0.0480976	0.0165184	-0.032231	0.100675	0.034241	0.0009357	0.954341	0	0.097459	0.145203	0.117719	0.123596	0.071667	-0.00703	0.085725	-0.00071	0.51785
ZMO0501	Predicted membrane protein GtrA-like protein			0	-0.546523	-0.276269	0.06728	0.120308	-0.113536	0.337704	-0.685776	-0.751921	0.0303059	0	0.666709	0.124042	1.71226	1.03962	0.980357	0.674836	0.312327	0.264322	0.079717
ZMO0502	Uncharacterized protein	-0.024	0.905192	0	0.115883	0.049147	0.144938	0.112276	0.203239	0.0862467	0.159101	-0.090465	0.248306	0	0.284099	0.079552	0.250815	0.22718	0.134507	0.151074	0.358139	0.267595	0.528931
ZMO0503	Glycosyl transferase family 2	-0.55	0.00207	0	-0.024876	0.0503418	-0.023552	-0.158814	0.0214605	-0.072353	-0.075145	-0.185442	0.687131	0	-0.02679	0.014913	-0.17677	0.055075	0.034953	0.1107	0.119829	0.190289	0.339476
ZMO0505	Uncharacterized RNA pseudouridine synthase ZMO0505 (EC 5.4.99.-) (RNA pseudouridylate synthase) (RNA-uridine isomerase)	-0.026	0.808031	0	-0.013347	-0.008382	-0.120757	-0.129156	-0.111847	-0.159265	-0.236258	-0.631017	0.001546	0	-0.05659	0.027605	-0.13834	-0.07308	-0.01237	-0.04472	-0.05128	-0.01242	0.680154
ZMO0506	Class I peptide chain release factor			0	-0.165812	0.0438915	-0.228657	-0.767371	-1.16746	-1.16843	-1.2792	-2.55774	4.97e-05	0	-0.19871	0.125301	-0.32474	-0.44502	-0.07039	0.003625	0.511368	0.938296	0.187778
ZMO0507	GAF domain-containing protein	0.772001	8.57e-05	0	-0.151293	-0.214161	0.231764	0.0503272	0.206258	0.204617	0.255857	0.364211	0.0564947	0	-0.10099	-0.0295	-0.08924	0.029837	0.000885	0.008586	-0.19517	-0.44036	0.185764
ZMO0508	GCN5-related N-acetyltransferase	0.544001	0.005046	0	-0.085343	-0.298423	0.449103	-1.90147	-2.82828	-2.66074	-1.54092	-0.734355	1.22e-06	0	0.009888	-0.11023	-0.0744	-0.41253	-0.75503	-1.04749	-1.29031	-0.66776	0.028258
ZMO0509	Uncharacterized protein	0.638	0.000113	0	0.135763	-0.01611	0.197286	0.135848	0.205517	0.309421	0.426272	0.453586	0.039382	0	0.020283	0.118052	0.125661	0.05571	0.053287	-0.06235	-0.05936	-0.25993	0.266523
ZMO0510	Dihydrolipoyllysine-residue acetyltransferase component of pyruvate dehydrogenase complex (EC 2.3.1.12) (Dihydrolipoamide acetyltransferase component of pyruvate dehydrogenase complex) (E2)	-0.474	0.021102	0	0.0819591	0.0208235	0.0091317	0.0772349	0.111474	0.154837	0.250102	0.33323	0.0089894	0	0.054555	0.02329	0.025839	0.037768	0.031957	0.073687	0.030225	0.000597	0.416493
ZMO0511	Uncharacterized acyl-CoA thioester hydrolase ZMO0511 (EC 3.1.2.-)	1.374	2.68e-05	0	-0.024841	0.049002	-0.157922	-0.114662	-0.093022	-0.043277	-0.069167	0.0884903	0.0982899	0	0.056128	0.01513	-0.00488	0.027568	0.086808	-0.0513	-0.0359	-0.03731	0.672085
ZMO0512	Dihydrolipoyl dehydrogenase (EC 1.8.1.4) (Dihydrolipoamide dehydrogenase) (E3 component of pyruvate and 2-oxoglutarate dehydrogenases complexes)	-0.266	0.010378	0	-0.158762	0.0414286	-0.151896	-0.075133	-0.131006	-0.160188	-0.252232	-0.278027	0.410611	0	-0.06367	-0.05512	-0.24609	-0.05443	-0.07613	-0.11457	-0.11461	-0.01685	0.351884
ZMO0513	Phosphoesterase PA-phosphatase related protein			0	0.0136684	0.174726	0.0589817	-0.047446	-0.202244	-0.138294	-0.342084	-0.571129	0.048049	0	0.457079	0.404156	0.480247	0.433003	0.437297	0.565377	0.518157	0.446566	0.731345
ZMO0514	30S ribosomal protein S7	-0.39	0.000167	0	0.104108	0.0042	-0.031657	-0.07629	-0.092144	-0.140779	-0.187913	-0.392317	0.0212944	0	0.02864	0.025091	-0.00967	-0.07928	0.033359	0.021533	0.287533	0.226004	0.048986
ZMO0515	Elongation factor G (EF-G)	-0.314	0.000117	0	0.0942503	0.166539	-0.060078	-0.064315	-0.068564	-0.133856	-0.192935	-0.302779	0.0001299	0	-0.13951	-0.03693	-0.09862	-0.02016	0.015171	-0.00645	0.088276	0.159135	0.123977
ZMO0516	Elongation factor Tu (EF-Tu)	0.127999	0.000173	0	0.154666	0.0296793	-0.055473	0.0143663	0.0231365	-0.023514	-0.111965	-0.31528	0.0245475	0	0.03589	0.021641	-0.0085	-0.05305	0.008454	-0.07075	0.132981	0.076663	0.353666
ZMO0517	50S ribosomal protein L3	-0.542	0.000306	0	0.0239523	-0.009693	-0.169523	-0.181646	-0.200025	-0.213653	-0.307509	-0.645803	3.69e-06	0	0.030192	-0.06691	-0.08992	-0.11173	0.028769	-0.02196	0.155486	0.165884	0.127068
ZMO0518	50S ribosomal protein L4	-0.116	0.254464	0	0.158429	0.0141002	-0.105991	-0.102299	-0.14724	-0.080342	-0.215396	-0.469882	0.0049343	0	0.05463	-0.01151	-0.03816	-0.0699	0.074983	-0.05508	0.237519	0.176038	0.120714
ZMO0519	50S ribosomal protein L23	-0.276	0.187955	0	0.0637055	-0.026291	-0.104662	-0.067786	-0.118738	-0.095355	-0.293976	-0.689625	0.0001907	0	0.016488	0.020581	-0.13612	-0.08246	0.005517	-0.11651	0.131965	0.250543	0.457207
ZMO0520	50S ribosomal protein L2	-0.36	0.000189	0	0.122743	0.0257631	-0.06909	-0.119299	-0.136885	-0.281346	-0.418549	-0.773105	3.97e-05	0	-0.00458	0.022684	-0.15684	-0.13827	-0.06309	-0.11167	0.119166	0.134521	0.020843
ZMO0521	50S ribosomal protein L22	0.002	0.982395	0	-0.009882	-0.096725	-0.398176	-0.269944	-0.258119	-0.250289	-0.439869	-0.619848	0.045223	0	-0.05369	-0.02659	0.047518	-0.05369	-0.09531	-0.08829	-0.01545	0.118009	0.701823
ZMO0522	30S ribosomal protein S3	-0.366	0.003522	0	0.040642	0.0675372	-0.14586	-0.111936	-0.194736	-0.207986	-0.335286	-0.52889	0.0007926	0	0.041663	0.054107	-0.01912	-0.06965	0.059408	-0.0448	0.216341	0.284318	0.048986
ZMO0523	50S ribosomal protein L16	-0.264	0.002273	0	-0.052828	-0.128777	-0.195272	-0.173171	-0.122881	-0.099536	-0.025072	-0.26628	0.464835	0	0.035333	-0.03622	0.144831	-0.12589	0.006609	-0.19094	0.16624	0.07863	0.565371
ZMO0524	50S ribosomal protein L29	0.374001	0.009814	0	0.182986	0.075027	-0.188007	-0.108364	-0.157146	-0.126932	-0.276445	-0.56139	0.0089894	0	0.104634	0.09271	0.03365	-0.13355	0.102653	-0.04539	0.281359	0.235103	0.127068
ZMO0525	30S ribosomal protein S17	0.467999	0.010011	0	0.153044	0.417639	-0.681896	-0.367788	-0.794823	-1.01923	-1.54573	-2.43681	2.41e-06	0	0.143693	0.345135	0.179999	0.15978	0.115477	0.187151	0.142222	0.580624	0.364464
ZMO0526	50S ribosomal protein L14	-0.586	3.97e-06	0	0.118941	0.105036	-0.263034	-0.186931	-0.109229	-0.10653	-0.122801	-0.431833	0.0018183	0	0.010569	-0.02137	0.102362	0.095759	0.108934	0.067355	0.222392	0.287577	0.511621
ZMO0527	50S ribosomal protein L24	-0.096	0.151482	0	0.148018	-0.110236	-0.080707	-0.111429	-0.243926	-0.217977	-0.299986	-0.542479	0.0868202	0	0.107528	0.079358	-0.04064	-0.12553	0.028345	-0.05693	0.4236	0.263511	0.079717
ZMO0528	50S ribosomal protein L5	0.15	0.490612	0	0.166052	0.104427	-0.06056	0.011557	0.0394238	0.0887515	-0.039206	-0.293523	0.0229412	0	0.078123	0.101827	-0.00383	-0.03953	0.009905	0	0.214836	0.237062	0.268589
ZMO0529	30S ribosomal protein S14	-0.016	0.931275	0	0.0520885	0.261265	-0.40711	0.125236	0.108934	0.131706	-0.050374	-0.258797	0.138638	0	0.220265	0.363352	0.526069	0.060462	0.127459	0.061683	0.361287	0.691183	0.911449
ZMO0530	30S ribosomal protein S8	-0.388	0.063619	0	0.0869833	7.11e-15	-0.063883	0.0067764	-0.096918	-0.042739	-0.180663	-0.39079	0.0550383	0	0.049412	0.010019	-0.06863	-0.137	-0.0477	-0.15089	0.243069	0.237395	0.166478
ZMO0531	50S ribosomal protein L6	-0.304	0.00029	0	0.0659531	0.0054613	-0.24527	-0.199872	-0.103972	-0.187357	-0.183209	-0.379606	0.119094	0	0.036005	0.210438	0.131018	0.012102	0.012102	0.058685	0.193079	0.326435	0.809152
ZMO0532	50S ribosomal protein L18	-0.084	0.668519	0	0.053638	0.105353	-0.072851	-0.050041	-0.178146	-0.111687	-0.267413	-0.629357	0.0049343	0	0.213758	0.055629	-0.01783	-0.09903	0.052214	-0.03589	0.285311	0.242008	0.21174
ZMO0533	30S ribosomal protein S5	-0.028	0.632568	0	0.12961	0.176626	-0.221485	-0.156913	-0.180173	-0.107963	-0.239375	-0.427252	0.229109	0	0.117011	0.05223	0.092278	-0.13706	-0.02609	-0.13463	0.297342	0.277977	0.155095
ZMO0534	50S ribosomal protein L30	-0.366	0.097697	0	0.0067441	-0.104539	-0.2895	-0.100267	-0.1418	-0.088779	-0.27284	-0.553007	0.356791	0	0.041866	0.13155	-0.0125	-0.29215	-0.06463	-0.33464	0.190791	0.159069	0.155095
ZMO0536	50S ribosomal protein L15	-0.25	2.77e-05	0	-0.011973	0.0158105	-0.181898	-0.049869	-0.085973	0.0013242	-0.088788	-0.430577	0.0697706	0	0.184875	0.204571	0.225609	-0.2288	0.094518	-0.16711	0.375039	0.327927	0.08112
ZMO0537	Protein translocase subunit SecY	-0.452	0.001907	0	-0.011758	-0.0062	0.150721	-0.139198	-0.056416	-0.072783	-0.151293	-0.424128	0.0109173	0	-0.08173	0.009681	-0.11436	-0.16653	-0.05129	-0.18352	-0.05355	-0.07075	0.807914
ZMO0538	Adenylate kinase (AK) (EC 2.7.4.3) (ATP-AMP transphosphorylase) (ATP:AMP phosphotransferase) (Adenylate monophosphate kinase)	-0.338	0.013726	0	0.0910799	0.066085	0.0269909	0.0134517	0.0484855	0.112536	0.115401	0.0092769	0.341608	0	0.136948	0.129945	0.03486	0.01171	0.059489	0.050861	0.15838	0.155631	0.306042
ZMO0539	30S ribosomal protein S13	0.112	0.144871	0	-0.002503	0.0635867	-0.350122	-0.214358	-0.208568	-0.239721	-0.320678	-0.533388	0.0438523	0	0.112383	0.025343	0.207181	0.025343	0.151272	0.08165	0.20507	0.256934	0.84
ZMO0540	30S ribosomal protein S11	-0.35	0.000285	0	-0.018616	-0.04891	-0.057866	-0.128898	-0.10483	-0.241008	-0.325014	-0.63005	0.0049343	0	-0.01038	0.193291	-0.03313	-0.00172	0.018837	0.01543	0.265331	0.340765	0.209766
ZMO0541	DNA-directed RNA polymerase subunit alpha (RNAP subunit alpha) (EC 2.7.7.6) (RNA polymerase subunit alpha) (Transcriptase subunit alpha)	-0.404	4.5e-05	0	0.129129	0.187232	0.0408421	0.0214531	0.0941222	0.0338217	0.0053933	-0.223594	0.0001098	0	-0.0098	0.063705	-0.05194	0.022618	0.068889	0.082281	0.15915	0.238584	0.242854
ZMO0542	50S ribosomal protein L17	-0.122	0.707597	0	0.0613106	-0.064032	-0.177504	-0.090616	-0.207116	-0.11848	-0.177504	-0.559276	0.0229412	0	0.188004	0.14115	0.065428	-0.06638	0.117614	0.039612	0.350275	0.248198	0.107872
ZMO0543	Aconitate hydratase (EC 4.2.1.3)	0.196	0.023775	0	0.066931	0.0120392	0.157634	0.0605047	0.101147	0.0961286	0.138236	0.0605047	0.327369	0	-0.02251	-0.04999	-0.13899	-0.05307	-0.05617	-0.14557	-0.29464	-0.44868	0.08112
ZMO0544	Isocitrate dehydrogenase [NADP] (EC 1.1.1.42)	0.194	0.008235	0	0.0663771	0.0306775	-0.091141	-0.110084	-0.047009	0.0288369	0.067036	-0.050287	0.0348095	0	-0.00275	-0.05549	-0.08432	-0.04936	-0.08469	-0.23297	-0.25174	-0.45183	0.021608
ZMO0545	Indole-3-glycerol phosphate synthase (IGPS) (EC 4.1.1.48)	-0.11	0.451851	0	0.0182755	-0.004965	-0.055026	-0.101268	-0.03851	-0.060533	-0.082928	-0.20318	0.150771	0	0.060261	0.13086	0.037335	0.059355	0.133187	0.128838	0.187203	0.217621	0.412344
ZMO0546	Sulphate transporter			0	-0.282882	-0.256965	-0.269628	-0.147683	-0.124044	-0.091079	-0.100386	0.0024249	0.729268	0	0.141815	0.154093	0.191014	0.104004	0.004954	0.10576	0.116969	-0.05348	0.976826
ZMO0547	Chloride channel core	-0.44	0.00045	0	0.0434362	0.0533674	-0.029946	0.104096	-0.028895	0.143272	-0.048197	-0.123417	0.479457	0	0.117023	0.102703	0.034178	-0.23397	-0.14152	-0.33916	0.038379	-0.11966	0.266523
ZMO0548	Signal transduction histidine kinase	-0.03	0.789127	0	0.0533869	0.0402484	0.241106	0.115958	-0.164366	-0.326531	-0.34991	-0.072185	0.000199	0	-0.00108	-8.85e-05	-0.04609	-0.03442	-0.03149	-0.09744	-0.03399	-0.20007	0.352779
ZMO0549	Polyribonucleotide nucleotidyltransferase (EC 2.7.7.8) (Polynucleotide phosphorylase) (PNPase)	-0.236	6.1e-05	0	0.0270513	0.0359569	-0.007605	-0.073123	-0.057251	-0.041552	-0.170494	-0.419596	4.01e-05	0	0.002565	0.025445	0.008532	-0.0259	0.042162	-0.01289	0.189004	0.212826	0.029138
ZMO0550	30S ribosomal protein S15	-1.066	0.063633	0	0.0387035	0.0555773	-0.167747	-0.042761	-0.076067	-0.088371	-0.167747	-0.224331	0.70816	0	0.011055	0.038328	-0.10556	-0.20645	-0.13972	-0.17062	0.103476	0.241293	0.418
ZMO0551	tRNA pseudouridine synthase B (EC 5.4.99.25) (tRNA pseudouridine(55) synthase) (Psi55 synthase) (tRNA pseudouridylate synthase) (tRNA-uridine isomerase)	-0.2	0.064302	0	0.0105737	0.0532439	0.121346	-0.145842	-0.090826	-0.044204	-0.027644	-0.185301	0.181548	0	-0.13904	-0.07359	-0.25006	-0.17348	-0.05122	-0.10571	0.07382	0.015507	0.379922
ZMO0552	Thymidine kinase (EC 2.7.1.21)	-0.114	0.438363	0	-0.058656	0.0805458	0.0170173	-0.09839	0.0026443	-8.54e-05	-0.068851	-0.201953	0.0289818	0	0.050395	0.034048	-0.03629	-0.05324	-0.02004	-0.03852	0.004304	0.201093	0.094472
ZMO0553	Ribosome-binding factor A	0.006001	0.976251	0	0.189851	0.14385	0.0697227	0.0515746	0.0351037	0.080567	0.0886411	-0.170049	0.0508641	0	-0.10031	-0.02429	-0.1599	-0.18158	-0.20039	-0.17964	0.047062	0.009563	0.384384
ZMO0554	Translation initiation factor IF-2	-0.438	6.67e-05	0	0.0971879	0.0469814	-0.001677	7.11e-15	-0.039063	-0.016854	-0.066875	-0.1972	0.0020023	0	0.015107	0.003034	0.015107	-0.04629	-0.02348	-0.0748	0.085496	0.137964	0.166478
ZMO0555	Uncharacterized protein	-0.352	0.033484	0	0.103161	-0.00083	0.0323423	-0.088031	-0.197479	-0.205151	-0.216435	-0.209742	0.0643361	0	0.117534	0.097726	0.014651	0.018875	0.062985	0.015041	0.336432	0.411892	0.111604
ZMO0556	Transcription termination/antitermination protein NusA	-0.12	0.170551	0	0.105243	0.116077	-0.018312	-0.093976	-0.050255	-0.034195	-0.113529	-0.105117	0.257967	0	-0.06517	0	-0.00456	0.001516	0.022578	0.057983	0.140121	0.207361	0.236053
ZMO0557	Ribosome maturation factor RimP	-0.816	6.21e-05	0	0.0693233	0.0370308	-0.168354	-0.459172	-0.93112	-1.28852	-1.69106	-1.97985	2.38e-08	0	-0.05378	-0.05585	-0.02441	-0.09362	-0.02844	-0.00848	0.267507	0.420404	0.085108
ZMO0558	Glucose sorbosone dehydrogenase	0.374	0.023497	0	0.119473	0.12126	-0.006858	-0.041337	0.0368119	0.136509	0.164879	0.348958	0.0018888	0	0.087808	0.074105	0.058285	0.155976	0.138938	0.179687	0.146535	0.114175	0.772605
ZMO0559	Uncharacterized protein	-0.216	0.298102	0	-0.003028	0.0449969	-0.100405	-0.077363	-0.10459	0.0231149	0.0210408	0.0225636	0.375686	0	0.117715	0.0591	0.079464	0.045544	0.128383	0.080593	0.120108	0.140277	0.930589
ZMO0560	Aminotransferase class I and II	1.45	5.99e-05	0	-0.158048	-0.321139	0.939079	0.968766	1.0287	1.01205	1.0756	0.829858	0.134922	0	-0.09763	-0.21223	-0.15861	-0.12342	-0.13585	-0.21462	-0.43266	-0.7866	0.007436
ZMO0561	TonB-dependent receptor plug	-0.598	0.00185	0	-0.188703	-0.406325	0.287587	-0.140913	-0.136418	-0.169794	-0.162612	-0.506926	0.0274351	0	-0.03471	-0.5186	-0.08396	-0.20781	-0.37568	-0.78218	-0.46885	-0.63713	0.104438
ZMO0562	Aminotransferase class I and II			0	-0.449899	-0.232617	0.231183	-0.093958	-0.201281	-0.099359	-0.132482	-0.646198	0.0245475	0	0.298657	-0.17578	-0.2925	-0.13734	-0.11636	-0.31033	-0.35222	-0.6765	0.278733
ZMO0563	Chorismate mutase	1.392	2.14e-05	0	-0.000497	-0.048401	0.0149079	0.0607727	0.17155	0.125822	0.0632887	0.0128352	0.100526	0	-0.01151	-0.05462	0.159931	-0.04391	-0.05767	-0.10082	-0.07326	-0.14662	0.469947
ZMO0564	Polyprenyl synthetase	0.3	0.191452	0	-0.014048	-0.021798	-0.033103	-0.115395	-0.072916	-0.083278	-0.090316	-0.199529	0.393866	0	-0.09586	-0.01374	-0.01573	0.006842	0.030874	-0.02009	0.065638	0.060616	0.783683
ZMO0565	ATP-dependent helicase HrpB	-0.516	0.001817	0	0.0035864	-0.091555	0.0163451	-0.136034	-0.211743	-0.281413	-0.343786	-0.833786	2.85e-06	0	0.05605	-0.00874	0.052858	0.003089	-0.01062	-0.06536	-0.04332	-0.00893	0.647744
ZMO0566	Arabinose efflux permease			0	0.151652	0.114807	0.309078	-0.024431	-0.144595	-0.117959	-0.736517	-1.26002	0.0026911	0	-0.20995	0.389335	-0.30876	0.395608	-0.09767	-0.34266	-0.06475	-0.25504	0.743405
ZMO0567	Succinate--CoA ligase [ADP-forming] subunit alpha (EC 6.2.1.5) (Succinyl-CoA synthetase subunit alpha) (SCS-alpha)	0.244001	0.000656	0	0.0869329	0.0155253	0.0351521	0.0804973	0.0386605	0.0143173	0.0324193	0.129666	0.652585	0	0.113032	0.106138	-0.01657	0.05013	0.100126	0.020651	0.16198	0.106494	0.206196
ZMO0568	Uncharacterized protein			0	0.258186	0.349497	-0.137031	0.0275759	-0.388644	-0.665383	-0.872827	-0.756916	0.0089894	0	0.055804	-0.15287	-0.23277	-0.07234	-0.11009	-0.33917	-0.11511	0.105088	0.763303
ZMO0569	Succinate dehydrogenase, cytochrome b subunit			0	-0.200691	-0.402891	0.372184	0.0957756	-0.005912	0.528576	0.0733665	0.162742	0.0144975	0	-0.14686	0.177597	-0.02254	-0.02181	0.092381	0.054184	0.099032	0.081745	0.899227
ZMO0570	Ribosomal L11 methyltransferase	-0.48	0.000255	0	0.0671043	0.0357963	-0.001402	-0.084231	0.0423121	-0.064256	-0.154717	-0.503073	2.94e-05	0	0.073716	0.071927	0.008379	0.114015	0.023041	0.027056	0.081872	0.096901	0.688614
ZMO0571	Binding-protein-dependent transport systems inner membrane component			0	0.212264	0.511888	0.45927	0.565822	0.680401	0.976561	1.17254	1.58378	1.94e-05	0	0.05581	0.237916	0.081229	0.182064	0.143675	0.229299	0.203289	-0.01255	0.885594
ZMO0572	ABC transporter, conserved site	-0.114	0.583944	0	0.186064	0.514382	0.172852	0.360535	0.611121	0.781088	1.07205	1.5674	4.36e-08	0	0.023799	0.153928	0.03936	0.084271	0.127975	0.058327	0.081201	-0.01554	0.300067
ZMO0573	Glutaredoxin, GrxB family	0.81	6.67e-05	0	0.0942398	0.142723	0.161489	0.274871	0.182399	0.439027	0.496683	0.829557	0.0001804	0	0.145558	0.126674	0.269183	0.200029	0.239602	0.334919	0.159606	0.091513	0.841131
ZMO0574	DNA helicase (EC 3.6.4.12)	-0.838	0.001834	0	-0.005534	-0.040372	0.155728	0.0209742	0.0047499	0.0121801	-0.001222	-0.09347	0.0049343	0	0.023878	-0.01751	0.018225	-0.08539	-0.06119	-0.13148	-0.0803	-0.19193	0.111604
ZMO0575	Methyltransferase	-0.468	0.000306	0	0.0725186	0.0354812	0.0802743	0.0196177	0.12246	0.176531	0.17684	0.129217	0.55707	0	-0.09714	-0.08866	-0.01271	-0.01458	-0.14532	0.008962	-0.12803	-0.09216	0.111604
ZMO0576	Pseudouridine synthase (EC 5.4.99.-)	-0.25	0.017145	0	0.0604397	-0.05408	0.117629	0.0324681	0.0900868	0.0221118	0.075058	-0.169036	0.000134	0	-0.00482	-0.02206	-0.03042	-0.11447	-0.10336	-0.13619	-0.04752	-0.12214	0.163384
ZMO0578	Sodium:dicarboxylate symporter	-0.296	0.013143	0	-0.151864	-0.540592	0.184644	-0.072333	-0.013259	0.0420273	0.0566165	-0.089849	0.35791	0	0.047489	-0.11774	-0.09707	-0.12029	0.001763	-0.12511	-0.1288	-0.49464	0.451801
ZMO0581	Major facilitator superfamily MFS_1			0	-0.055688	-0.113701	0.0790857	-0.464502	-0.668215	-0.516643	1.39898	-0.788196	0.27	0	0.243166	0.020992	0.40238	0.52027	0.529544	0.444948	0.062728	-0.11105	0.759362
ZMO0582	FolC bifunctional protein (EC 6.3.2.17)	-0.37	0.003201	0	-0.011155	-0.005117	-0.124593	-0.154183	-0.128508	-0.061246	-0.043146	-0.265534	0.0089894	0	0.017288	0.037752	-0.07579	-0.01218	0.000453	0.017973	0.019693	0.083122	0.52538
ZMO0583	Acetyl-coenzyme A carboxylase carboxyl transferase subunit beta (ACCase subunit beta) (Acetyl-CoA carboxylase carboxyltransferase subunit beta) (EC 6.4.1.2)	-0.796	0.000705	0	-0.054208	-0.121018	-0.080024	-0.016028	-0.043471	0.0135999	0.0367898	-0.016977	0.556329	0	0.098957	-0.01231	-0.01044	-0.0587	-0.00716	-0.07043	0.090946	0.0557	0.589028
ZMO0584	Tryptophan synthase alpha chain (EC 4.2.1.20)	0.118	0.342827	0	0.131096	0.125373	-0.034724	-0.056043	-0.078627	-0.020216	-0.134426	-0.271715	0.167917	0	0.168662	0.183892	0.063974	0.00107	0.060843	-0.01917	0.239127	0.304453	0.160214
ZMO0585	Tryptophan synthase beta chain (EC 4.2.1.20)	-0.538	2.55e-05	0	0.119746	0.137573	0.0302807	-0.118634	-0.114276	-0.125198	-0.163304	-0.433914	2.75e-05	0	-0.05974	-0.01419	-0.23256	-0.13507	-0.08792	-0.06807	-0.01493	0.071451	0.148149
ZMO0586	N-(5'-phosphoribosyl)anthranilate isomerase (PRAI) (EC 5.3.1.24)	0.11	0.236441	0	0.160845	0.128347	0.0159284	0.0428376	0.0952742	0.243656	0.289194	0.324961	0.0003356	0	0.085659	-0.02145	0.002573	-0.03428	0.040383	0.031947	0.104153	-0.02261	0.743405
ZMO0587	Orotidine 5'-phosphate decarboxylase (EC 4.1.1.23)	-0.362	0.129683	0	0.0438179	-0.01619	0.0903666	0.001712	-0.013927	-0.013225	-0.008767	-0.171174	0.0049343	0	-0.01228	-0.01596	-0.06996	0.024744	0.063096	0.084748	0.029774	0.050844	0.583629
ZMO0588	Uncharacterized protein	1.02309	0.005188	0	0.0589097	0.166045	-0.179058	0.0059427	-0.179578	0.0066966	-0.085398	0.0562006	0.869612	0	0.092909	0.22726	0.244015	-0.06594	0.114106	-0.04633	0.221906	0.058894	0.907981
ZMO0589	DNA repair protein RadA	-0.522	0.000841	0	-0.018783	0.0667208	-0.054794	-0.060145	0.0084093	0.0394631	0.129473	0.199907	0.0334131	0	-0.037	0.050491	0.044475	0.085723	0.105345	0.075018	-0.01303	0.081385	0.175838
ZMO0590	Colicin V production protein			0	0.0371519	-0.279641	0.488487	0.103562	-0.04178	-0.202946	-0.187713	-0.111276	0.0605849	0	0.003509	0.032538	-0.3626	-0.4008	-0.36451	-0.33776	-0.47199	-0.19463	0.753126
ZMO0591	NifU-like involved in Fe-S cluster formation			0	-0.20498	-0.635181	0.0208388	-0.696811	-1.93151	-0.665382	-1.51647	-0.753688	0.045223	0	-0.34577	-0.47722	-0.18474	-0.50852	-0.44627	-0.55241	-0.76855	-0.34111	0.395666
ZMO0593	3-dehydroquinate synthase (EC 4.2.3.4)	-0.398	0.000589	0	-0.108455	0.0055339	-0.064388	-0.093537	-0.040019	-0.115432	-0.127009	-0.324787	0.039382	0	-0.10315	-0.00382	-0.10702	-0.00239	0.003487	0.010309	-0.02669	0.042357	0.452174
ZMO0594	Shikimate kinase (SK) (EC 2.7.1.71)	-0.014	0.875823	0	0.0687063	-0.094631	-0.058442	-0.116158	-0.079697	-0.125459	-0.063344	-0.263209	0.0993258	0	0.073795	0.086518	-0.0503	0.100513	0.089395	-0.0528	0.154272	0.165306	0.048986
ZMO0595	Uncharacterized protein			0	0.0955482	0.648044	0.188463	0.16792	-0.023315	-0.036278	0.338786	1.26001	0.0438523	0	0.150475	0.197036	0.25572	-0.06051	0.010346	0.034784	0.376709	0.278031	0.467833
ZMO0597	Uncharacterized protein	0.402	2.87e-05	0	-0.06382	0.0426597	0.11388	0.0955094	0.186262	0.212532	0.249503	0.3255	0.0766788	0	0.028771	0.114698	0.011524	0.035556	0.045117	0.015156	0.009924	-0.11443	0.50817
ZMO0598	Integrase family protein	0.12	0.484449	0	0.0779841	0.10736	0.0084358	-0.022427	-0.114764	-0.074866	-0.114582	-0.107278	0.35791	0	0.095091	0.058519	0.047159	-0.05174	0.013043	-0.15934	0.005969	-0.02679	0.470837
ZMO0599	Acetyl-coenzyme A carboxylase carboxyl transferase subunit alpha (ACCase subunit alpha) (Acetyl-CoA carboxylase carboxyltransferase subunit alpha) (EC 6.4.1.2)	-0.378	0.004484	0	0.133725	-0.026096	0.100737	0.0169334	-0.00219	0.0428998	0.0740938	-0.024835	0.633204	0	0.037333	-0.07051	-0.03613	-0.10646	0.005043	-0.13239	-0.0246	-0.09155	0.680929
ZMO0601	Histidine kinase	-0.082	0.679562	0	0.010452	-0.192204	0.197809	0.162249	0.16246	0.118682	0.0296263	0.0950117	0.504864	0	-0.01295	-0.00665	-0.17067	-0.15705	-0.05727	-0.2497	-0.16157	-0.22665	0.172953
ZMO0602	OmpA/MotB domain protein	-0.05	0.789384	0	0.019856	-0.022471	0.0481867	0.0088027	-0.076289	0.039547	-0.006017	-0.07846	0.111712	0	0.007241	-0.07235	0.053325	0.002222	0.040476	-0.01405	0.075007	-0.01695	0.842791
ZMO0603	Flagellar motor protein MotA	-0.306	0.033449	0	-0.02859	-0.246068	0.114704	0.0092242	0.0972531	0.169517	0.243175	0.256936	0.198047	0	-0.17515	-0.18055	-0.03407	0.001301	-0.00708	0.032126	-0.00024	-0.07145	0.828739
ZMO0604	Flagellin domain protein	-0.228	0.589366	0	-0.067727	-0.31388	-0.188706	-2.6857	-4.2832	-3.78146	-2.38882	-1.99001	6.79e-07	0	-0.05839	-0.14146	0.089897	-0.0465	-0.0481	0.059717	0.23763	-0.03606	0.381823
ZMO0605	Flagellar hook-associated protein FlgK	-0.384	0.00296	0	0.0021766	-0.211486	-0.09142	-0.946992	-1.60176	-1.75907	-1.3386	-1.01341	1.43e-07	0	-0.09739	-0.0781	0.086423	-0.02738	-0.06254	0.066564	0.035598	-0.02441	0.283596
ZMO0606	Uncharacterized protein			0	-0.307882	-0.645293	-0.181534	-1.90799	-2.02619	-1.49858	-0.795321	-0.723885	8.42e-07	0	0.044009	0.059705	0.605345	0.21598	0.41515	0.701616	0.418133	0.066969	0.157944
ZMO0607	Flagellar P-ring protein (Basal body P-ring protein)	-0.704	0.000483	0	-0.193008	-0.57214	0.0130883	-0.446596	-0.844416	-0.9225	-0.660018	-0.513969	8.12e-06	0	-0.14108	-0.29939	0.035546	-0.0418	-0.11323	-0.08338	-0.07938	-0.2737	0.111604
ZMO0608	Flagellar L-ring protein (Basal body L-ring protein)	-0.338	0.368248	0	0.215301	-0.019387	0.0029236	-0.164229	-0.270075	-0.155206	0.0036244	-0.092038	0.0070711	0	0.068678	-0.06416	0.13575	-0.03415	0.066321	-0.01517	0.082595	-0.14084	0.470837
ZMO0609	Flagellar basal-body rod protein FlgG (Distal rod protein)	0.524	0.401804	0	-0.047718	-0.383408	-0.080611	-0.574193	-0.611817	-0.077086	0.545493	1.07309	0.0212944	0	-0.10402	0.060745	0.245256	0.139754	0.134389	0.309187	0.123188	-0.04903	0.071915
ZMO0610	Flagellar basal-body rod protein FlgF	0.782	0.002059	0	-0.154985	-0.364496	0.052654	-0.774978	-0.781698	-0.361883	0.562052	1.18929	0.0363255	0	-0.06224	0.038867	0.229834	0.204546	0.061947	0.262058	0.006229	-0.14048	0.094472
ZMO0611	Flagellar basal body protein	0.114	0.320442	0	0.0168246	-0.100745	-0.032806	-0.012748	-0.004237	0.0430687	0.168828	0.151157	0.0803318	0	-0.11155	-0.13022	-0.05842	0.011405	-0.00861	0.033947	0.053387	-0.07641	0.469143
ZMO0612	Basal-body rod modification protein FlgD	0.788	0.458474	0	0.0046407	-0.256915	-0.017744	-0.7657	-0.972027	-0.556154	-0.003628	-0.039968	9.84e-05	0	0.119705	-0.13613	0.185658	0.019989	0.220312	0.385466	0.241541	-0.09993	0.115064
ZMO0613	Flagellar basal-body rod protein FlgC	0.515999	0.016944	0	-0.310656	-0.731937	-0.262508	-1.00999	-1.01967	-0.594087	-0.152348	-0.547928	0.0006165	0	-0.03895	-0.00681	0.820722	0.713507	0.777026	1.07832	0.401964	-0.00952	0.007436
ZMO0614	Flagellar basal body rod protein FlgB	0.75353	0.139239	0	-0.32413	-0.480084	-0.240999	-0.710567	-0.543189	-0.152156	0.214854	-0.124807	0.0007515	0	0.140771	0.13593	1.07233	1.04675	1.05803	1.48916	0.329346	0.140252	0.059647
ZMO0616	MotA/TolQ/ExbB proton channel			0	-0.159412	-0.303402	0.224363	-0.142614	0.0088227	-0.068122	-0.002388	0.166406	0.0803318	0	-0.13013	-0.08739	-0.19294	-0.2244	-0.12453	-0.09632	-0.05903	-0.12364	0.925228
ZMO0617	Uncharacterized protein			0	-0.076697	-0.162902	0.0785089	-0.17491	-0.147373	-0.232382	-0.178041	-0.091704	0.241246	0	-0.13748	-0.07113	-0.07544	-0.12299	-0.15518	-0.31717	-0.10754	-0.12938	0.445864
ZMO0619	Flagella basal body P-ring formation protein FlgA	-0.304	0.262761	0	-0.035136	-0.01224	0.156239	-0.013525	0.0712577	-0.0732	-0.146112	-0.509603	0.0274351	0	-0.04804	-0.09014	-0.13361	0.126059	0.016739	0.242186	-0.07303	-0.03453	0.222741
ZMO0621	Anti-sigma-28 factor FlgM family protein	-0.47	0.001575	0	0.0875325	0.0297084	-0.007022	0.202223	0.0728833	0.178061	0.30822	0.501303	0.0026911	0	0.104861	-0.07486	0.158028	0.017592	0.145624	0.072102	0.080765	-0.01124	0.459902
ZMO0622	Uncharacterized protein			0	0.0272157	-0.160958	-0.076283	-0.549945	-0.904764	-1.01453	-0.984172	-0.520388	0.0005298	0	0.154672	0.174686	0.176367	0.0582	0.128654	0.118576	0.279827	0.102956	0.86082
ZMO0624	Flagellar biosynthesis protein FlhA	-0.348	0.003829	0	0.179078	-0.109283	0.209482	-0.110009	-0.326651	-0.289337	-0.186136	-0.079638	0.0002989	0	-0.09844	-0.17154	-0.01487	-0.13438	-0.14963	-0.28764	-0.2644	-0.5381	0.123977
ZMO0625	Site-determining protein	0.122	0.0161	0	0.0217562	-0.031012	0.0881512	-0.111493	-0.255576	-0.326296	-0.222161	0.138904	3.33e-05	0	-0.05535	-0.06045	-0.09395	-0.07799	-0.08409	-0.20288	-0.20242	-0.24734	0.194005
ZMO0626	RNA polymerase, sigma 28 subunit, FliA/WhiG	0.256001	0.166154	0	-0.076159	-0.214766	0.0770819	0.03034	0.0449909	0.184168	0.297709	0.60472	2.46e-05	0	-0.10958	-0.13124	-0.1198	-0.08848	-0.03737	-0.2384	-0.16262	-0.34587	0.079717
ZMO0627	Uncharacterized protein	0.338	0.128548	0	-0.035238	-0.251882	0.0706628	0.0488503	0.120953	0.118883	0.187359	0.227783	0.0318201	0	-3.55e-15	-0.05478	-0.04213	0.063771	-0.00954	-0.07887	-0.12102	-0.30859	0.2046
ZMO0628	Uncharacterized protein	0.29	0.037925	0	-0.132866	-0.197354	0.0253404	-0.022503	-0.052493	-0.181487	-0.264763	-0.248488	0.002086	0	-0.06111	-0.01239	-0.01319	-0.04238	-0.01482	-0.12642	-0.15226	-0.33383	0.291182
ZMO0629	Flagellin	0.158	0.009991	0	-0.022905	-0.212116	0.0835249	-0.351601	-0.918705	-0.721631	0.117068	0.761332	4.7e-07	0	0.023774	-0.08644	0.235199	0.076613	0.10045	0.238216	0.106367	-0.34454	0.022069
ZMO0631	Sigma54 specific transcriptional regulator, Fis family	-1.11624	0.019888	0	-0.139698	-0.633679	0.162496	-0.055367	0.527751	0.789539	0.835217	-0.780379	1.15e-06	0	0.018992	-0.20894	0.110116	0.077871	0.290706	0.142378	0.172185	-0.27717	0.071915
ZMO0632	Flagellar hook-basal body complex protein FliE	-0.4923	0.150908	0	-0.357617	-0.83309	-0.152518	-0.538352	-0.356439	-0.225588	0.284469	0.0969746	0.0318201	0	-0.12448	-0.03525	0.006645	0.233408	0.257318	0.525779	0.085471	0.12988	0.26
ZMO0634	Flagellar M-ring protein FliF	-1.206	0.000328	0	-0.129916	-0.367047	0.0906743	-0.267484	-0.409086	-0.377821	-0.285122	-0.850043	2.39e-06	0	-0.05082	-0.08949	0.0655	0.087725	0.013864	-0.08999	-0.20572	-0.41201	0.13735
ZMO0635	Flagellar motor switch protein FliG	-0.518	0.004297	0	-0.009819	-0.098308	0.0082671	-0.011117	-0.026888	0.0707047	0.0856264	0.103853	0.0070711	0	-0.12659	-0.18019	0.036762	0.025925	0.015239	-0.06515	-0.07613	-0.23919	0.214067
ZMO0636	Uncharacterized protein	-1.502	6.11e-05	0	-0.078561	-0.402785	0.0906209	-0.341531	-0.703506	-0.895015	-0.933526	-1.20779	4.48e-08	0	-0.1004	-0.27706	-0.15644	-0.02165	-0.01494	-0.08532	-0.14797	-0.40253	0.189245
ZMO0637	ATPase, FliI/YscN family (EC 3.6.3.14)	-0.692	0.000197	0	-0.065522	-0.297106	0.0453551	-0.09048	-0.279931	-0.394006	-0.489066	-0.754537	3.16e-06	0	-0.07513	-0.18405	-0.05533	-0.02067	-0.0408	-0.16149	-0.18013	-0.50291	0.048986
ZMO0638	Uncharacterized protein			0	0.0720457	-0.138766	-0.065969	-0.742356	-1.27173	-1.21965	-0.707326	-0.926968	3.95e-06	0	0.246466	0.130807	0.284897	0.168792	0.014466	-0.17024	-0.09162	-0.18745	0.085108
ZMO0639	Uncharacterized protein	-0.20643	0.773065	0	-0.173411	-0.486148	-0.100443	-0.894742	-1.21481	-0.897922	-0.174008	-0.12685	6.88e-06	0	0.149556	0.101726	0.762541	0.625142	0.403525	0.589118	-0.28787	-0.24619	0.085108
ZMO0641	Uncharacterized protein			0	-0.122452	-0.071019	-0.009874	-0.702161	-2.27891	-1.68551	-1.20421	-1.56703	0.0026911	0	0.612836	-0.59754	0.035415	0.6522	-0.372	0.564045	1.00127	0.208671	0.532422
ZMO0642	Flagellar basal body-associated protein FliL	-0.32	0.060196	0	0.105698	-0.202867	0.174132	0.220316	0.096099	0.342492	0.24026	0.188346	0.356791	0	0.167362	0.038423	0.084262	0.054083	0.123464	-0.03327	0.088199	-0.16177	0.185764
ZMO0643	Surface presentation of antigens (SPOA) protein	-0.21	0.009367	0	0.119075	-0.099723	0.0692035	-0.006894	-0.080123	-0.088152	-0.18553	-0.212831	0.0274351	0	0.123201	0.079001	0.201815	0.078762	0.155246	0.022764	0.18837	0.07852	0.177139
ZMO0644	Flagellar motor switch protein FliN	0.184	0.021382	0	-0.01226	-0.230434	0.142077	0.0856912	0.118722	0.119434	0.303374	0.513754	0.0049343	0	-0.03969	-0.02799	-0.03477	0.012113	0.113601	0.076052	0.128086	-0.04158	0.214067
ZMO0646	Flagellar protein			0	-0.383076	-0.299909	0.0756294	-0.137267	-0.484989	-0.458695	-0.597076	-0.272045	0.048049	0	0.046411	-0.08122	0.073961	-0.14655	0.180348	0.011548	-0.18481	-0.26072	0.598987
ZMO0647	Flagellar biosynthetic protein FliP	0.094	0.397014	0	0.0944794	-0.030355	-0.069151	-0.042346	-0.298916	-0.277202	-0.35759	-0.182661	0.544839	0	0.46234	0.407542	0.457299	0.263733	0.321409	0.184437	0.265718	0.247241	0.722136
ZMO0650	Type III secretion exporter			0	0.273959	0.169576	0.0433111	-0.54331	-0.283989	-0.16418	-0.029644	0.0093673	0.208302	0	-0.07885	-0.0538	0.533578	0.015494	0.088933	-0.06599	-0.20167	0.01736	0.120714
ZMO0651	Flagellar hook-associated protein 2 (HAP2) (Flagellar cap protein)	-0.588	0.060553	0	-0.051944	-0.094939	-0.014311	-0.227267	-0.645814	-0.616577	-0.643048	0.102917	0.0007838	0	0.169678	0.07682	0.133195	0.115236	0.147078	0.119752	0.037344	-0.02239	0.384189
ZMO0652	Flagellar protein FliS			0	0.0840746	0.0920268	0.0436861	-0.196991	-0.525593	-0.839008	-1.28634	-1.3492	5.18e-06	0	0.116842	0.164279	-0.04564	-0.06879	-0.07562	-0.11407	0.095402	0.157396	0.346232
ZMO0653	Uncharacterized protein			0	-0.268122	-0.38178	0.465154	-0.055467	-0.229249	-0.001771	-0.066399	0.0364602	0.0379001	0	-0.17462	-0.17245	-0.20265	-0.07272	0.017294	-0.06133	-0.16815	-0.24828	0.707973
ZMO0654	Polysaccharide deacetylase	-0.11	0.079131	0	0.0148485	0.0427743	0.0456976	-0.020202	0.049209	0.069654	0.140474	0.214778	0.0089894	0	-0.0151	0.027499	0.042833	0.10986	0.088127	0.14673	-0.03781	0.021191	0.651838
ZMO0655	Adenosine/AMP deaminase	-0.37	0.000146	0	-0.030444	-0.082802	-0.027111	-0.063245	-0.008622	0.0742351	0.20584	0.196491	0.0026911	0	-0.02763	-0.00457	0.029546	0.014204	0.008415	-0.05179	0.013312	-0.08948	0.507502
ZMO0656	Phosphoribosyltransferase	0.048	0.78586	0	0.0092976	0.0988575	0.0104027	-0.066175	-0.055718	-0.095561	-0.292623	-0.563151	0.0001065	0	-0.00342	0.050328	0.13897	0.123531	0.160438	0.135661	0.057391	0.1203	0.91716
ZMO0657	Arginine/ornithine succinyltransferase subunit (EC 2.3.1.109)	-0.522	0.002471	0	-0.226925	-0.424324	0.136141	0.0916701	0.101912	0.117176	0.03469	-0.214189	0.0002545	0	-0.10219	-0.1157	0.095479	0.088045	0.073505	0.105856	-0.1069	-0.19114	0.08112
ZMO0658	Peptidase M20	0.086	0.181801	0	-0.098976	0.157055	0.0423187	0.101694	-0.021099	0.15594	0.0177352	0.384558	0.0089894	0	-0.37288	-0.16362	-0.04544	-0.24143	-0.13839	-0.15093	-0.22703	-0.19376	0.55238
ZMO0659	HAD-superfamily subfamily IB hydrolase, TIGR01490	0.136	0.200789	0	-0.046302	-0.10811	0.0470203	-0.252102	-0.212874	-0.216487	-0.10045	-0.074174	0.0816279	0	-0.06564	-0.04591	0.084417	0.097032	0.113466	0.082594	0.094412	0.076562	0.811473
ZMO0660	Chaperone protein DnaK (HSP70) (Heat shock 70 kDa protein) (Heat shock protein 70)	-0.134	0.028521	0	0.0553338	0.0806092	0.10492	0.176242	0.181276	0.186793	0.186292	0.369013	0.0002968	0	0.013272	0.028168	0.009156	-0.03206	-0.01041	-0.04423	0.037725	0.054371	0.374053
ZMO0661	Chaperone protein DnaJ	-0.258	0.001701	0	0.0021253	-0.031997	0.123198	-0.012655	-0.081206	-0.171061	-0.366041	-0.638537	6.6e-05	0	-0.05372	-0.00997	-0.1887	-0.0331	-0.11769	-0.10814	-0.08262	-0.00705	0.309968
ZMO0662	Adenylosuccinate lyase (ASL) (EC 4.3.2.2) (Adenylosuccinase)	0.187998	0.056331	0	0.0291463	0.107756	-0.129283	-0.095336	-0.107973	-0.037785	-0.082809	-0.159657	0.297656	0	-0.02531	-0.00629	-0.05107	0.012491	0.053363	-0.03814	-0.07731	-0.10852	0.127068
ZMO0663	DNA repair protein RadC	-0.21586	0.679562	0	0.122142	0.338143	-0.047444	0.0918094	-0.084568	0.226393	0.468011	0.453865	0.016211	0	-0.02398	-0.02517	0.01742	-0.17211	-0.12503	-0.2635	0.005176	-0.19836	0.194005
ZMO0664	Uncharacterized protein	0.138	0.057008	0	0.110578	0.253184	0.164677	0.225043	0.201438	0.283971	0.357684	0.550571	5.6e-05	0	0.072667	0.069013	0.198854	0.129356	0.138049	0.196217	0.115681	0.056175	0.625977
ZMO0665	Uncharacterized protein			0	-0.612141	-1.50646	0.004243	-0.168069	-0.371908	-0.140803	-0.415333	-0.397397	0.377779	0	0.104949	0.261075	0.539636	0.503464	0.442706	0.206797	0.498905	0.405662	0.104438
ZMO0666	Uncharacterized protein	0.618	0.003149	0	0.0724667	0.110436	0.0710781	0.0977109	0.152873	0.198735	0.275061	0.447945	0.0467127	0	0.193348	0.196997	0.437033	0.215655	0.331647	0.328493	0.184066	-0.00972	0.059647
ZMO0667	ATP synthase subunit a (ATP synthase F0 sector subunit a) (F-ATPase subunit 6)			0	-0.176254	-0.279782	0.541725	0.182484	-0.008153	0.145264	-0.08794	-0.302354	0.045223	0	0.073757	0.04957	-0.21769	-0.00545	0.014824	0.10144	0.045762	-0.06528	0.874659
ZMO0668	H+transporting two-sector ATPase C subunit	0.34	0.338536	0	-0.383363	-0.824428	-0.177417	-0.130001	-0.018549	0.172699	-0.012302	-0.546748	0.240515	0	-0.75002	-0.32248	-0.93942	-0.60735	-0.95156	-1.22209	-0.78	-0.58505	0.381823
ZMO0669	ATP synthase subunit b (ATP synthase F(0) sector subunit b) (ATPase subunit I) (F-type ATPase subunit b) (F-ATPase subunit b)	1.016	0.000183	0	0.0348797	0.281521	0.0651601	0.16162	0.214912	0.256883	0.291114	0.390588	0.0179363	0	-0.02143	0.082302	-0.00207	-0.10164	-0.08114	-0.1065	0.022537	-0.13401	0.831001
ZMO0671	ATP synthase subunit b (ATP synthase F(0) sector subunit b) (ATPase subunit I) (F-type ATPase subunit b) (F-ATPase subunit b)	0.740001	4.72e-05	0	0.0844914	0.149487	-0.01811	0.261885	0.225973	0.250287	0.169028	0.186583	0.203535	0	0.035566	0.027929	0.094746	-0.07592	-0.0416	-0.1987	0.002677	-0.14102	0.206196
ZMO0672	UvrABC system protein C (Protein UvrC) (Excinuclease ABC subunit C)			0	0.0473823	0.0362922	0.0947069	0.162509	0.118002	0.0843289	-0.003753	0.103404	0.734232	0	0.063531	0.120951	-0.15772	0.031171	-0.10367	-0.108	0.032606	0.057695	0.905958
ZMO0674	Uncharacterized protein	1.108	0.000333	0	0.279157	0.651988	0.125772	0.584922	1.20853	1.4207	1.60852	2.14365	1.38e-05	0	-0.00375	0.091803	-0.12439	-0.15118	0.036602	0.187207	0.176951	-0.11477	0.217032
ZMO0675	Transcriptional regulator, LysR family	0.872	0.000484	0	0.0388215	0.0929113	-0.010748	0.143837	0.197979	0.303741	0.271621	0.600707	0.0004942	0	0.189455	0.048059	0.128004	-0.06502	0.058028	-0.07483	-0.03116	-0.08298	0.236053
ZMO0676	O-succinylhomoserine sulfhydrylase (OSH sulfhydrylase) (OSHS sulfhydrylase) (EC 2.5.1.-)	-0.14	0.26371	0	0.0215332	0.053242	-0.021859	0	0.114643	0.147658	0.101222	0.107948	0.012803	0	-0.05842	0.028345	-0.00382	-0.01921	-0.02308	-0.04064	-0.08246	-0.12761	0.477532
ZMO0677	3-isopropylmalate dehydrogenase (EC 1.1.1.85) (3-IPM-DH) (Beta-IPM dehydrogenase) (IMDH)	0.574001	2.68e-05	0	0.0432121	0.10343	0.0097152	-0.036193	0.0697703	0.0851674	0.10343	-0.059706	0.0245475	0	0	0.031364	-0.02667	-0.03747	-0.01951	-0.06485	-0.1193	-0.25145	0.349074
ZMO0678	Nitroreductase	0	0.755599	0	0.164308	-0.04208	0.21283	-0.018093	0.0488878	0.0251856	0.169407	0.503526	0.0089894	0	-0.04059	0.042086	-0.0747	0.018053	-0.05254	0.138788	-0.05223	-0.08594	0.626181
ZMO0680	CRISPR-associated endonuclease Cas1 (EC 3.1.-.-)	0.23422	0.721445	0	0.15811	-0.087985	0.0567688	0.0827035	0.0358145	0.131974	-0.045175	-0.167329	0.105535	0	0.151921	0.122407	-0.03401	-0.03203	0.016337	0.062711	0.155552	0.091436	0.706496
ZMO0681	CRISPR-associated helicase Cas3 family	-0.184	0.250376	0	0.118223	0.135226	0.0775356	-0.241854	-0.261749	-0.461093	-0.295404	-0.232374	0.0001058	0	0.291194	0.249983	0.200028	-0.05126	0.069279	0.028248	0.104007	0.095053	0.236053
ZMO0682	CRISPR-associated protein, Csy1 family	-0.13	0.22817	0	-0.001386	0.0212047	-0.036901	-0.089998	-0.064402	-0.073993	-0.02626	0.0568118	0.548557	0	0.072703	0.132349	-0.00797	0.050162	0.007226	0.010593	-0.07627	-0.06901	0.283596
ZMO0683	CRISPR-associated protein, Csy2 family	-0.042	0.520932	0	-0.013943	-0.057402	0.145271	0.0578317	0.0832641	0.0691757	0.0510317	0.200712	0.045223	0	0.026115	0.156105	-0.03494	-0.05513	-0.07591	-0.20489	-0.1188	-0.24453	0.445864
ZMO0684	CRISPR-associated protein, Csy3 family	0.19	0.014606	0	0.0138965	0.175194	0.111747	0.0011259	0.0727765	-0.034025	0.0245432	0.134669	0.537373	0	-0.13501	-0.03181	-0.00868	0.041873	0.006911	0.009448	-0.18147	-0.17595	0.462585
ZMO0685	CRISPR-associated protein, Csy4 family	0.189999	0.051713	0	-0.006032	0.132899	0.0352943	0.0750839	0.112619	-0.016234	0.0412269	0.353966	0.0049343	0	0.141883	0.210642	0.08873	0.1852	0.198473	0.090357	-0.01473	0.042325	0.328611
ZMO0686	Signal transduction protein	-0.15	0.113559	0	-0.067941	0.266154	-0.000629	-0.038934	-0.313014	-0.309979	-0.293382	-0.5014	0.0348095	0	0.094357	-0.14745	0.053914	0.011453	-0.05066	-0.07437	0.168697	0.095979	0.423494
ZMO0687	Thiamine pyrophosphate protein TPP binding domain protein	-0.896	0.000192	0	0.138765	0.245764	0.0498203	-0.03308	0.0081025	0.0270582	0.0259644	-0.254502	0.0089894	0	-0.01023	0.06204	-0.05199	0.019398	0.023265	-0.00803	-0.05996	0.088809	0.467833
ZMO0688	Auxin Efflux Carrier			0	-0.3535	-0.597598	0.461867	0.132071	0.104563	0.307985	0.325773	0.263973	0.646401	0	-0.1052	-0.36041	-0.37023	-0.22336	-0.26331	-0.30801	-0.07842	-0.57121	0.583629
ZMO0689	Glucose--fructose oxidoreductase (GFOR) (EC 1.1.99.28)	-0.058	0.222894	0	-0.215915	-0.37146	-0.188803	-0.296899	-0.319526	-0.210897	-0.490051	-0.59655	0.0070711	0	-0.12534	-0.28072	-0.19643	-0.06056	-0.03838	-0.10444	0.033199	-0.10752	0.256348
ZMO0691	Methylenetetrahydrofolate--tRNA-(uracil-5-)-methyltransferase TrmFO (EC 2.1.1.74) (Folate-dependent tRNA (uracil-5-)-methyltransferase) (Folate-dependent tRNA(M-5-U54)-methyltransferase)	-0.768	0.00012	0	0.0889062	0.189689	-0.022074	-0.123132	-0.069622	-0.071157	-0.023103	-0.124021	0.72474	0	-0.07697	-0.00904	-0.05946	-0.03686	-0.06184	-0.13877	-0.07439	-0.04601	0.598987
ZMO0692	DNA gyrase subunit A (EC 5.99.1.3)	-0.438	3.53e-07	0	-0.014433	-0.01058	-0.020659	-0.115425	-0.126725	-0.054251	-0.110208	-0.160031	0.277928	0	0.020842	-0.01519	0.008582	0.085006	0.060769	0.054423	0.031157	0.053009	0.457207
ZMO0693	OsmC family protein	0.639999	0.001743	0	0.0773754	0.669211	-0.196364	0.0853907	0.258822	0.556162	0.890224	1.85373	1.73e-08	0	0.221622	0.332875	0.182813	0.148433	0.376329	0.480361	0.701192	0.496063	0.151667
ZMO0694	Uncharacterized protein	0.924	0.000749	0	0.435221	1.00224	0.127612	0.546509	0.890246	1.28105	1.5936	2.36361	3.43e-08	0	0.179572	0.191966	0.131263	0.0983	0.188116	0.319892	0.331562	0.330462	0.424484
ZMO0695	Uncharacterized protein	-0.006	0.959147	0	-0.063159	-0.241704	0.0981888	-0.027386	-0.173389	-0.180618	-0.251117	-0.220747	0.0049343	0	0.111622	0.039608	0.128694	-0.07503	-0.12885	-0.1294	-0.17041	-0.28654	0.196313
ZMO0698	Uncharacterized protein			0	0.202092	0.0592913	0.135093	0.185446	0.125923	0.0889418	-0.041753	-0.390818	0.0002107	0	-0.00222	0.054389	0.025213	0.081577	0.041009	-0.03813	-0.04791	-0.22439	0.209238
ZMO0699	Uncharacterized protein			0	0.365964	-0.217215	0.203944	-0.42609	-0.223626	-0.041666	0.337425	0.375194	0.320748	0	-0.27897	0.771559	0.590445	0.757693	0.935595	1.5507	0.335266	-0.23407	0.834417
ZMO0703	Peptidase S9 prolyl oligopeptidase active site domain protein	0.322	0.000589	0	0.0189446	-0.112259	0.148219	0.137526	0.203377	0.199132	0.214056	0.255512	0.662385	0	0.042849	-0.10756	-0.08946	-0.0765	-0.05128	-0.14247	-0.13913	-0.25052	0.66096
ZMO0704	AMP-dependent synthetase and ligase	-0.452	0.000491	0	0.105852	0.274758	-0.033976	-0.026703	-0.017512	-0.023058	-0.108877	-0.30771	0.0010227	0	0.012162	0.027698	-0.03942	-0.04569	-0.00667	-0.03829	-0.00251	0.084884	0.68531
ZMO0705	Regulatory protein RecX	0.589348	0.169915	0	-0.081703	0.0152593	-0.04897	0.0494982	-0.174404	-0.298309	-0.133634	0.0515621	0.289502	0	-0.05609	0.225315	-0.02802	-0.01928	0.205779	0.146414	0.084044	0.272164	0.939347
ZMO0706	Endonuclease III (EC 4.2.99.18) (DNA-(apurinic or apyrimidinic site) lyase)	0.338	0.005684	0	-0.043919	-0.047943	0.0837415	0.0639527	0.0323045	0.10406	0.174304	0.146899	0.378428	0	0.065846	0.049955	-0.05041	-0.08985	-0.03127	-0.01795	0.092367	0.0031	0.583818
ZMO0707	4-hydroxy-tetrahydrodipicolinate reductase (HTPA reductase) (EC 1.17.1.8)	0.224	0.011286	0	0.100792	0.138929	-0.161364	-0.088168	-0.14327	0.048214	0.0460139	0.185036	0.0245475	0	0.121713	0.01017	0.088596	0.067134	0.129456	0.095147	0.131063	0.099052	0.974378
ZMO0708	Phosphoribosylglycinamide formyltransferase (EC 2.1.2.2) (5'-phosphoribosylglycinamide transformylase) (GAR transformylase) (GART)	-0.096	0.470835	0	0.145053	0.0527105	0.0462323	0.0400116	0.0264072	0.0251228	0.0794166	0.0376657	0.954032	0	-0.09776	-0.00184	-0.06329	-0.05475	-0.00667	-0.01191	0.041065	-0.04712	0.602965
ZMO0709	Phosphoribosylformylglycinamidine cyclo-ligase (EC 6.3.3.1) (AIR synthase) (AIRS) (Phosphoribosyl-aminoimidazole synthetase)	-0.248	0.00434	0	0.111764	0.201203	-0.001235	-0.036319	-0.010212	0.007335	0.0486122	0.0362282	0.839835	0	-0.10518	0.004812	-0.02969	0.029637	0.010472	0.110003	0.058151	0.002036	0.636792
ZMO0710	Uncharacterized protein	0.188	0.051849	0	0.123669	0.131747	0.0299243	0.0336727	-0.016786	0.0520882	-0.002242	0.0161376	0.795848	0	0.202726	0.065119	0.14378	0.032743	0.147486	0.078068	0.186283	0.129999	0.687611
ZMO0711	ATPase involved in DNA replication initiation			0	0.0569909	0.171319	0.0089188	0.0277292	0.0686792	0.0917601	0.225489	0.484521	0.0026911	0	-0.03535	-0.04707	0.005788	0.023499	0.072149	0.061843	0.002644	-0.16553	0.762532
ZMO0712	Polyphosphate kinase (EC 2.7.4.1) (ATP-polyphosphate phosphotransferase) (Polyphosphoric acid kinase)	-0.078	0.431984	0	-0.058483	0.134877	0.0036033	-0.016603	0.0606868	0.160954	0.228478	0.501775	0.0001098	0	-0.06743	-0.05019	-0.12022	-0.04764	-0.05049	-0.07248	-0.08933	-0.14018	0.5336
ZMO0713	Ppx/GppA phosphatase	-0.242	0.001272	0	0.0431719	0.0756917	-0.018217	-0.027324	-0.045491	0.12397	0.0706009	0.118327	0.104178	0	0.022301	0.044262	-0.01156	-0.06192	0.020102	-0.10101	0.052103	-0.04957	0.583629
ZMO0714	Ribonuclease D (RNase D) (EC 3.1.13.5)	0.082	0.597098	0	0.0228709	-0.121103	0.0579331	0.0651254	0.163643	0.234249	0.310746	0.389678	0.0001258	0	0.014273	-0.0204	-0.0375	-0.08589	-0.07752	-0.16556	-0.08904	-0.26802	0.148149
ZMO0715	Aspartate--tRNA(Asp/Asn) ligase (EC 6.1.1.23) (Aspartyl-tRNA synthetase) (AspRS) (Non-discriminating aspartyl-tRNA synthetase) (ND-AspRS)	-0.354	0.000272	0	0.0709665	0.0881758	-0.012175	-0.028569	0.0200656	0.0120728	-0.024453	-0.083175		0	-0.05366	-0.00616	-0.02735	-0.00135	0.016264	-0.00634	0.008418	0.037199	0.920586
ZMO0716	Uncharacterized protein	0.428	0.002182	0	-0.010037	-0.103915	0.0079392	-0.053893	0.0678469	0.0373773	0.0988566	0.073849	0.026086	0	-0.04174	-0.03266	-0.009	0.026611	0.110459	0.03775	0.042741	-0.02737	0.500172
ZMO0718	Transcription elongation factor GreB (Transcript cleavage factor GreB)	-0.054	0.713957	0	0.0489392	0.347927	0.0371196	-0.508025	-0.980535	-0.950705	-0.629764	-0.705057	0.0144975	0	0.030303	-0.29733	-0.1804	-0.41668	-0.43906	-0.46768	-0.40046	-0.17567	0.506159
ZMO0719	Lytic transglycosylase catalytic	-0.188	0.440017	0	-0.063261	-0.141436	-0.09231	-0.22094	-0.102949	-0.014289	0.0739045	0.113074	0.0002077	0	0.047637	0.019387	0.017679	-0.06328	-0.00166	-0.1054	-0.08992	-0.26328	0.134224
ZMO0720	4-hydroxy-tetrahydrodipicolinate synthase (HTPA synthase) (EC 4.3.3.7)	0.048	0.792034	0	0.0981461	0.10314	0.0023407	0.11523	0.0731648	0.1915	0.219038	0.160474	0.217897	0	0.103181	0.117466	0.200321	0.03141	0.129648	-0.00689	0.214642	0.150262	0.172953
ZMO0721	SsrA-binding protein (Small protein B)	0.08	0.076832	0	-0.008624	0.136124	-0.010424	0.0795016	0.0434565	0.142433	-0.022071	0.127452	0.331727	0	0.174959	0.187012	0.211373	0.15892	0.261635	0.111214	0.333319	0.399595	0.071915
ZMO0722	Endothelin-converting enzyme 1 (EC 3.4.24.71)	0.034	0.629283	0	-0.046223	-0.003253	0.0800533	0.0215011	0.138291	0.128416	0.17521	0.251799	0.0334131	0	-0.03775	0.09527	0.053988	0.119158	0.153067	0.189314	0.224672	0.135405	0.411301
ZMO0724	Transcription termination/antitermination protein NusG	-0.476	0.000621	0	0.0991754	0.0788554	-0.165878	-0.257641	-0.420003	-0.511556	-0.675478	-0.896714	1.08e-05	0	-0.04285	-0.03968	-0.05289	-0.059	0.037604	0.071499	0.244453	0.301678	0.089536
ZMO0725	50S ribosomal protein L11	-0.024	0.746739	0	-0.020909	0.0733517	-0.224123	-0.252692	-0.350757	-0.303024	-0.499332	-0.692676	0.016211	0	0.265239	0.150679	0.084258	0.117173	0.251715	0.114459	0.481851	0.460634	0.094472
ZMO0726	50S ribosomal protein L1	-0.176	0.013928	0	0.0929026	0.100638	-0.058526	0.0055044	-0.065434	0.0044052	-0.105219	-0.34612	0.0026911	0	-0.05533	0.053287	-0.13945	-0.0604	-0.00209	-0.0794	0.16116	0.22567	0.123977
ZMO0727	50S ribosomal protein L10	-1.386	0.034019	0	0.0494687	0.0972972	-0.118142	0	0.0079663	0.0393988	-0.03068	-0.291105	0.016211	0	-0.06514	-0.03362	0.028334	-0.12427	-0.06321	-0.14862	0.156427	0.119519	0.274773
ZMO0728	50S ribosomal protein L7/L12	-0.046	0.53863	0	-0.101684	-0.260632	-0.144601	-0.175194	-0.152745	-0.207222	-0.221947	-0.587971	0.0049343	0	-0.00366	-0.06347	-0.28487	-0.15268	-0.02828	-0.16355	0.064677	0.099184	0.111604
ZMO0731	DNA-directed RNA polymerase subunit beta (RNAP subunit beta) (EC 2.7.7.6) (RNA polymerase subunit beta) (Transcriptase subunit beta)	-0.276	0.00012	0	0.0728263	0.102946	-0.101671	-0.189802	-0.238488	-0.332997	-0.430294	-0.460321	1.15e-05	0	0	0.044596	-0.08552	0.004876	0.084927	0.126197	0.229038	0.270122	0.020843
ZMO0732	DNA-directed RNA polymerase subunit beta' (RNAP subunit beta') (EC 2.7.7.6) (RNA polymerase subunit beta') (Transcriptase subunit beta')	-0.436	2.77e-05	0	0.0935081	0.102025	-0.084769	-0.173804	-0.271627	-0.323144	-0.427956	-0.469415	1.92e-06	0	0.020278	0.09078	0.005994	0.005196	0.09566	0.122023	0.27049	0.301361	0.027246
ZMO0734	3'(2'),5'-bisphosphate nucleotidase	0.526001	0.007304	0	0.0416634	-0.021739	0.0944952	0.0474334	0.156269	0.203393	0.398471	0.694406	0.0002725	0	-0.14822	-0.14324	-0.1182	-0.06088	-0.01002	0.064665	-0.10305	-0.15573	0.375059
ZMO0735	Acetyl-CoA carboxylase, biotin carboxylase	-0.392	0.000306	0	0.104716	0.0951193	-0.045384	-0.064373	-0.075708	-6.46e-05	0.0588786	-0.075901	0.0408871	0	0.031415	0.003988	0.064078	-0.01967	0.071924	0.019914	0.076945	0.020765	0.95165
ZMO0736	Acetyl-CoA carboxylase, biotin carboxyl carrier protein			0	-0.0621	0.0211767	0.0485142	-0.718109	-1.15979	-0.96424	-1.15584	-0.827326	0.0592701	0	0.025608	0.35049	-0.15988	0.166459	0.275072	0.324906	0.800786	1.28736	0.085108
ZMO0737	3-dehydroquinate dehydratase (3-dehydroquinase) (EC 4.2.1.10) (Type II DHQase)	-0.12	0.465441	0	0.0682894	0.346363	-0.506858	-0.123949	-0.25019	-0.514797	-0.01877	-0.373316	0.762548	0	-0.29083	-0.63405	-0.22506	-0.96581	-0.8497	-0.77613	-0.45698	-0.56982	0.753257
ZMO0738	Thiazole synthase (EC 2.8.1.10)	1.338	4.59e-07	0	0.0475004	0.0416477	0.0802247	0.175949	0.242091	0.24549	0.292248	0.42706		0	0.02985	0.044546	0.015002	0.011682	0.05103	0.015002	0.057485	-0.05638	0.825349
ZMO0739	Antibiotic biosynthesis monooxygenase	0.515999	0.000282	0	0.0550388	-0.017815	0.150434	0.078548	0.201359	0.236231	0.292529	0.360297	0.012803	0	-0.05895	-0.15464	-0.05197	-0.01679	-0.07215	-0.07541	-0.09715	-0.24593	0.54866
ZMO0740	CsbD family protein	1.4	1.54e-05	0	0.101451	0.389418	0.107824	0.604828	1.14117	1.67024	2.11503	2.62772	1.21e-09	0	0.155698	0.064309	0.081244	0.139619	0.362722	0.536195	0.712927	0.292866	0.244736
ZMO0743	Peptide chain release factor 3 (RF-3)	-0.51	0.006648	0	0.0861396	-0.005456	0.106763	0.0172436	0.0869094	0.0916595	0.061681	-0.150525	0.0015294	0	-0.05467	-0.01202	-0.07342	-0.02647	-0.05494	-0.0129	0.014708	-0.00131	0.397893
ZMO0746	Uncharacterized protein	0.138	0.181575	0	0.0558625	0.184166	-0.037587	-0.060306	0.267533	0.205326	0.0855706	0.0548945	0.0089894	0	-0.08624	0.09186	0.011476	-0.08409	-0.08939	-0.1141	-0.08095	0.007555	0.741207
ZMO0747	Uncharacterized protein	0.358	0.006937	0	0.147191	-0.219545	0.192985	-0.071741	0.075433	-0.138362	0.0538252	-0.033918	0.911563	0	-0.06936	0.064413	0.043434	0.16096	0.10545	0.132757	-0.01389	-0.11475	0.809152
ZMO0748	Cysteine synthase (EC 2.5.1.47)	0.376	0.055559	0	-0.188368	-0.110166	0.204854	0.0470216	0.0914108	0.191637	0.155463	0.217607	0.424519	0	0.171801	0.039517	-0.10471	0.00056	-0.01513	-0.1272	-0.11397	-0.02582	0.464245
ZMO0749	RNA polymerase sigma factor RpoH (RNA polymerase sigma-32 factor)	0.316	0.614383	0	0.0738502	0.299589	0.217406	0.372814	0.556446	0.475947	0.527978	1.42794	5.65e-06	0	0.032914	0.106737	-0.01323	0.014283	0.042264	0.115459	0.128714	0.224842	0.387869
ZMO0750	Ribosomal large subunit pseudouridine synthase D (EC 5.4.99.23) (23S rRNA pseudouridine(1911/1915/1917) synthase) (rRNA pseudouridylate synthase D) (rRNA-uridine isomerase D)	-0.234	0.000114	0	0.0376301	-0.049373	-0.052018	-0.107947	-0.123065	-0.170553	-0.214815	-0.165373	0.670395	0	0.002015	-0.01684	0.024219	-0.09225	-0.08698	-0.08155	0.10247	-0.05721	0.67574
ZMO0751	Mov34/MPN/PAD-1 family protein			0	-0.114195	-0.12566	-0.073577	-0.251338	-0.364941	-0.187829	-0.457543	-0.337694	0.104178	0	0.049677	-0.06496	0.007573	-0.02982	0.237305	-0.00623	-0.23743	-0.3144	0.339004
ZMO0752	Uncharacterized protein	0.37	0.000905	0	-0.041063	0.128957	0.148286	0.117623	0.298057	0.154862	0.275025	0.265393	0.81744	0	-0.20265	-0.04157	-0.2147	0.016439	-0.02627	-0.0136	-0.15246	-0.04063	0.729604
ZMO0753	Glutaredoxin 3	0.53	0.011884	0	0.103928	0.0469474	0.0786184	0.278409	0.313505	0.324185	0.365203	0.498484	0.0196512	0	0.105896	0.198706	0.239917	0.033161	0.123426	0.088784	0.132788	0.0606	0.522512
ZMO0754	Sterol-binding domain protein	-0.242	0.237213	0	0.0632897	0.231324	0.298596	-0.017321	-0.441764	-0.708798	-0.840585	-0.678772	0.000584	0	-0.03651	-0.03286	-0.34531	-0.25021	-0.19539	-0.16692	-0.44637	-0.19725	0.583818
ZMO0756	TPR repeat-containing protein	-0.29	0.003634	0	-0.003567	-0.0042	0.0061659	-0.11869	-0.076064	-0.105653	-0.175633	-0.463777	0.0007436	0	-0.14735	-0.09394	-0.05687	-0.02778	-0.04513	-0.04551	-0.07748	-0.07044	0.399229
ZMO0757	TPR repeat-containing protein	-0.392	0.015636	0	0.0196694	-0.005975	0.0337833	-0.001452	-0.071378	-0.218379	-0.384461	-0.436053	2.05e-05	0	-0.01444	0.036432	0.014112	0.033613	0.024042	0.011914	0.059343	0.037431	0.940835
ZMO0758	Isochorismatase hydrolase	-0.8	0.075835	0	-0.015983	0.0922115	0.117371	-0.003744	0.129019	0.105136	0.0922363	0.0251806	0.990759	0	-0.38816	-0.41603	-0.35556	0.064003	-0.08781	-0.35005	-0.2016	-0.24745	0.602965
ZMO0759	Hydroxyacylglutathione hydrolase (EC 3.1.2.6) (Glyoxalase II) (Glx II)	0.678	0.000364	0	-0.201594	-0.077976	-0.190801	-0.073377	-0.187607	0.0844363	0.0786456	0.532072	0.0089894	0	-0.32356	-0.49792	-0.56384	-0.45317	-0.4975	-0.6959	-0.3951	-0.40199	0.314543
ZMO0760	Glyoxalase/bleomycin resistance protein/dioxygenase	0.282	0.055559	0	-0.064271	0.305472	0.0239767	0.185621	0.151229	0.27952	0.116147	0.538445	0.0049343	0	-0.10832	0.006977	-0.02631	-0.13922	-0.06164	0.026376	-0.15631	-0.04321	0.825323
ZMO0763	Tetratricopeptide domain protein	0.3	0.010417	0	0.0837418	0.0522145	0.129161	0.201331	0.176778	0.224382	0.276325	0.380194	0.0740822	0	0.062001	0.032654	-0.04198	-0.11561	-0.08525	-0.1691	-0.04499	-0.09768	0.561272
ZMO0764	Alpha/beta hydrolase fold protein	-0.032	0.892945	0	0.0481552	0.0376349	-0.013299	-0.064524	0.0899069	0.136518	0.242693	0.284406	0.0016456	0	0.032874	0.091141	0.080502	0.070494	0.054155	0.040987	0.074118	0.017151	0.996
ZMO0765	Threonine--tRNA ligase (EC 6.1.1.3) (Threonyl-tRNA synthetase) (ThrRS)	-0.13	0.128005	0	0.0968615	0.115477	0.0737779	0.135883	0.210897	0.237579	0.245113	0.248865	0.0026911	0	-0.01294	0.093512	-0.0749	-0.026	-0.01728	-0.08626	-0.01846	-0.01294	0.930589
ZMO0766	Bifunctional uridylyltransferase/uridylyl-removing enzyme (UTase/UR) (Bifunctional [protein-PII] modification enzyme) (Bifunctional nitrogen sensor protein) [Includes: [Protein-PII] uridylyltransferase (PII uridylyltransferase) (UTase) (EC 2.7.7.59); [Protein-PII]-UMP uridylyl-removing enzyme (UR) (EC 3.1.4.-)]	0.604	0.000587	0	-0.000151	-0.043282	0.179066	0.20243	0.327294	0.450885	0.554581	0.820659	2.91e-06	0	-0.03331	0.008854	-0.00836	-0.05655	-0.08099	-0.1745	-0.10946	-0.31839	0.094472
ZMO0767	Uncharacterized protein	-0.142	0.56091	0	0.190291	0.476731	0.264062	0.255196	0.23511	0.294151	0.398167	0.922216	7.47e-05	0	-0.10064	-0.26751	0.05765	-0.03312	-0.08116	-0.04596	-0.04103	-0.19168	0.51785
ZMO0769	tRNA-specific 2-thiouridylase MnmA (EC 2.8.1.13)	-0.282	0.012228	0	0.0725774	0.014449	-0.008304	-0.026785	0.03215	0.0576414	-0.058772	-0.133532	0.233723	0	0.063098	0.075885	-0.01716	-0.04677	0.044145	-0.09361	0.116544	0.088544	0.127068
ZMO0770	Magnesium transporter MgtE	0.246	0.492089	0	-0.072813	-0.053412	-0.055126	-0.100015	-0.114201	-0.128603	-0.093487	-0.050364	0.839835	0	0.029524	0.028775	-0.06576	0.050568	0.05421	0.095664	-0.0258	0.045436	0.65803
ZMO0773	Peptidyl-prolyl cis-trans isomerase (PPIase) (EC 5.2.1.8)	-0.172	0.013514	0	-0.026474	0.141741	0.0254078	0.0055415	0.0229893	0.11207	-0.035001	-0.168385	0.244337	0	-0.1377	-0.03423	0.012417	0.043639	0.077357	0.009123	-0.14773	-0.13592	0.565371
ZMO0774	Transcriptional regulator, LysR family	0.298	0.033463	0	0.103789	0.271466	0.142583	0.117834	0.19401	0.31132	0.278456	0.411077	0.12273	0	0.136842	0.142807	0.084473	0.06057	0.167071	-0.00654	0.019718	-0.11943	0.412344
ZMO0776	Methyltransferase type 12	0.293999	0.00788	0	-0.019283	0.167855	-0.065184	-0.028059	-0.050698	-0.22388	-0.292262	-0.445265	0.0002545	0	-0.04257	0.177573	-0.00103	0.104192	0.09254	0.134438	0.085585	0.11605	0.767101
ZMO0777	Beta-lactamase domain protein	0.698	0.00012	0	0.142928	0.192508	0.177955	0.15105	0.197308	0.389656	0.456231	0.724465	0.0022434	0	0.036099	-0.01351	0.18802	0.122063	0.080911	0.114091	0.097145	-0.05868	0.93095
ZMO0778	Acriflavin resistance protein	-0.116	0.035278	0	0.0525888	0.0536956	0.207406	0.16138	0.209844	0.357546	0.437643	0.58633	4.01e-05	0	0.007765	-0.07591	0.07989	-0.00886	-0.00278	-0.06059	0.012492	-0.13118	0.252382
ZMO0779	Efflux transporter, RND family, MFP subunit	-0.11	0.330159	0	0.0720915	0.015319	0.168106	0.113624	0.218571	0.238493	0.364617	0.513026	0.0018556	0	-0.08385	0.004041	0.026771	0.039652	-0.02413	0.002037	-0.00185	-0.04557	0.399229
ZMO0780	RND efflux system, outer membrane lipoprotein, NodT family	0.006	0.92303	0	0.0646236	0.0656663	0.0050182	-0.023473	-0.099487	-0.009995	0.0238053	0.260445	0.131616	0	-0.11229	-0.30096	0.064097	0.030971	0.016426	-0.18146	-0.04346	-0.09344	0.107872
ZMO0781	Transcriptional regulator, LysR family (EC 4.2.1.1)	-0.66	8.27e-06	0	-0.024387	-0.05293	-0.045588	-0.043039	0.0105957	0.007196	0.0313576	0.0704587	0.52456	0	-0.02909	0.013226	-0.07242	0.085641	0.070118	0.071041	0.070082	0.16299	0.151667
ZMO0782	Aspartyl/glutamyl-tRNA(Asn/Gln) amidotransferase subunit B (Asp/Glu-ADT subunit B) (EC 6.3.5.-)	-0.526	0.00012	0	0	0.0852473	-0.029573	-0.06413	-0.055413	-0.06413	-0.099536	-0.168955	0.217897	0	0.019936	-0.03666	-0.11424	-0.05486	-0.03635	-0.08781	-0.07037	-0.0424	0.781537
ZMO0783	Glutamyl-tRNA(Gln) amidotransferase subunit A (Glu-ADT subunit A) (EC 6.3.5.7)	-0.498	5.03e-05	0	0.0438162	0.0063415	0.0272809	-0.053959	0.0355722	-0.019194	0.0314325	-0.053959	0.505652	0	-0.04638	-0.02604	-0.171	-0.09112	-0.08208	-0.15054	-0.02556	-0.05999	0.14322
ZMO0784	Aspartyl/glutamyl-tRNA(Asn/Gln) amidotransferase subunit C (Asp/Glu-ADT subunit C) (EC 6.3.5.-)	-0.086	0.749664	0	0.187086	0.138286	0.0202157	-0.085891	0.0458365	0.151639	0.154855	0.114178	0.0697706	0	0.006655	0.127617	0.364898	-0.06611	0.185542	-0.01979	0.184513	0.072592	0.377997
ZMO0785	Putative pre-16S rRNA nuclease (EC 3.1.-.-)	0.802	0.000167	0	0.0106423	-0.000839	0.072714	-0.057049	0.0562968	0.113545	0.244526	0.311196	0.0049343	0	-0.16528	-0.02872	0.021846	-0.11295	-0.01826	0.013558	0.001203	-0.11711	0.891207
ZMO0786	Uncharacterized protein	0.676	0.003821	0	0.0297489	0.295125	0.0883468	0.152352	0.255192	0.31389	0.372163	0.703796	0.0657831	0	-0.13671	-0.0016	0.021295	0.153282	0.148268	0.358564	-0.0031	-0.03433	0.415969
ZMO0787	Glucose-methanol-choline oxidoreductase	0.492	0.040032	0	0.0697084	0.218555	0.14329	0.281738	0.385692	0.42658	0.548942	0.939411	8.32e-05	0	0.038504	0.244735	0.219041	0.276335	0.297917	0.499904	0.332667	0.215138	0.476758
ZMO0788	Gluconate 2-dehydrogenase (Acceptor) (EC 1.1.99.3)	0.54	0.008303	0	0.0649681	0.21981	0.193866	0.203516	0.281786	0.453055	0.549058	0.946021	2.22e-06	0	0.107601	0.159675	0.279222	0.214561	0.263773	0.396104	0.342652	0.230936	0.77335
ZMO0791	Aspartate carbamoyltransferase (EC 2.1.3.2) (Aspartate transcarbamylase) (ATCase)	0.462	0.005046	0	-0.04253	-0.022205	0.0506645	-0.002471	0.0801027	-0.006137	0.0606733	0.0316401	0.928538	0	-0.14801	-0.11303	-0.17774	-0.07156	-0.10651	-0.15799	-0.30963	-0.25197	0.160214
ZMO0792	Dihydroorotase (EC 3.5.2.3)	0.09	0.0161	0	-0.0906	-0.046949	0.0617507	0.119762	0.130461	0.215359	0.245349	0.239488	0.0274351	0	0.013083	-0.01283	-0.01058	-0.06642	-0.01715	-0.12601	-0.07925	-0.20751	0.746659
ZMO0793	Uncharacterized protein			0	-0.059805	0.136904	0.296168	0.142157	-0.053277	0.283521	0.273666	-0.036427	0.133861	0	0.031338	0.117726	0.075338	0.032144	0.100816	0.039371	0.140783	-0.09767	0.815628
ZMO0794	Prolyl oligopeptidase (EC 3.4.21.26)	-0.284	0.063619	0	-0.096015	-0.30415	0.100216	0.239236	0.336116	0.344494	0.390347	0.448506	0.012803	0	-0.09179	-0.13546	0.003055	0.028194	0.012656	-0.04425	-0.14134	-0.40333	0.104438
ZMO0795	TonB-dependent receptor plug			0	-1.57999	-0.405346	-0.833743	2.99929	3.26283	2.86853	3.29386	5.53289	0.0089894	0	4.04708	-0.00449	1.6674	1.52357	2.69995	-0.73386	3.12163	3.35504	0.451801
ZMO0797	Short-chain dehydrogenase/reductase SDR	0.072	0.664578	0	-0.00534	-0.073972	-0.004703	-0.003655	0.114046	0.146747	0.161448	0.174483	0.0348095	0	-0.13931	-0.09123	0.014308	0.043216	0.01145	-0.02893	-0.14579	-0.18419	0.196313
ZMO0798	RND efflux system, outer membrane lipoprotein, NodT family	-0.068	0.546454	0	0.0527152	0.232028	0.127019	0.1459	0.131383	0.157159	0.19117	0.32391	0.231507	0	-0.01474	-0.15366	-0.06777	-0.04965	-0.01009	-0.12231	-0.12439	-0.11458	0.302769
ZMO0799	ABC-2 type transporter			0	0.332863	0.123623	0.186073	-0.048896	-0.020029	0.276645	0.378374	0.808212	0.0049343	0	0.312814	0.064156	0.238021	0.189398	0.097995	0.006079	0.023677	0.173158	0.621099
ZMO0800	ABC transporter related protein			0	0.15637	0.18142	0.0901635	0.117922	0.162791	0.201106	0.295854	0.632776	0.000764	0	0.002491	0.043573	-0.0062	-0.10167	-0.05155	0.004019	0.036008	-0.04394	0.723035
ZMO0801	Secretion protein HlyD family protein	-3.8e-07	1	0	0.203994	0.316557	0.125816	0.120036	0.153313	0.290714	0.269601	0.367241	0.0229412	0	0.100177	0.024402	0.101699	0.035255	0.13004	0.076358	0.204645	0.143901	0.271235
ZMO0803	Sporulation domain protein	-0.37	0.037704	0	0.102475	0.0763213	0.0964473	0.0829042	0.0815382	0.161962	0.177787	0.112865	0.0564947	0	0.033146	0.116681	0.040987	0.058901	-0.00523	-0.05202	-0.02471	-0.11834	0.214067
ZMO0804	N-acetyl-gamma-glutamyl-phosphate reductase (AGPR) (EC 1.2.1.38) (N-acetyl-glutamate semialdehyde dehydrogenase) (NAGSA dehydrogenase)	0.062	0.440017	0	-0.090482	0.0406706	-0.18235	-0.103601	-0.142807	-0.093112	-0.146027	-0.100017	0.752981	0	-0.1027	-0.00664	-0.08918	0.132567	0.104593	0.233419	0.147571	0.205477	0.304799
ZMO0805	NLP/P60 protein	0.511999	0.000228	0	-0.092219	-0.009671	-0.006899	0.150173	0.126321	0.224989	0.217558	0.586615	0.0019521	0	0.03086	0.206567	0.032181	0.054262	0.078934	0.014213	0.175291	0.048393	0.379209
ZMO0806	Leucyl aminopeptidase (EC 3.4.11.1)	-0.04	0.563925	0	0.0229174	0.0711119	-0.012648	-0.014265	0.0980345	0.0924372	0.189523	0.357647	0.0003313	0	-0.09472	-0.02867	-0.10893	0.011453	0.026656	0.001155	-0.09538	-0.1491	0.604175
ZMO0807	Ribosomal protein S12 methylthiotransferase RimO (S12 MTTase) (S12 methylthiotransferase) (EC 2.8.4.4) (Ribosomal protein S12 (aspartate-C(3))-methylthiotransferase) (Ribosome maturation factor RimO)	-0.984	7.54e-07	0	0.120151	0.0589958	-0.15439	-0.26119	-0.330386	-0.355241	-0.589573	-1.43539	2.66e-07	0	0.021689	0.057555	-0.02554	-0.04512	0.009431	0.021275	0.227141	0.36504	0.079717
ZMO0809	UPF0235 protein ZMO0809	-0.20496	0.333087	0	0.166436	0.0996997	-0.197726	-0.431181	-0.770585	-1.2142	-1.61413	-1.63615	4.02e-07	0	-0.0654	-0.0156	0.204752	-0.07277	-0.15164	-0.04215	-0.03635	0.291496	0.217032
ZMO0810	tRNA pseudouridine synthase A (EC 5.4.99.12) (tRNA pseudouridine(38-40) synthase) (tRNA pseudouridylate synthase I) (tRNA-uridine isomerase I)	-0.634	0.000451	0	-0.003742	0.0102306	0.174525	0.0424975	0.0578211	-0.024347	-0.233812	-0.370484	0.0049343	0	-0.08227	-0.07466	-0.38331	-0.28135	-0.2169	-0.21394	-0.43622	-0.37906	0.236053
ZMO0811	Methionyl-tRNA formyltransferase (EC 2.1.2.9)	0.172	0.575753	0	0.0944864	0.0743946	-0.00584	0.0496633	0.126837	0.0937173	0.131378	0.186233	0.0816279	0	-0.0844	0.107479	-0.07525	-0.04698	-0.0648	-0.16516	-0.05741	0.084833	0.911449
ZMO0812	Recombination protein RecR			0	0.161147	0.0804727	0.0885336	0.0139573	-0.188528	0.0317121	-0.021921	-0.235242	0.0001907	0	-0.08057	0.164232	0.080279	-0.14656	-0.01291	0.088263	0.123595	0.180681	0.72731
ZMO0813	Peptide deformylase (PDF) (EC 3.5.1.88) (Polypeptide deformylase)	-0.18	0.227318	0	0.0228237	0.177507	-0.062913	-0.100732	-0.120915	-0.098935	-0.248074	-0.331557	0.0212944	0	0.0262	0.155886	0.052073	-0.02881	0.018977	0.043494	0.042306	0.229214	0.374807
ZMO0814	DNA recombination protein RmuC homolog	-0.638	0.000675	0	0.0181564	-0.052274	0.0219974	0.0467012	-0.068357	-0.118561	-0.175762	-0.363658	0.0089894	0	0.072761	0.182289	0.13677	0.076906	0.078376	-0.10379	0.020401	0.061897	0.280207
ZMO0818	6-carboxy-5,6,7,8-tetrahydropterin synthase (EC 4.-.-.-)	0.068	0.323607	0	0.0845045	0.503368	0.130435	0.176869	-0.001705	0.116804	0.0912338	0.35287	0.524984	0	0.051612	0.333748	0.052026	0.272161	0.290847	0.203101	0.216415	0.505924	0.631353
ZMO0819	Nucleotide sugar dehydrogenase (EC 1.1.1.22)	-0.082	0.279207	0	0.038367	0.0474087	0.0099248	-0.015511	-0.088381	-0.005969	0.0158463	0.0481562	0.134922	0	0.067229	0.038376	-0.04496	-0.03988	0.040096	-0.02604	0.084229	0.089667	0.134224
ZMO0820	Phosphoribosylformylglycinamidine synthase subunit PurL (FGAM synthase) (EC 6.3.5.3) (Formylglycinamide ribonucleotide amidotransferase subunit II) (FGAR amidotransferase II) (FGAR-AT II) (Glutamine amidotransferase PurL) (Phosphoribosylformylglycinamidine synthase subunit II)	-0.624	7.39e-05	0	0.0267875	-0.017896	-0.091288	-0.189775	-0.155707	-0.152252	-0.118346	-0.267723	0.297656	0	-0.04209	-0.10225	-0.03179	0.02236	-0.0084	-0.02235	0.003683	0.004209	0.80607
ZMO0821	Pyridoxal-5'-phosphate-dependent protein beta subunit	-0.002	0.994817	0	-0.03407	-0.038806	0.0644014	0.0520874	0.154585	0.112849	0.173748	0.305561	0.012803	0	-0.05006	-0.04221	-0.01949	-0.02034	-0.06856	-0.04472	-0.0784	-0.10167	0.713107
ZMO0822	Uncharacterized protein			0	0.0177673	0.084438	0.290464	-0.297161	0.145622	0.156223	0.407625	0.612176	7.16e-05	0	0.13109	-0.14316	-0.30872	-0.0465	-0.17129	0.030868	0.062141	0.138048	0.258063
ZMO0823	Ribosomal RNA small subunit methyltransferase H (EC 2.1.1.199) (16S rRNA m(4)C1402 methyltransferase) (rRNA (cytosine-N(4)-)-methyltransferase RsmH)	-0.286	0.296998	0	0.0344873	0.0666702	0.0959156	0.103522	0.100977	0.0615523	0.0126307	0.20975	0.136201	0	-0.02191	-0.04477	-0.16465	-0.07488	-0.09664	0.023797	-0.06114	-0.05042	0.339004
ZMO0824	Uncharacterized protein			0	0.148333	0.126908	0.319294	-1.32862	-2.39418	-1.76131	-0.746734	0.139934	1.01e-06	0	0.27751	0.153251	0.279142	-0.34935	-0.5108	-0.61919	-0.32047	-0.11688	0.029138
ZMO0825	Peptidoglycan glycosyltransferase (EC 2.4.1.129)	0.184	0.014864	0	0.043292	0.091331	0.0622585	0.0701218	0.0415901	0.212139	0.19416	0.418541	0.0002107	0	-0.02854	-0.07452	-0.00148	-0.07377	-0.07552	-0.12979	-0.04839	-0.1222	0.630495
ZMO0826	UDP-N-acetylmuramoyl-L-alanyl-D-glutamate--2,6-diaminopimelate ligase (EC 6.3.2.13) (Meso-A2pm-adding enzyme) (Meso-diaminopimelate-adding enzyme) (UDP-MurNAc-L-Ala-D-Glu:meso-diaminopimelate ligase) (UDP-MurNAc-tripeptide synthetase) (UDP-N-acetylmuramyl-tripeptide synthetase)	0.116	0.22817	0	0.103657	0.104106	0.077624	0.0446088	0.0769893	0.0721312	0.141543	0.229817	0.012803	0	0.041984	-0.01014	-0.00886	-0.00621	-0.00674	-0.06446	-0.02385	-0.09509	0.898801
ZMO0827	UDP-N-acetylmuramoyl-tripeptide--D-alanyl-D-alanine ligase (EC 6.3.2.10) (D-alanyl-D-alanine-adding enzyme)	-0.096	0.168327	0	0.0584495	0.0287155	0.0903808	-0.027834	-0.182684	-0.358793	-0.539064	-0.437929	3.69e-07	0	-0.04011	-0.00521	-0.15517	-0.03282	-0.08573	-0.10292	-0.10882	-0.08794	0.838329
ZMO0828	phospho-N-acetylmuramoyl-pentapeptide- transferase mraY	-0.156	0.486551	0	0.402869	-0.254226	0.322167	0.313017	-0.029576	0.317818	0.104054	0.159793	0.731524	0	0.197244	-0.13041	0.017125	-0.10015	0.101806	-0.31676	0.012195	0.011487	0.783683
ZMO0829	UDP-N-acetylmuramoylalanine--D-glutamate ligase (EC 6.3.2.9) (D-glutamic acid-adding enzyme) (UDP-N-acetylmuramoyl-L-alanyl-D-glutamate synthetase)	-0.226	0.000117	0	0.005893	0.0625938	0.0220655	-0.086024	-0.250296	-0.561087	-0.797702	-0.817679	1.29e-05	0	-0.03471	-0.0197	-0.1781	-0.1415	-0.11837	-0.23671	-0.07767	-0.07969	0.445864
ZMO0830	Cell division protein FtsW	-0.682	0.347066	0	-0.279692	-0.096962	0.0433819	-0.042961	-0.18077	-0.17793	-0.38546	-0.112997	0.0685346	0	-0.05229	-0.23772	-0.33155	-0.20949	-0.12438	-0.10879	-0.12799	-0.41795	0.701075
ZMO0831	UDP-N-acetylglucosamine--N-acetylmuramyl-(pentapeptide) pyrophosphoryl-undecaprenol N-acetylglucosamine transferase (EC 2.4.1.227) (Undecaprenyl-PP-MurNAc-pentapeptide-UDPGlcNAc GlcNAc transferase)	1.464	0.064331	0	0.0052943	-0.080149	-0.012004	0.0042931	0.0214774	0.0262399	0.0755006	0.231525	0.0026911	0	0.136401	0.102076	-0.00258	0.039306	0.055032	0.006359	0.074754	-0.0129	0.60032
ZMO0832	UDP-N-acetylmuramate--L-alanine ligase (EC 6.3.2.8) (UDP-N-acetylmuramoyl-L-alanine synthetase)	-0.068	0.236887	0	-0.033737	0.0085038	0.0921886	0.0578978	0.0655431	0.0563248	-0.01358	0.0834665	0.751345	0	0.040431	0.036747	-0.11229	-0.02675	-0.01637	-0.04278	-0.10782	-0.01889	0.872014
ZMO0833	UDP-N-acetylenolpyruvoylglucosamine reductase (EC 1.3.1.98) (UDP-N-acetylmuramate dehydrogenase)	0.016	0.723086	0	0.0726467	0.02454	0.0793289	0.0004459	0.0685854	0.0205718	-0.005212	0.0472537	0.800142	0	-0.04529	0.025659	-0.08564	-0.03635	-0.04602	-0.09672	-0.0997	-0.12814	0.686078
ZMO0834	D-alanine--D-alanine ligase (EC 6.3.2.4) (D-Ala-D-Ala ligase) (D-alanylalanine synthetase)	-0.07	0.124972	0	0.126589	0.0315284	0.0088004	0.0424032	0.0782545	0.159703	0.174968	0.237221	0.0212944	0	0.030445	0.004314	0.085346	0.058008	0.081474	0.016032	0.026312	-0.08226	0.703529
ZMO0835	Cell division protein FtsQ	-0.094	0.272592	0	0.0335844	-0.08696	0.100987	-0.097642	-0.149322	-0.207945	-0.27265	-0.333459	9.5e-05	0	0.112929	-0.03262	-0.17992	-0.06654	-0.01255	-0.14126	0.00854	-0.1236	0.753519
ZMO0836	Cell division protein FtsA	-0.004	0.945959	0	0.0915156	0.18063	0.120096	0.191078	0.336411	0.430889	0.594393	0.797603	1.04e-05	0	-0.00483	0.117534	0.028616	0.087902	0.073745	0.108983	0.072874	0.065144	0.94426
ZMO0837	Cell division protein FtsZ	-0.122	0.076622	0	0.0725442	0.060187	-0.082082	-0.130834	-0.116736	-0.107413	-0.164275	-0.157044	0.378428	0	0	0.045692	0.081007	0.081007	0.076498	0.119866	0.105554	0.157705	0.713107
ZMO0840	Sporulation domain protein	-0.274	0.015519	0	0.21259	0.29175	0.196052	0.39877	0.422759	0.457019	0.43859	0.575014	0.0303059	0	0.198949	0.308114	0.12451	0.064071	0.100159	-0.00634	0.183423	0.126191	0.214067
ZMO0841	Chloride channel core			0	-0.049933	0.402335	0.173086	0.329906	0.279068	0.380906	0.246126	0.311883	0.887914	0	-0.00999	0.180292	0.023772	-0.08806	0.034461	-0.14861	0.022936	-0.05128	0.899227
ZMO0842	Deoxyguanosinetriphosphate triphosphohydrolase-like protein	0.29	0.005181	0	0.0560559	0.291208	-0.029103	0.077137	0.101003	0.169319	0.204254	0.481211	1.26e-05	0	0.015189	-0.06177	-0.10264	-0.22522	-0.11221	-0.31044	-0.10289	-0.25309	0.13735
ZMO0843	Arginine--tRNA ligase (EC 6.1.1.19) (Arginyl-tRNA synthetase) (ArgRS)	-0.678	0.000581	0	0.0576508	0.0029685	-0.071193	-0.18046	-0.157665	-0.136915	-0.132909	-0.291402	0.0144975	0	-0.02181	-0.02596	-0.11682	-0.03968	0.010948	0.036464	0.163134	0.229374	0.111523
ZMO0844	Sporulation domain protein	0.051999	0.470156	0	0.242392	0.193779	0.0779908	0.128015	0.0538795	-0.013673	-0.026375	0.14759	0.0303059	0	0.03782	0.103476	0.004419	0.030708	0.035538	0.033493	0.126689	0.13331	0.177139
ZMO0845	Alanine--tRNA ligase (EC 6.1.1.7) (Alanyl-tRNA synthetase) (AlaRS)	-0.1	0.08196	0	0.100588	0.138364	-0.028695	0.0465927	0.0668272	0.122019	0.110369	-0.001053	0.0303059	0	0.087684	0.077011	0.048156	0.028594	0.050583	0.003762	0.031054	-0.02661	0.795636
ZMO0846	Sodium/hydrogen exchanger	0.174	0.078223	0	0.217709	0.215765	0.231884	0.283796	0.277586	0.364198	0.314543	0.500148	0.0245475	0	-0.03558	0.085244	0.091008	0.062001	0.121718	0.177567	0.146217	0.195266	0.498773
ZMO0847	Porin	0.198	0.03156	0	0.258557	0.182358	0.0094858	-0.258348	-0.090813	-0.300049	-0.128555	-0.290036	0.322482	0	-0.25751	-0.54533	-0.24812	-0.14482	-0.28751	-0.30082	-0.46357	-0.4024	0.265397
ZMO0849	Alg9 family protein mannosyltransferase			0	-0.208448	-0.096823	-0.270476	-0.08706	-0.339162	-0.065991	0.220325	0.693971	0.0196512	0	0.138536	0.47971	0.224912	0.22056	0.397175	0.081024	0.034616	0.127068	0.702039
ZMO0850	Sigma54 specific transcriptional regulator, Fis family	-0.248	0.07182	0	-0.033234	-0.231079	0.0251435	0.0274171	-0.089557	-0.070616	-0.029325	0.070768	0.240515	0	0.07514	-0.07569	0.031625	0.04944	0.038417	-0.09915	0.096479	-0.2051	0.111523
ZMO0851	Pyridoxine/pyridoxamine 5'-phosphate oxidase (EC 1.4.3.5) (PNP/PMP oxidase) (PNPOx) (Pyridoxal 5'-phosphate synthase)	0.153999	0.2143	0	-0.011945	0.0168848	-0.006536	-0.088591	0.041198	-0.005073	0.0648435	0.0849864	0.417284	0	-0.01786	0.038488	-0.12617	-0.03982	-0.05647	-0.04563	-0.09714	-0.10042	0.454642
ZMO0852	S-adenosylmethionine:tRNA ribosyltransferase-isomerase (EC 2.4.99.17) (Queuosine biosynthesis protein QueA)	-0.296	0.000897	0	0.0304868	0.121364	-0.061599	-0.141984	-0.061378	-0.016717	0.0545047	0.0803209	0.0550383	0	-0.01082	-0.04117	-0.12534	0.024972	0.059465	0.05314	-0.02876	0.037999	0.687851
ZMO0853	Peptidyl-prolyl cis-trans isomerase (PPIase) (EC 5.2.1.8)	-0.11	0.200789	0	0.113186	0.0403072	0.0052018	0.0397347	0.0439728	0.143188	0.265208	0.241915	0.0026911	0	0.022556	-0.05983	-0.02008	-0.02523	0.044532	0.036301	0.081299	-0.09257	0.339004
ZMO0854	Phosphopantetheine adenylyltransferase (EC 2.7.7.3) (Dephospho-CoA pyrophosphorylase) (Pantetheine-phosphate adenylyltransferase) (PPAT)	1.06865	0.010294	0	0.0955593	0.0719856	-0.01044	-0.10231	0.0016431	0.004242	-0.018796	-0.101245	0.493809	0	-0.06661	0.014057	-0.02917	0.06427	0.130684	0.224278	0.156534	0.08403	0.564359
ZMO0855	Polyprenyl synthetase	0.138	0.174914	0	0.187861	0.407088	-0.039954	0.0618633	0.0699366	-0.015788	-0.029589	-0.256098	0.0144975	0	-0.18225	0.006815	-0.1842	-0.04092	-0.04281	-0.06527	-0.08134	0.141098	0.189245
ZMO0856	Exodeoxyribonuclease 7 small subunit (EC 3.1.11.6) (Exodeoxyribonuclease VII small subunit) (Exonuclease VII small subunit)	0.756	0.003982	0	0.0692961	0.127604	-0.162899	-0.194669	-0.084497	-0.055	-0.047499	-0.298367	0.106889	0	0.122813	0.149787	0.172894	0.094434	0.050153	-0.01082	0.240523	0.189698	0.104438
ZMO0857	Uncharacterized protein	0.558	0.076014	0	0.191765	0.157466	-0.082426	-0.117685	-0.228588	-0.186432	-0.314326	-0.550781	0.0109173	0	0.120813	0.137016	0.099549	0.003008	0.065201	0.036004	0.257618	0.281525	0.14322
ZMO0859	Aminotransferase class V	-0.04	0.634223	0	0.111851	0.175367	-0.026331	-0.069491	0.0279569	0.0677242	0.187287	0.0663075	0.0049343	0	0.034548	0.067153	-0.04163	-0.03679	0.083054	0.213402	0.198219	0.2967	0.300382
ZMO0860	Ferredoxin			0	0.066744	0.153631	-0.008486	0.118779	0.0465093	0.15658	0.104824	0.114793	0.694813	0	-0.0738	-0.00533	-0.18643	0.087022	0.131957	0.062717	0.159257	0.129343	0.216291
ZMO0861	DNA polymerase III subunit gamma/tau (EC 2.7.7.7)	-0.204	0.077742	0	0.0528581	0.0416718	0.0198081	-0.031663	-0.007851	0.001812	-0.006484	-0.027583	0.796953	0	0.075344	0.04973	0.011353	0.036381	0.007634	0.008115	0.097173	0.011019	0.712178
ZMO0862	Nucleoid-associated protein ZMO0862	0.41	0.013514	0	0.163229	0.201657	0.0003736	0.0310012	-0.023596	0.039711	0.01193	0.128328	0.630336	0	0.105934	0.129279	0.201178	0.230418	0.212355	0.188998	0.152289	0.049124	0.559706
ZMO0863	dCTP deaminase (EC 3.5.4.13) (Deoxycytidine triphosphate deaminase)	-0.708	0.000148	0	0.138351	0.0542263	-0.097342	-0.065828	-0.058502	0.0320936	0.0475681	-0.06917	0.244337	0	-0.04277	0.001939	0.18512	0.044128	0.0482	0.118635	0.110481	0.098452	0.680154
ZMO0864	Cytidine deaminase (EC 3.5.4.5) (Cytidine aminohydrolase)	0.352	0.066214	0	0.0395076	-0.047945	-0.029363	-0.153435	-0.187616	-0.282365	-0.316825	-0.624019	0.0016868	0	-0.0341	-0.17629	0.103153	0.182031	0.120662	0.205939	-0.03854	0.062966	0.46507
ZMO0865	Replicative DNA helicase (EC 3.6.4.12)	0.15	0.195037	0	-0.065929	-0.064217	0.0931808	0.0154479	-0.185203	-0.295774	-0.474354	-0.332882	1.94e-05	0	0.054857	0.052799	-0.06307	-0.01473	0.016918	-0.02317	-0.00632	-0.11374	0.565371
ZMO0866	Cation diffusion facilitator family transporter	-0.048	0.794233	0	-0.115696	0.143073	0.0431461	-0.235113	-0.344546	-0.217634	-0.505448	-0.104297	0.465659	0	-0.34437	0.151238	-0.02183	-0.24225	-0.1374	0.285152	0.047797	-0.0805	0.71655
ZMO0867	Hopanoid-associated sugar epimerase			0	0.163394	0.0265346	-0.103366	-0.112691	-0.097575	-0.065748	-0.028058	-0.206319	0.191321	0	-0.04548	-0.06937	-0.03354	-0.00936	0.034202	0.051433	0.03519	-0.0285	0.874138
ZMO0868	Hopene-associated glycosyltransferase HpnB	-0.672	0.080292	0	0.0059301	-0.072976	0.0555446	-0.104756	-0.302639	-0.407692	-0.709208	-1.24076	1.01e-06	0	-0.04656	-0.02763	-0.07103	-0.04872	-0.11185	-0.24575	-0.16507	-0.27609	0.4821
ZMO0869	Squalene synthase HpnC	0.532	3.5e-05	0	0.0865151	0.101845	-0.010719	-0.04514	-0.028076	0.0391536	0.0005454	-0.064703	0.443711	0	0.118108	0.214159	0.013881	0.026085	0.075533	-0.00795	0.100498	0.036862	0.606486
ZMO0870	Squalene synthase HpnD	-0.444	0.000163	0	0.0594993	0.0758612	-0.05379	-0.104605	-0.138556	-0.163104	-0.254396	-0.527261	0.0005325	0	-0.08998	-0.08172	-0.10519	-0.13222	-0.09326	-0.18352	-0.16043	-0.16126	0.888238
ZMO0871	Squalene-associated FAD-dependent desaturase	-0.274	0.56091	0	-0.021024	0.0416738	-0.042599	-0.250737	-0.144188	-0.167298	-0.142322	-0.210285	0.181548	0	0.01129	-0.00403	-0.05874	-0.00174	0.036126	0.094506	-0.10052	-0.10186	0.680154
ZMO0872	Squalene--hopene cyclase (EC 4.2.1.129) (EC 5.4.99.17) (Squalene--hopanol cyclase)	-0.1	0.034209	0	-0.014851	0.0413012	0.0390684	-0.140883	-0.063054	-0.132403	-0.325104	-0.668169	0.0026911	0	-0.14967	-0.03357	-0.1614	-0.22827	-0.15824	-0.20211	-0.22797	-0.27877	0.500172
ZMO0873	Hopanoid-associated phosphorylase	1.224	2.55e-05	0	0.116326	0.0308732	-0.081322	0.157337	0.119826	0.379413	0.484627	0.506564	0.0008154	0	-0.09767	-0.06006	0.053615	0.06541	0.054331	0.0896	-0.08987	-0.06593	0.178886
ZMO0874	Hopanoid biosynthesis associated radical SAM protein HpnH	-0.432	0.000392	0	0.0490945	0.112059	-0.04891	-0.156119	-0.156119	-0.27194	-0.492016	-1.10277	6.22e-08	0	-0.0845	0.05561	-0.06556	-0.05673	0.018368	-0.01219	0.005222	0.00626	0.615182
ZMO0875	4-hydroxy-3-methylbut-2-enyl diphosphate reductase (EC 1.17.7.4)	-0.584	0.000113	0	0.194381	0.0430712	-0.116019	-0.14492	-0.138435	-0.033092	-0.131122	-0.404526	0.039382	0	0.078773	0.020424	0.13675	-0.01574	0.065868	-0.01706	0.146938	0.040361	0.531829
ZMO0876	Hopanoid biosynthesis associated membrane protein HpnM	0.608001	0.013017	0	0.206736	0.336931	0.0666322	0.173401	0.233064	0.419977	0.40429	0.56604	0.0196512	0	0.035206	0.109596	0.186244	-0.0743	0.120543	0.083962	0.16651	0.092945	0.806018
ZMO0877	Uncharacterized protein	-0.784	0.001126	0	0.380907	-0.048654	0.0745743	-0.271856	-0.26453	-0.277089	0.0476156	-0.63203	0.0019226	0	-0.1571	-0.19231	0.216262	0.123027	0.04483	-0.13445	0.184518	-0.15847	0.690372
ZMO0878	Chemotaxis response regulator protein-glutamate methylesterase (EC 3.1.1.61)	0.052	0.557023	0	0.0647057	0.10218	0.0689179	0.0348705	0.10218	0.10218	0.0980643	0.0773057	0.869612	0	-0.12598	-0.15048	-0.15869	-0.05299	-0.06369	-0.06949	-0.14421	-0.15541	0.714564
ZMO0880	Putative CheA signal transduction histidine kinase			0	-0.015296	-0.030524	0.136667	0.06851	-0.10888	-0.010031	0.106831	0.244361	0.001513	0	0.037419	0.01092	0.045813	0.096638	0.083263	0.033185	0.066024	0.018906	0.961517
ZMO0882	Methyl-accepting chemotaxis sensory transducer	0.428	0.12869	0	-0.090678	-0.070844	0.0506818	-0.05855	-0.05463	0.0934294	0.294637	0.658995	1.95e-06	0	-0.03208	-0.24293	-0.16458	-0.12981	-0.11913	-0.2463	-0.15872	-0.39045	0.252382
ZMO0883	30S ribosomal protein S9	-0.38	0.000261	0	-0.015767	-0.107398	-0.254279	-0.127814	-0.078409	-0.154328	-0.212495	-0.416432	0.0868202	0	0.049885	0.099926	-0.0537	-0.06318	-0.05776	-0.08649	0.175626	0.22657	0.339476
ZMO0884	50S ribosomal protein L13	0.066	0.572557	0	0.0852104	0.102084	-0.379712	-0.182925	-0.268898	-0.368046	-0.553792	-0.790202	0.0303059	0	0.240724	0.199547	0.015901	0.011027	0.089415	0.032831	0.246956	0.47997	0.029138
ZMO0886	Uncharacterized protein	0.066	0.211071	0	0.0274586	-0.088412	0.351587	0.254194	0.272524	0.237717	0.313925	0.345622	0.821124	0	0.011928	-0.01126	-0.09012	-0.01915	-0.04986	-0.26958	-0.0047	-0.23808	0.178886
ZMO0888	Resolvase domain protein	0.302	0.051215	0	0.0354273	0.0380653	0.11949	0.0161975	-0.00073	0.0487861	0.116289	0.127779	0.697138	0	0.02214	0.056207	0.106663	-0.00115	0.125363	0.125032	0.007484	0.046792	0.931415
ZMO0889	Aldose 1-epimerase (EC 5.1.3.3) (Galactose mutarotase)	-0.768	0.000361	0	0.0623126	0.105172	-0.020226	0.117161	0.109257	0.188028	0.164273	0.577694	1.54e-05	0	-0.02291	0.168333	0.112253	0.07139	0.1109	0.087825	-0.00674	-0.07305	0.24095
ZMO0890	Lysine--tRNA ligase (EC 6.1.1.6) (Lysyl-tRNA synthetase) (LysRS)	-0.386	0.000192	0	0.0203982	-0.078415	0.0030113	-0.108759	-0.08916	-0.117436	-0.07429	-0.131633	0.012803	0	0.05336	0.021522	0.016044	0.001273	0.081276	0.017363	0.096067	0.058567	0.595374
ZMO0892	Helicase c2			0	0.0185431	-0.068075	0.102079	-0.031808	-0.140181	-0.279101	-0.32661	-0.156285	0.0144975	0	0.046637	0.144201	-0.02287	-0.30391	-0.30624	-0.29195	-0.29621	-0.21147	0.536281
ZMO0893	Beta-lactamase	0.434	0.000113	0	0.070877	0.269978	-0.062723	0.0897815	0.185338	0.470056	0.470207	0.676561	0.0003942	0	-0.02362	-0.05494	0.146602	-0.00848	0.086783	-0.01066	-0.03052	-0.0958	0.258801
ZMO0894	NERD domain protein	-0.828	0.015636	0	0.319896	0.143523	0.0495667	-0.181886	-0.411358	-0.63002	-0.83114	-1.40323	1.36e-06	0	0.102572	0.064884	0.101465	0.089718	0.023741	0.063405	0.119774	0.237034	0.55078
ZMO0896	Uncharacterized protein	0.262001	0.005867	0	0.0148386	0.0433167	0.103563	0.0157552	0.08883	0.0315719	-0.115095	-0.34996	4.13e-05	0	-0.11333	-0.0817	-0.20873	-0.09496	-0.06901	-0.13465	-0.10128	-0.1269	0.882484
ZMO0899	Glutamine-dependent NAD(+) synthetase (EC 6.3.5.1) (NAD(+) synthase [glutamine-hydrolyzing])	-0.296	0.024942	0	0.160438	-0.002972	0.0018103	-0.034988	-0.00612	0.0582863	0.116429	0.171093	0.0438523	0	0.019701	0.045811	0.0817	-0.00614	0.138203	0.102338	0.282148	0.190879	0.281667
ZMO0900	Glutamate--tRNA ligase 1 (EC 6.1.1.17) (Glutamyl-tRNA synthetase 1) (GluRS 1)	0.008	0.955931	0	0.171286	0.0660711	0.0130487	-0.087449	-0.030548	0.0138945	0.0359572	-0.094017	0.0179363	0	-0.00176	-0.01353	-0.08603	-0.13592	-0.02503	-0.04968	0.153325	0.146933	0.187778
ZMO0901	Uncharacterized protein			0	-0.363293	-0.268755	0.0023829	0.160075	0.439023	0.470925	0.504051	0.831366	0.0196512	0	0.011124	0.289327	-0.08891	-0.05667	-0.15628	-0.22975	0.004181	0.073942	0.779003
ZMO0902	TonB-dependent receptor	-1.192	0.00945	0	0.603683	1.38457	1.81754	2.91144	2.89389	2.84545	3.01724	3.4572	0.0012411	0	-0.18216	0.174721	0.019655	0.033412	-0.28383	-0.2075	-0.14539	0.482118	0.111523
ZMO0903	2-isopropylmalate synthase (EC 2.3.3.13) (Alpha-IPM synthase) (Alpha-isopropylmalate synthase)	-1.218	2.73e-06	0	0.110566	0.258002	-0.007833	-0.01913	-0.02791	0.0454983	0.0665291	-0.026326	0.635658	0	0.07425	0.071043	-0.05977	0.048097	0.107244	0.126591	0.311689	0.476758	0.029138
ZMO0904	Beta-galactosidase (EC 3.2.1.23)	0.646	0.00011	0	-0.034616	0.0832155	0.121307	0.0389981	0.172271	0.161748	0.295765	0.605429	0.0001329	0	-0.09764	-0.05909	-0.13423	-0.07572	-0.07267	-0.07148	-0.12247	-0.225	0.172953
ZMO0905	Periplasmic glucan biosynthesis protein MdoG	0.008001	0.888703	0	-0.072683	-0.081307	-0.075146	-0.161245	-0.059452	-0.022728	0.0074874	0.242894	0.0016455	0	0.051075	0.081454	0.054371	0.129173	0.164383	0.182397	0.101712	0.155616	0.683247
ZMO0907	Glycosyl transferase family 2	-0.342	0.027856	0	0.107257	0.0275034	0.045362	-0.017297	-0.102576	0.0168774	0.010705	-0.031687	0.37934	0	-0.00913	-0.0138	0.090606	0.109484	0.049775	0.063446	0.004059	0.068827	0.636792
ZMO0908	Lipopolysaccharide biosynthesis protein	-0.402	9.77e-05	0	0.0073631	-0.100655	0.0267839	-0.03833	-0.065531	-0.000132	-0.054626	-0.114122	0.039382	0	0.101388	0.084534	0.099563	0.05683	0.111267	0.00241	0.129187	0.160552	0.743112
ZMO0909	Glycosyl transferase group 1	0.096	0.057928	0	-0.020431	0.0505983	0.237925	0.052067	0.0985625	0.0769174	0.0315773	0.0275191	0.327369	0	-0.18289	-0.02129	-0.19005	-0.1517	-0.10989	-0.21085	-0.30147	-0.26669	0.568866
ZMO0910	ABC transporter related protein	0.036	0.630791	0	0.118169	0.239741	0.0410729	-0.017198	-0.123395	-0.143465	-0.243331	-0.235066	0.0070711	0	0.081582	0.073144	-0.12418	-0.0954	-0.10454	-0.13797	0.087444	0.057839	0.111523
ZMO0911	Polysaccharide export protein	-0.324	8.27e-06	0	0.024144	-0.010523	-0.026205	-0.048575	-0.030835	-0.008755	-0.02472	-0.145416	0.301698	0	0.00714	0.022095	0.065818	0.073518	0.059519	0.093258	0.059928	0.105691	0.974378
ZMO0912	Uncharacterized protein	-0.31	0.032216	0	-0.150305	-0.472233	0.230381	0.174261	0.236163	0.301046	0.298285	0.131466	0.0009389	0	-0.11351	-0.18923	0.079049	0.030271	0.047491	-0.00398	-0.16755	-0.49997	0.022069
ZMO0913	Branched-chain-amino-acid aminotransferase (EC 2.6.1.42)	-0.024	0.865357	0	0.051334	0.0342191	-0.021023	-0.033204	0.0392682	-0.051428	-0.09827	-0.324766	0.0018888	0	-0.10787	-0.04229	-0.11287	-0.04243	-0.06004	-0.07858	-0.15002	-0.18339	0.339004
ZMO0914	Bifunctional protein FolD [Includes: Methylenetetrahydrofolate dehydrogenase (EC 1.5.1.5); Methenyltetrahydrofolate cyclohydrolase (EC 3.5.4.9)]	0.415999	0.000525	0	0.0652329	0.0960378	0.106036	0.133254	0.155301	0.0537885	-0.016478	-0.207398	0.0089894	0	-0.01647	-0.02438	-0.03554	-0.0018	-0.03485	-0.02682	-0.26195	-0.28586	0.272772
ZMO0915	Copper-translocating P-type ATPase	0.758	0.001575	0	0.0655782	0.270062	0.137339	0.309764	0.518906	0.753554	1.09429	1.95511	2.68e-09	0	0.017615	-3.18e-05	-0.03938	0.009369	-0.0105	-0.00869	0.031086	-0.25028	0.100595
ZMO0916	Heavy metal transport/detoxification protein	0.092	0.597309	0	-0.010099	-0.067539	0.0692662	0.193889	0.339786	0.573786	0.858321	1.57167	6.42e-08	0	-0.11259	-0.07641	-0.03845	-0.05873	-0.08977	-0.07291	0.009015	-0.26904	0.258801
ZMO0917	2-nitropropane dioxygenase, NPD	-0.056	0.449182	0	0.0403183	-0.042102	-0.151873	-0.210793	-0.166245	-0.154922	-0.169764	-0.059299	0.602159	0	-0.04352	0.000453	-0.03297	0.054321	0.076479	0.136543	0.000103	0.008438	0.690137
ZMO0918	Catalase (EC 1.11.1.6)	0.514	0.006324	0	0.286342	0.78487	0.0465356	0.621649	1.00342	1.14476	1.25178	2.32547	9.96e-08	0	0.143596	0.365928	0.351804	0.343925	0.450999	0.377924	0.628324	0.509562	0.498576
ZMO0919	Diguanylate cyclase with beta propeller sensor	0.45	0.002553	0	0.0215205	0.0160493	0.234474	0.148526	0.172524	0.204843	0.340916	0.679007	0.0002279	0	-0.01875	-0.01539	0.033833	0.04109	0.044394	0.025018	0.076696	-0.01302	0.498773
ZMO0920	Uncharacterized protein	0.296	0.104569	0	0.0148377	0.113954	0.0482211	0.270481	0.152092	0.366858	0.339499	0.859846	0.0004796	0	0.373928	0.406723	0.518612	0.431982	0.529055	0.580001	0.557538	0.42209	0.271235
ZMO0921	Uncharacterized protein	0.008	0.858644	0	0.145692	0.213062	0.0615521	0.0860523	0.0150764	0.196136	0.201649	0.20939	0.12031	0	0.042739	0.121999	0.182023	0.146998	0.167048	0.230133	0.193009	0.140166	0.996
ZMO0922	Helix-turn-helix domain-containing protein			0	0.248139	0.140678	0.265056	0.187992	0.300791	0.400487	0.475862	0.731095	0.0070711	0	0.060384	0.179082	0.036493	0.010961	0.056845	0.001942	0.188299	0.017151	0.891207
ZMO0923	Arginine biosynthesis bifunctional protein ArgJ [Cleaved into: Arginine biosynthesis bifunctional protein ArgJ alpha chain; Arginine biosynthesis bifunctional protein ArgJ beta chain] [Includes: Glutamate N-acetyltransferase (EC 2.3.1.35) (Ornithine acetyltransferase) (OATase) (Ornithine transacetylase); Amino-acid acetyltransferase (EC 2.3.1.1) (N-acetylglutamate synthase) (AGSase)]	-0.078	0.323024	0	0.0804494	0.165431	0.0436203	-0.009858	0.112548	0.129236	0.118841	0.232283	0.30349	0	-0.17822	-0.04019	-0.09319	0.018176	0.024872	-0.01312	-0.05014	-0.07174	0.648875
ZMO0924	Protein translocase subunit SecA	-0.14	0.053243	0	0.0285474	-0.119919	-0.008381	-0.022297	-0.042226	0.0126919	-0.003875	-0.057564	0.0536766	0	-0.05758	-0.0565	-0.02534	-0.0542	0.008756	-0.01518	0.031877	0.008229	0.487601
ZMO0925	Cold-shock DNA-binding domain protein	0.186	0.424987	0	-0.227811	-0.499708	0.014971	0.0024824	-0.030891	-0.059992	-0.18597	-0.347551	0.0049343	0	-0.00266	-0.25368	0.229802	0.023379	0.011328	-0.10001	-0.16236	-0.32624	0.085108
ZMO0926	Mammalian cell entry related domain protein	0.023999	0.769799	0	-0.173513	-0.066489	0.144201	-0.05776	-0.086376	-0.089788	0.030297	0.0127179	0.873184	0	-0.23359	-0.15866	-0.11135	-0.06668	-0.19551	-0.16287	-0.08878	-0.20354	0.942322
ZMO0927	Leucyl/phenylalanyl-tRNA--protein transferase (EC 2.3.2.6) (L/F-transferase) (Leucyltransferase) (Phenyalanyltransferase)	0.774	0.001841	0	-0.180824	0.0060449	-0.08393	-0.02474	-0.045412	0.105916	0.213382	0.51376	0.0089894	0	-0.00145	-0.11756	-0.15299	-0.11263	-0.13576	-0.21324	-0.18487	-0.26148	0.563333
ZMO0928	Peptidase S58 DmpA	-0.222	0.000897	0	0.0875714	0.0662717	0.0251979	0.0298975	0.0762414	0.0299939	0.199621	0.0861658	0.198047	0	0.02471	0.143729	0.099135	0.074873	-0.0047	0.144928	0.131262	-0.03188	0.583818
ZMO0929				0	-0.00142	-0.459961	0.10966	-0.21103	0.0259891	-0.607481	-0.274057	0.126164	0.284357	0	0.312146	0.974647	0.1326	0.441842	0.32161	0.307928	0.541948	0.050991	0.583629
ZMO0930				0	0.196136	0.36528	0.790657	0.720728	0.543997	0.62415	0.771073	0.751451	0.637428	0	-0.15495	0.031097	-0.19472	0.010602	-0.06269	0.034139	-0.03019	-0.19395	0.572347
ZMO0931				0	0.883482	-0.032893	1.19918	-0.300978	0.356175	-0.712499	0.776991	-0.206173	0.577665	0	-0.12858	-0.41377	-0.45031	-0.5334	-0.72385	-0.38463	-0.28666	-0.43329	0.848288
ZMO0932				0	1.09025	-0.354879	0.749702	0.327683	0.338918	0.596506	0.183178	0.398236	0.926055	0	0.350219	0.449622	-0.00888	0	0.002837	-0.10305	-0.07735	-0.07913	0.932236
ZMO0934	zliE secretion-related protein			0	0.223927	0.171796	0.36081	-0.436403	-0.360992	0.557668	-0.5657	0.678348	0.0915909	0	0.520346	0.480565	-0.20758	-0.46965	-0.72462	-0.83925	-0.57852	-0.28838	0.451801
ZMO0935	Glutathione S-transferase domain protein	1.714	1.26e-05	0	-0.005548	0.234058	0.0716916	0.113185	0.282991	0.480976	0.729098	1.14968	1.32e-07	0	-0.04857	-0.00335	-0.0219	0.034486	0.116221	0.091972	0.033402	-0.1682	0.384384
ZMO0937	Aromatic-amino-acid transaminase (EC 2.6.1.57)	0.014	0.865357	0	-0.047933	-0.040791	-0.070843	-0.055756	-0.095261	-0.093701	-0.18672	-0.050217	0.0841993	0	-0.02963	-0.01894	0.042257	0.030878	0.115194	0.120517	0.166191	0.162204	0.67076
ZMO0938	Alkaline phosphatase PhoD (ALPI) (EC 3.1.3.1) (Type I phosphodiesterase/nucleotide pyrophosphatase)	-0.052	0.484449	0	-0.037551	-0.161593	-0.047046	-0.134632	-0.126339	-0.046843	-0.025302	-0.098845	0.161924	0	-0.01983	-0.02584	0.02842	0.010208	-0.05264	-0.01902	-0.12694	-0.15574	0.157944
ZMO0939	Guanine deaminase	0.152	0.074984	0	0.0730162	0.161085	-0.027955	-0.055373	0.0093501	0.114892	0.209614	0.212811	0.0001736	0	0.037729	-0.02519	0.090052	0.11677	0.118064	0.157102	0.082712	0.046801	0.263297
ZMO0940	Transcriptional regulator, MarR family	0.744	0.000579	0	0.10695	0.0176267	0.203468	0.208408	0.421102	0.462686	0.478621	0.594476	0.0495117	0	0.105621	0.13562	0.077995	-0.01313	0.062213	0.066706	0.089549	0.026245	0.85704
ZMO0941	NAD-dependent epimerase/dehydratase	0.439113	0.31028	0	-0.031544	0.0655727	-0.314476	-0.079575	-0.121	-0.025859	0.0743428	0.860436	0.0049343	0	-0.03767	0.188874	0.021641	0.151211	0.129909	0.167688	0.009574	0.067657	0.806018
ZMO0942	Sucrose-6-phosphate hydrolase (Sucrase) (EC 3.2.1.26) (Invertase)	0.716	0.000204	0	-0.01836	0.233853	-0.011838	0.287777	0.567983	0.835667	1.11846	1.91904	4.33e-09	0	0.019589	0.076333	0.015994	0.020679	0.136739	0.143095	0.247906	0.019147	0.311669
ZMO0945	Aldose 1-epimerase	0.45	0.000944	0	-0.087052	0.147748	0.0894232	0.136099	0.161616	0.15591	0.26776	0.257484	0.252616	0	0.008599	0.091425	-0.00046	-0.01872	-0.02284	-0.02019	-0.09638	-0.19417	0.100595
ZMO0946	Trigger factor (TF) (EC 5.2.1.8) (PPIase)	-0.4	6.67e-05	0	0.100515	0.070506	-0.024704	-0.135138	-0.160465	-0.169619	-0.252783	-0.535604	3.82e-05	0	0.017382	0.025995	-0.07354	0.000583	0.049842	0.086537	0.106166	0.116956	0.360813
ZMO0947	Glycosyl transferase family 2	-0.42114	0.520932	0	-0.126276	-0.111368	0.2282	0.0544216	-0.048013	0.0376301	0.0659412	-0.183385	0.151895	0	-0.13639	-0.18022	-0.25932	-0.14462	-0.21724	-0.15896	-0.095	-0.29843	0.958447
ZMO0948	ATP-dependent Clp protease proteolytic subunit (EC 3.4.21.92) (Endopeptidase Clp)	0.242001	0.006598	0	-0.033649	0.0905168	0.115763	0.0579663	0.106969	0.0871173	0.206232	0.484162	0.0026911	0	-0.06222	0.021753	-0.15226	-0.05356	-0.06562	-0.07994	-0.0887	-0.03689	0.412886
ZMO0949	ATP-dependent Clp protease ATP-binding subunit ClpX	0.131998	0.077787	0	0.0761311	0.0962153	0.0304724	0.146306	0.180154	0.249548	0.229482	0.368087	4.24e-05	0	0.068613	0.107088	0.081552	0.033531	0.072939	0.0621	0.136318	0.181088	0.346232
ZMO0950	GCN5-related N-acetyltransferase	1.234	2.14e-05	0	-0.116802	-0.21475	0.148442	0.128861	0.272496	0.2406	0.364473	0.59182	0.0049343	0	-0.02725	0.060866	-0.06146	-0.03825	-0.1232	-0.15255	-0.16577	-0.29116	0.574301
ZMO0951	Coproporphyrinogen oxidase (EC 1.3.3.3)	-0.148	0.445607	0	-0.120875	-0.19738	0.0908373	0.041213	-0.041917	-0.079149	-0.078145	0.0962757	0.0179363	0	0.033506	0.004904	-0.02501	-0.07269	-0.09585	-0.04963	-0.11125	-0.24712	0.451307
ZMO0952	tRNA (cytidine(34)-2'-O)-methyltransferase (EC 2.1.1.207) (tRNA (cytidine/uridine-2'-O-)-methyltransferase TrmL)	0.088	0.43592	0	0.0063964	-0.282255	-0.132229	-0.219995	-0.236571	-0.173188	-0.073179	-0.028021	0.700524	0	0.162205	0.117951	0.105887	-0.1655	-0.02208	-0.08972	-0.00435	-0.02336	0.888689
ZMO0956	Ubiquinol-cytochrome c reductase iron-sulfur subunit (EC 1.10.2.2)	0.145999	0.035755	0	0.112613	0.0781113	0.183588	0.182577	0.137775	0.153759	0.234838	0.241944	0.822695	0	0.07217	0.082341	0.101179	-0.00337	0.075631	0.069871	0.132148	0.05804	0.640294
ZMO0957	Cytochrome b			0	0.0984594	-0.18538	-0.001524	0.109923	0.0497801	0.174661	0.190026	0.0819665	0.833084	0	0.371073	0.388503	0.21262	0.158524	0.212873	-0.02446	0.345701	0.196736	0.53174
ZMO0958	Cytochrome c1	-0.226	0.007897	0	-0.064705	-0.178462	0.0885552	-0.050934	-0.042486	0.0134834	-0.016545	-0.003552	0.658905	0	0.0258	0.00288	0.034208	0.084036	0.121878	-0.04445	0.146014	-0.05692	0.636792
ZMO0959	Monofunctional biosynthetic peptidoglycan transglycosylase			0	-0.000575	-0.166791	0.181879	0.131168	0.249335	0.20489	0.0264389	-0.00464	0.679219	0	0.051554	0.106379	0.044479	-0.20667	0.159028	0.062623	0.173831	0.15279	0.357635
ZMO0961	Cytochrome c class I	0.158	0.087034	0	0.261398	0.267628	0.16127	0.320868	0.420718	0.605511	0.677937	1.07562	5.28e-05	0	-0.0064	0.026766	0.142507	-0.22133	0.061247	-0.20046	0.012689	-0.13751	0.120714
ZMO0962	N-acetylglucosamine-6-phosphate deacetylase (EC 3.5.1.25)	-0.074	0.123298	0	0.0545746	0.253144	-0.005534	-0.038869	-0.116592	-0.324339	-0.489892	-0.98691	1.26e-05	0	-0.0441	-0.00671	0.025791	0.046525	0.026377	0.124075	0.001073	0.078242	0.82931
ZMO0963	Transcriptional regulator, TetR family	0.566	0.027208	0	0.120074	0.0582435	0.097751	0.121758	0.179007	0.161076	0.080189	0.116655	0.176767	0	0.158206	0.180084	0.059963	0.052389	0.200181	0.040878	0.167908	0.212577	0.509656
ZMO0964	RND efflux system, outer membrane lipoprotein, NodT family	0.026	0.862372	0	0.144239	-0.047914	-0.036795	-0.083894	-0.134463	-0.125745	-0.064638	-0.272669	0.0070711	0	-0.05332	-0.18858	0.097816	0.072279	0.002062	0.014308	0.086838	0.194152	0.384189
ZMO0965	Efflux pump membrane protein	-0.118	0.103821	0	0.0053905	-0.076015	0.121108	0.124964	0.119986	0.074296	0.119898	0.13612	0.965571	0	-0.08088	-0.03512	-0.00484	0.051191	0.067619	0.095045	0.128664	0.12268	0.945742
ZMO0966	Drug resistance transporter, EmrB/QacA subfamily			0	-0.047847	0.233142	0.214936	-0.1953	-0.260194	-0.259238	-0.99505	-0.865695	0.12273	0	-0.23754	-0.06436	0.213323	0.253577	0.149817	0.189821	0.042406	0.073505	0.67076
ZMO0967				0	-0.203428	-0.32439	0.213914	-0.100039	0.0550812	0.0861554	0.164966	0.169505	0.945511	0	0.039735	-0.06534	0.281614	0.385169	0.335519	0.368616	-0.16679	-0.30128	0.189245
ZMO0969	Xanthine/uracil/vitamin C permease			0	-0.252697	-0.63359	0.0469286	-0.067428	-0.004493	-0.000477	0.0225683	0.006534	0.98433	0	-0.03761	-0.23102	-0.05005	0.028123	0.002845	-0.09068	0.079846	-0.36262	0.451801
ZMO0970	Purine nucleoside permease	-0.054	0.816215	0	0.0327011	-0.221238	0.166674	0.023896	0.146708	0.160365	0.173211	0.0833296	0.0616558	0	0.064705	-0.01324	0.001972	-0.00439	0.024355	-0.01274	-0.0137	-0.1629	0.200296
ZMO0971	Adenine deaminase (ADE) (EC 3.5.4.2) (Adenine aminohydrolase) (AAH)	-0.686	0.000965	0	0.0447949	-0.060442	-0.030835	-0.122291	-0.080151	-0.055506	-0.001529	-0.278292	0.0089894	0	0.013427	-0.05737	-0.04794	-0.01069	0.015907	-0.09574	0.035465	-0.03126	0.219665
ZMO0972	Hopanoid biosynthesis associated glycosyl transferase protein HpnI	-0.376	0.032152	0	0.112378	-0.042071	-0.002523	-0.069214	-0.089661	-0.026056	-0.01526	-0.344737	0.0348095	0	-0.07138	-0.03003	-0.08973	-0.06256	0.044116	-0.16227	0.092165	-0.00968	0.471628
ZMO0973	Hopanoid biosynthesis associated radical SAM protein HpnJ	-0.566	1.39e-05	0	0.0553982	0.0553982	0.005125	-0.061177	-0.043432	-0.075533	-0.195827	-0.484729	9.86e-05	0	0.008173	0.09205	-0.06565	-0.04137	0.041262	0.029465	0.184309	0.22625	0.100595
ZMO0974	Hopanoid biosynthesis associated protein HpnK	-0.954	0.025317	0	0.0319386	0.115292	-0.056075	-0.177959	-0.043286	-0.030497	-0.050528	0.098779	0.419897	0	0.008317	0.145836	0.073907	0.229026	0.23423	0.354374	0.194669	0.385949	0.217032
ZMO0975	Conserved hypothetical membrane spanning protein			0	-0.544476	-0.398343	-0.287239	-0.603129	-0.439151	-0.460683	-0.463041	-1.06458	0.350234	0	-0.08767	-0.29631	-0.25182	-0.31005	-0.00777	-0.33629	0.093688	-0.04275	0.621975
ZMO0976	Aldo/keto reductase	0.464	0.005812	0	0.0073211	0.0792445	0.0308008	0.114339	0.105547	0.183299	0.274728	1.11522	4.48e-08	0	-0.00327	0.091936	0.009543	0.046216	0.060386	0.097259	0.142398	-0.10017	0.357635
ZMO0978	Periplasmic binding protein	0.03	0.896695	0	-0.151766	-0.059488	0.22367	0.082958	0.121505	0.155549	0.295646	0.363543	0.250464	0	-0.04253	-0.05268	-0.12924	-0.05565	-0.05501	0.034075	-0.02642	-0.21938	0.392925
ZMO0979	TonB-dependent receptor	-1.312	2.68e-05	0	0.519896	0.213911	-0.097461	-0.355332	-0.229343	-0.377057	-0.167302	-0.237428	0.102996	0	-0.29988	-0.76901	-0.23574	-0.23341	-0.12178	-0.25823	-0.25579	-0.28325	0.446782
ZMO0980	DNA polymerase III subunit beta (EC 2.7.7.7)	-0.336	0.008368	0	0.0045583	0.0360693	-0.003047	-0.015299	0.0449474	0.111257	0.139163	0.224999	0.0023416	0	-0.05116	0.034765	-0.03219	-0.01516	0.018315	-0.02536	0.111217	0.063912	0.206196
ZMO0981	ABC transporter related protein	-0.358	0.003769	0	0.0771298	0.0533656	-0.04859	-0.083524	-0.103939	-0.139238	-0.036706	-0.02247	0.101807	0	0.018975	0.111147	-0.10685	-0.15982	0.010026	-0.15032	0.037864	-0.05648	0.561272
ZMO0982				0	0.0838451	-0.222197	0.0578823	-0.21954	0.0173873	0.0831789	-0.170592	0.016041	0.903574	0	0.024707	2.51111	-0.28904	0.078897	0.124164	-0.59276	0.029598	-0.15217	0.148149
ZMO0984	Peptidase M23	0.116	0.2143	0	0.0855569	0.0250028	0.0097685	0.0313096	0.0070261	0.122034	0.158104	0.152217	0.14233	0	0.104978	0.046367	0.205891	0.106906	0.111268	0.0415	0.12048	-0.01447	0.33284
ZMO0985	5'-nucleotidase SurE (EC 3.1.3.5) (Nucleoside 5'-monophosphate phosphohydrolase)	-0.264	0.005931	0	0.0700649	-0.000115	-0.045102	-0.118501	-0.117129	-0.120645	-0.148451	-0.39834	0.0007511	0	-0.1429	-0.04878	-0.10187	-0.06193	-0.09919	-0.09587	-0.0257	-0.03145	0.843351
ZMO0986	Serine--tRNA ligase (EC 6.1.1.11) (Seryl-tRNA synthetase) (SerRS) (Seryl-tRNA(Ser/Sec) synthetase)	-0.31	0.000746	0	0.0915805	0.0643124	0.0275144	-0.067683	0.0140168	0.0322411	0.0409125	-0.030611	0.44057	0	-0.10473	-0.03229	-0.09655	-0.02109	-0.02971	-0.03896	0.014485	0.026224	0.781537
ZMO0987	RNA polymerase-binding transcription factor DksA	-0.048	0.661198	0	0.235113	0.28624	-0.208641	0.0994162	-0.08796	0.021051	-0.218355	0.0849094	0.0408871	0	0.18229	0.133406	0.366159	0.168191	0.254864	0.290414	0.238874	0.222158	0.739834
ZMO0988	Uncharacterized protein			0	0.0227852	-0.024094	0.206014	0.368349	0.434511	0.553317	0.607955	0.816677	0.026086	0	0.006553	0.141635	0.167569	-0.17389	-0.04499	-0.31002	-0.12973	-0.4292	0.071915
ZMO0989	Heat shock protein Hsp20	0.734	0.000784	0	0.0978287	0.272193	0.231034	-0.042162	-0.255174	-0.412642	-0.68327	0.207355	2.15e-05	0	0.12402	0.109395	-0.19116	-0.10586	0.038628	0.080629	0.261143	0.348151	0.185764
ZMO0992	Peptidase S10 serine carboxypeptidase	0.158	0.384039	0	-0.061779	-0.288407	0.204404	0.144379	0.256806	0.267771	0.326698	0.2493	0.246326	0	-0.06813	-0.09772	0.053243	0.044564	-0.011	-0.00715	-0.14081	-0.33606	0.111523
ZMO0994	Uncharacterized protein	0.446	0.000376	0	0.181267	0.440607	-0.379866	0.113387	0.181468	0.405008	0.461013	0.895172	0.0005298	0	0.305054	0.397102	0.488619	0.224787	0.363812	0.371397	0.610825	0.412939	0.554507
ZMO0996	MscS Mechanosensitive ion channel			0	0.360427	0.046615	-0.349959	-0.56434	-0.457452	-0.530777	-0.281706	-0.254727	0.459771	0	0.070474	-0.12165	0.212309	0.020905	0.036097	0.168089	0.100519	0.349443	0.72731
ZMO0997	KHG/KDPG aldolase [Includes: 4-hydroxy-2-oxoglutarate aldolase (EC 4.1.3.16) (2-keto-4-hydroxyglutarate aldolase) (KHG-aldolase); 2-dehydro-3-deoxy-phosphogluconate aldolase (EC 4.1.2.14) (2-keto-3-deoxy-6-phosphogluconate aldolase) (KDPG-aldolase) (Phospho-2-dehydro-3-deoxygluconate aldolase) (Phospho-2-keto-3-deoxygluconate aldolase)]	0.264001	0.014831	0	0.0535437	-0.026074	0.0631938	0.0363823	0.165719	0.187732	0.152864	0.290681	0.264533	0	-0.08181	0.04458	0.075101	-0.0553	-0.02593	-0.09875	-0.00286	-0.10006	0.562306
ZMO0998	Peptide methionine sulfoxide reductase MsrA (Protein-methionine-S-oxide reductase) (EC 1.8.4.11) (Peptide-methionine (S)-S-oxide reductase) (Peptide Met(O) reductase)	0.67	0.000119	0	0.122709	0.439546	-0.171066	0.222188	0.618726	1.1029	1.43155	2.10385	2.38e-08	0	0.291665	0.300748	0.307125	0.078317	0.325646	0.408259	0.710357	0.369975	0.387693
ZMO0999	Threonylcarbamoyl-AMP synthase (TC-AMP synthase) (EC 2.7.7.87) (L-threonylcarbamoyladenylate synthase)	-0.172	0.009501	0	0.0631211	0.0531213	0.0270637	-0.172536	-0.408666	-0.648794	-0.889102	-0.807689	2.06e-06	0	-0.07818	-0.06275	-0.16024	-0.14871	-0.26864	-0.18136	-0.07186	-0.09839	0.189245
ZMO1000	5-methyltetrahydropteroyltriglutamate--homocysteine methyltransferase (EC 2.1.1.14) (Cobalamin-independent methionine synthase) (Methionine synthase, vitamin-B12 independent isozyme)	-0.506	2.68e-05	0	-0.036896	-0.073162	-0.027841	-0.110637	-0.014492	-0.048099	-0.063349	-0.353384	0.0004186	0	-0.11779	-0.04734	-0.0755	-0.07083	-0.04772	-0.09748	-0.11579	0.022373	0.583818
ZMO1001				0	-0.261285	-0.583319	0.366057	0.264817	0.292451	0.332895	0.261555	0.396046	0.925138	0	0.21327	0.254211	-0.10795	0.071218	0.166517	0.105834	-0.10836	-0.13533	0.793858
ZMO1002	Phosphoglucosamine mutase (EC 5.4.2.10)	-0.384	0.039005	0	0.0040049	0.0441456	-0.009617	-0.136995	-0.330863	-0.492427	-0.77058	-1.39091	1.93e-07	0	-0.08908	0.043983	-0.09275	-0.01774	0.010168	0.071381	0.220014	0.191777	0.115064
ZMO1003	Phosphomethylpyrimidine kinase (EC 2.7.4.7)	-0.198	0.173188	0	0.0878174	0.0108948	-0.004945	-0.003679	0.0447368	0.0790536	0.111006	0.0127453	0.369651	0	0.020866	-0.0079	0.073732	0.105391	0.076448	0.155155	0.15829	0.217688	0.583818
ZMO1004	Ribonuclease HII (RNase HII) (EC 3.1.26.4)	0.321999	0.070999	0	0.160623	0.299165	0.0331283	0.0437934	0.0223839	0.0500624	0.104886	0.0420213	0.913047	0	0.134963	0.107519	-0.00114	0.013781	0.06162	0.023305	0.115695	-0.0522	0.362641
ZMO1005	Methyltransferase (EC 2.1.1.-)	-0.056	0.422986	0	0.0570733	-0.040357	0.118428	-0.202357	-0.402072	-0.570035	-0.744834	-0.490188	7.67e-06	0	-0.05011	0.002378	-0.08405	0.009805	-0.05285	-0.1121	-0.08413	-0.18528	0.712909
ZMO1006	Dihydropteroate synthase (EC 2.5.1.15)	-0.06	0.29007	0	-0.055417	0.0057496	0.0842828	-0.059405	0.0791835	0.126706	0.155393	0.09771	0.107964	0	-0.10573	-0.0112	-0.05386	-0.02619	-0.03351	-0.11324	-0.05115	-0.1006	0.637634
ZMO1007	Uncharacterized protein	0.468	0.005578	0	0.10394	0.205274	-0.023635	0.0840514	0.532406	0.793431	1.16455	1.92598	7.34e-07	0	0.008113	0.177408	-0.02229	0.008689	0.070351	0.172475	0.284867	0.278179	0.314543
ZMO1008	FAD linked oxidase domain protein	1.294	1.03e-06	0	-0.023723	-0.22397	0.453415	0.515766	0.630975	0.773766	0.974629	1.15719	1.11e-06	0	-0.0712	-0.10067	-0.05707	0.011924	0.026773	-0.00795	-0.10977	-0.41218	0.029138
ZMO1009	SapC family protein	0.676	2.22e-05	0	0.0858539	-0.01771	0.193821	0.265679	0.389154	0.467772	0.666033	0.862255	0.0002886	0	-0.08713	-0.02805	0.053561	0.02242	0.028093	0.073113	0.108371	0.10929	0.798152
ZMO1010	Uncharacterized protein			0	0.0590303	0.0421698	0.187839	-0.422631	-0.471255	-0.52693	-0.340592	-0.071014	0.0049343	0	-0.39412	-0.58927	-0.31053	-0.30254	-0.41889	-0.40001	-0.40501	-0.5568	0.507336
ZMO1011	DNA gyrase inhibitor YacG			0	-0.034483	-0.151167	0.146371	0.0401126	0.220373	0.274785	0.300675	0.851263	0.0303059	0	-0.02447	0.064861	0.240977	-0.08206	0.109175	-0.21916	0.020181	-0.07577	0.111604
ZMO1012	Uncharacterized protein	-0.594	4.33e-05	0	0.016584	-0.079213	-0.015449	-0.08456	-0.096966	-0.167817	-0.151894	-0.29176	0.0671006	0	0.026886	0.002913	-0.02839	-0.10323	0.025565	-0.02751	0.141965	0.066084	0.412886
ZMO1013	Maf-like protein ZMO1013	-0.444	0.000284	0	0.0462758	-0.034215	-0.012596	-0.163	-0.218335	-0.111468	-0.192514	-0.366428	0.039382	0	0.03052	0.030444	-0.04435	0.034215	0.061927	-0.05477	0.101596	0.13927	0.552921
ZMO1014	Translation initiation factor IF-1	0.574	0.005329	0	0.0048976	0.0869075	-0.137514	-0.106257	-0.167404	-0.123092	-0.19182	-0.30008	0.658905	0	0.277469	0.209584	0.303872	0.285264	0.284767	0.355228	0.403456	0.381992	0.942777
ZMO1015	Uncharacterized protein	0.809999	0.080661	0	-0.002844	0.114116	0.0498717	-0.06778	0.19608	-0.003997	0.0236878	0.106304	0.934054	0	-0.27612	0.039652	-0.14752	0.266124	0.098666	0.215398	-0.35198	-0.06735	0.217032
ZMO1016	Mammalian cell entry related domain protein	0.312	0.098328	0	-0.032291	0	-0.047455	0.0366645	0.0082588	0.300016	0.32225	0.546592	0.0002006	0	0.165426	0.084209	0.212921	0.083549	0.217766	0.018174	0.168192	-0.02593	0.214067
ZMO1017	ABC transporter related protein	0.376	0.000117	0	0.0318216	-0.090091	-0.001113	-0.003713	0.102568	0.0988536	0.242487	0.307408	0.0018888	0	0.085847	0.004246	0.030243	0.061246	0.015439	0.002894	0.077823	-0.04309	0.377272
ZMO1018	Uncharacterized protein	-0.014	0.920354	0	0.15311	0.0475515	0.119756	-0.020727	-0.064114	0.131824	0.183985	0.244448	0.0616558	0	0.044835	-0.06226	0.078329	0.11391	0.080418	0.032673	0.144414	0.006166	0.89221
ZMO1019	Deoxyhypusine synthase-like protein (EC 2.5.-.-)	-0.84	2.68e-05	0	0.121991	0.29956	-0.057715	-0.144046	-0.078244	-0.139245	-0.160977	-0.342198	0.153139	0	0.009189	0.01832	-0.058	0.076303	0.108012	0.169413	0.049831	0.188414	0.120714
ZMO1020	Orn/DAP/Arg decarboxylase 2	-1.274	0.000141	0	0.237057	0.49083	-0.657482	-5.73173	-6.19968	-6.16929	-3.48929	-2.10182	5.18e-06	0	0.431538	0.229104	0.183982	0.702474	1.20269	0.849364	0.752683	0.475847	0.214067
ZMO1021	Alpha/beta fold family hydrolase-like protein	0.224	0.080292	0	0.0698912	0.147611	0.0906377	0.160715	0.246283	0.175344	0.129268	0.44792	0.0523524	0	-0.2354	-0.05324	-0.00966	-0.12819	0.031946	-0.0961	-0.22752	-0.06823	0.894706
ZMO1022	Cysteine desulfurase (EC 2.8.1.7)	-0.296	0.014227	0	0.0648325	0.0694962	0.0529285	-0.032872	-0.001262	0.0881224	0.0895236	-0.046752	0.0828431	0	-0.11961	-0.0601	-0.11626	-0.07191	-0.08039	-0.02157	-0.00478	-0.01605	0.928251
ZMO1023	7-cyano-7-deazaguanine synthase (EC 6.3.4.20) (7-cyano-7-carbaguanine synthase) (PreQ(0) synthase) (Queuosine biosynthesis protein QueC)	-0.314	0.234753	0	-0.018278	-0.10722	0.0289171	-0.058893	-0.003654	-0.045045	0.0102354	-0.067112	0.841391	0	-0.06146	-0.06965	-0.11886	0.081591	0.013745	0.027704	-0.03958	-0.01951	0.636792
ZMO1025	Anaerobic ribonucleoside-triphosphate reductase	-0.842	2.55e-05	0	0.0617184	0.0366077	0.0566034	-0.223646	-0.48411	-0.763807	-1.03162	-1.41643	1.73e-08	0	-0.03747	0.013279	0.006647	-0.00872	0.009621	-0.07753	-0.03399	0.100635	0.316211
ZMO1026	Uncharacterized protein	-0.26	0.048839	0	0.122373	0.355235	0.077848	-1.08488	-1.78318	-1.85685	-1.5466	-1.59939	1.38e-05	0	0.149175	0.459998	0.215342	0.049863	0.290615	0.245129	0.599657	0.639895	0.24095
ZMO1027	Anaerobic ribonucleoside-triphosphate reductase activating protein	0.338	0.010974	0	-0.09297	0.148311	0.0832802	0.0049557	0.0693345	0.163334	0.137868	0.0445637	0.926055	0	-0.03917	0.04441	-0.03776	0.058962	0.270711	0.197383	0.219233	-0.05527	0.343853
ZMO1029	ABC transporter related protein	-0.594	0.000624	0	-0.038748	-0.153442	-0.118859	-0.117578	-0.105156	-0.065598	-0.090007	-0.050326	0.766273	0	-0.03609	-0.05677	-0.05054	-0.07748	0.006949	-0.01954	0.045736	0.079175	0.782168
ZMO1032	Dual-specificity RNA methyltransferase RlmN (EC 2.1.1.192) (23S rRNA (adenine(2503)-C(2))-methyltransferase) (23S rRNA m2A2503 methyltransferase) (Ribosomal RNA large subunit methyltransferase N) (tRNA (adenine(37)-C(2))-methyltransferase) (tRNA m2A37 methyltransferase)	-1.12	1.26e-05	0	0.0374092	0.0567089	-0.093391	-0.253708	-0.34014	-0.482294	-0.684571	-0.888846	1.02e-05	0	-0.05705	0.03954	-0.00235	0.045992	0.094565	0.09404	0.141302	0.17438	0.583818
ZMO1033	Cyclopropane-fatty-acyl-phospholipid synthase (EC 2.1.1.79)	0.328	0.000885	0	0.0011105	0.0509517	0.0839782	0.0694215	0.197367	0.229194	0.451291	0.701704	1.04e-05	0	-0.06322	-0.05317	-0.07359	-0.13874	-0.10593	-0.20318	-0.08599	-0.21662	0.252382
ZMO1034	Calcium-binding EF-hand-containing protein	0.821999	0.000148	0	0.137661	0.035481	0.129417	0.18616	0.133545	0.162114	0.236923	1.05954	7.51e-07	0	0.115477	0.064468	-0.08246	-0.0907	-0.03931	-0.10453	0.023084	-0.12977	0.630495
ZMO1036	Argininosuccinate synthase (EC 6.3.4.5) (Citrulline--aspartate ligase)	-0.088	0.12869	0	0.082677	0.100824	0.0268238	0.006432	0.0141127	0.0141127	0.0192106	0.0012887	0.999182	0	-0.09203	-0.05367	-0.01085	0.032061	0.099175	0.063425	0	-0.01904	0.783683
ZMO1039	Ribonucleoside-diphosphate reductase (EC 1.17.4.1)	-0.416	0.000127	0	0.117262	-0.003693	0.0606036	-0.125298	-0.296884	-0.555438	-0.676293	-0.870345	9.32e-07	0	-0.02501	0.048042	0.006494	0.034654	0.075471	0.111425	0.249721	0.533587	0.089536
ZMO1040	TonB-dependent receptor	-0.012	0.972497	0	0.0268436	-0.439447	0.567436	0.330383	0.395266	0.229445	0.517853	0.403895	0.144857	0	-0.38962	-1.06963	-0.02646	-0.09799	-0.2154	-0.17755	-0.48512	-0.67894	0.059647
ZMO1041	NUDIX hydrolase	-0.344	0.038598	0	0.226161	0.062336	0.0148393	-0.172283	-0.144554	0.0367951	0.225917	0.395784	5.17e-06	0	0.183798	0.17774	0.346032	0.104442	0.232981	0.142602	0.248234	-0.03829	0.616073
ZMO1042	Uncharacterized protein	0.05	0.556115	0	-0.242573	-0.177152	0.106403	-0.029661	0.0377861	0.177223	0.124941	0.397808	0.0780707	0	-0.06307	-0.06349	-0.00914	-0.06118	0.164724	0.013602	-0.05699	-0.1087	0.832155
ZMO1043	LemA family protein	0.372	0.023561	0	-0.709085	-0.463793	-0.242267	0.168508	0.0520465	0.496594	0.201562	0.655437	0.0144975	0	-0.848	-0.619	-0.98209	-0.8859	-0.84454	-0.37388	-0.52328	-0.48987	0.302769
ZMO1044	Large-conductance mechanosensitive channel	-0.64	0.000109	0	-0.058207	-0.336624	0.405065	0.0796494	-0.089994	0.129168	0.0790205	0.0595362	0.0229412	0	-0.09246	-0.05362	-0.02778	-0.04418	0.056742	0.220915	0.076375	-0.13223	0.630495
ZMO1047	Phosphate-binding protein PstS	-0.022	0.752143	0	0.0725432	0.0063311	-0.037465	-0.003684	0.0593101	0.20621	0.320829	0.561402	0.0001209	0	0.095778	0.113371	0.044234	0.002279	0.027027	0.002347	0.171292	-0.00871	0.403951
ZMO1048	Phosphate transport system permease protein	0.072001	0.924743	0	-0.26744	-0.190678	0.285798	-0.17941	-0.273776	-0.046314	-0.124634	-0.317826	0.0363255	0	0.242953	0.159684	0.202321	0.193885	0.232795	0.317328	0.452234	0.072303	0.66096
ZMO1049	Phosphate transport system permease protein PstA	-0.79453	0.11553	0	0.0039236	0.0487297	0.0479362	-0.056656	-0.310545	0.150611	0.208974	0.450411	0.208302	0	0.040284	-0.73154	0.168252	0.054643	0.006445	-0.00819	0.128783	0.05508	0.841116
ZMO1050	Phosphate import ATP-binding protein PstB (EC 3.6.3.27) (ABC phosphate transporter) (Phosphate-transporting ATPase)	0.3	0.002136	0	0.0193086	0.031722	0.0051958	0.0481227	0.0471057	0.0980254	0.143407	0.136455	0.0536766	0	-0.05687	0.008064	-0.01096	-0.0172	0.030858	-0.05478	0.029281	-0.02681	0.301686
ZMO1052	Phosphoribosylaminoimidazole-succinocarboxamide synthase (EC 6.3.2.6) (SAICAR synthetase)	-0.052	0.483021	0	0.0267225	0.0250038	-0.022101	-0.118931	-0.046509	-0.128646	-0.208047	-0.349294	0.0026911	0	-0.03548	0.026401	0.065688	0.069762	0.06439	0.077	-0.11652	0.002546	0.300382
ZMO1054	DNA topoisomerase 4 subunit A (EC 5.99.1.3) (Topoisomerase IV subunit A)	-0.992	0.000251	0	0.0478036	0.0129073	0.0110932	-0.060761	-0.021833	-0.006649	0.0098959	0.0026509	0.508684	0	0.036434	-0.00187	0.047269	0.038766	0.035181	0.042709	0.091052	0.098025	0.731179
ZMO1055	Diguanylate cyclase/phosphodiesterase	-0.362	0.001841	0	-0.040293	-0.131936	0.104249	0.0882253	0.0087141	0.034326	-0.036765	-0.242872	8.5e-05	0	0.09471	0.111468	0.258876	0.221106	0.211413	0.219595	0.141793	0.087113	0.347657
ZMO1056	Polynucleotide adenylyltransferase region	-0.756	2.56e-05	0	0.0770182	0.274248	-0.088601	-0.204277	-0.147685	-0.141486	-0.200315	-0.493068	0.0026185	0	0.073651	-0.03722	-0.04916	-0.03057	-0.01894	-0.05555	0.00566	0.005037	0.980965
ZMO1057	GCN5-related N-acetyltransferase	-0.87	9.31e-05	0	0.360674	0.576629	-0.239073	-0.274182	-0.269927	-0.273695	-0.471556	-0.841655	7.47e-05	0	0.044403	-0.03873	0.04417	0.014716	0.102632	0.024258	0.20032	0.148668	0.798762
ZMO1059	Dihydroneopterin aldolase	-0.028	0.858644	0	0.063927	0.0531292	-0.276161	-0.352324	-0.33293	-0.253497	-0.270481	-0.551147	0.265589	0	-0.03399	0.067355	0.120338	-0.04939	0.080129	0.034242	-0.02768	0.252506	0.4225
ZMO1060	Superoxide dismutase (EC 1.15.1.1)	0.466	0.027793	0	0.0488697	1.02559	-0.331306	0.277406	0.471401	0.797009	0.58153	1.32086	0.0026911	0	0.119821	0.055355	-0.26644	0.20715	0.239178	0.13098	0.399758	0.57057	0.100595
ZMO1061	Sigma54 specific transcriptional acivator, PspF, Fis family	-0.14	0.486244	0	0.109388	0.100332	0.0903676	0.137613	0.0587682	0.170048	0.316283	0.198047	0.0803318	0	0.041086	-0.10044	-0.01666	-0.11461	-0.10387	-0.0233	0.002907	-0.13501	0.454281
ZMO1063	Phage shock protein A, PspA	1.44	0.000392	0	0.041454	-0.034654	-0.010964	0.030717	0.140457	0.292753	0.409243	0.805728	1.83e-07	0	-0.00526	-0.10119	-0.13138	-0.08999	-0.04944	-0.07405	0.014776	-0.01909	0.792624
ZMO1064	Phage shock protein B			0	-0.078987	-0.418605	0.313204	0.081056	-0.056004	0.18815	0.285175	0.508281	0.141064	0	-0.24134	-0.30417	-0.32124	-0.17845	-0.18467	-0.14201	-0.15	-0.24616	0.869917
ZMO1065	Phage shock protein C, PspC	0.157999	0.256516	0	-0.086487	0.0676226	-0.073389	-0.038686	-0.117894	0.100086	0.184913	0.54575	0.0070711	0	0.152582	0.048182	-0.07517	-0.09326	0.067928	-0.22727	0.133987	-0.14704	0.54866
ZMO1067	Fe-S metabolism associated SufE	0.91	1.57e-05	0	0.195224	0.255211	0.0886967	0.0394779	0.102771	0.135928	0.0411229	0.0212625	0.454473	0	0.095941	0.061461	0.243675	-0.03065	0.054567	0.040209	0.078105	0.015744	0.209766
ZMO1068	Uncharacterized protein	2.97862	0.000148	0	-0.089664	0.0606249	0.0639755	0.0773892	0.185952	0.0475105	0.0796402	0.120666	0.954341	0	-0.1298	0.019766	-0.11221	0.126446	0.134584	0.26744	-0.16411	-0.20511	0.182576
ZMO1069	Heat shock protein DnaJ domain protein	0.362	0.126567	0	0.153455	0.0757281	-0.068295	-0.053409	-0.236715	-0.344257	-0.430231	-0.509539	0.0289818	0	0.120722	-0.21351	-0.09275	-0.02891	0.072676	0.010194	0.027082	-0.03552	0.739834
ZMO1070	Signal recognition particle receptor FtsY (SRP receptor)	-0.318	0.000829	0	0.0361169	0.0432823	-0.033124	-0.081321	-0.074851	-0.027107	-0.061502	-0.200003	0.248306	0	-0.11098	-0.07657	-0.09798	-0.04036	-0.11673	-0.06357	-0.04165	0.053009	0.228854
ZMO1071	MiaB-like tRNA modifying enzyme (EC 1.3.1.74)	-0.868	7.95e-06	0	0.0903881	0.0222593	-0.110311	-0.397418	-0.535083	-0.780335	-1.1817	-1.97959	1.99e-09	0	0.029185	0.142286	0.044437	0.130504	0.132163	0.142712	0.195619	0.343668	0.249398
ZMO1072	Diaminopimelate epimerase (DAP epimerase) (EC 5.1.1.7) (PLP-independent amino acid racemase)	-0.288	0.001277	0	0.0102256	0.0645848	-0.133696	-0.092087	-0.160621	-0.051978	-0.081411	-0.009878	0.383239	0	0.061319	0.05584	0.063008	0.091846	0.079563	0.085549	0.168513	0.140535	0.357635
ZMO1075	Signal recognition particle protein (Fifty-four homolog)	-0.064	0.452918	0	0.19123	0.224979	-0.064538	-0.067922	-0.146323	-0.018517	-0.030086	0.0692263	0.113048	0	0.099013	0.170927	0.079769	0.126045	0.289831	0.270759	0.354048	0.299964	0.085108
ZMO1076	30S ribosomal protein S16	-0.438	0.005637	0	0.122915	0.0449124	-0.173493	-0.154328	-0.164944	-0.09425	-0.214809	-0.467294	0.0245475	0	0.047068	-0.0148	0.062423	-0.16625	0.002451	-0.04866	0.216069	0.199071	0.276278
ZMO1077	Ribosome maturation factor RimM	-0.566	7.37e-05	0	0.234814	0.229776	0.0200856	-0.042953	-0.22594	-0.280504	-0.478569	-0.531492	1.35e-05	0	0.035759	-0.0826	-0.08256	0.023528	0.158984	0.155111	0.122066	0.236979	0.488843
ZMO1078	tRNA (guanine-N(1)-)-methyltransferase (EC 2.1.1.228) (M1G-methyltransferase) (tRNA [GM37] methyltransferase)	-0.86	7.72e-06	0	0.203218	0.122842	0.0274891	-0.222782	-0.261256	-0.213184	-0.315768	-0.453085	0.0408871	0	0.009169	0.058622	-0.17884	0.108775	0.257767	0.140455	0.105151	0.221844	0.185764
ZMO1079	50S ribosomal protein L19	-0.378	0.000763	0	0.0298088	-0.009064	-0.243292	-0.187348	-0.085832	-0.060484	-0.151222	-0.393447	0.0109173	0	0.053516	0.041341	0.08417	-0.03109	0.099908	0.057551	0.200661	0.246161	0.357635
ZMO1080	Uncharacterized protein			0	-0.016864	-0.222821	-0.053358	-0.175918	0.0962873	0.145693	0.288525	0.0763005	0.0070711	0	0.015323	-0.00365	0.124238	0.103436	0.130838	0.191844	0.254711	0.245499	0.762648
ZMO1081	Uncharacterized protein	0.136	0.343581	0	-0.12135	-0.087871	0.0117133	-0.093909	-0.143224	-0.200926	-0.184176	-0.193008	0.243431	0	-0.13486	-0.01301	-0.21448	0.029843	0.033089	0.103628	0.153566	0.133936	0.291182
ZMO1083	cellulose synthase catalytic subunit (UDP-forming)			0	-0.165834	-0.550553	-0.025745	-0.714001	-0.964457	-1.2203	-0.9323	-0.51233	0.0318201	0	-0.13789	-0.13523	-0.04016	0.063469	0.23166	-0.26572	-0.06403	-0.10389	0.603773
ZMO1084	Cellulose synthase subunit B	-0.31	0.002591	0	0.0088458	-0.12955	0.0028489	-0.037531	0.0570238	0.0900426	0.189854	0.33125	0.0004915	0	0.018183	0.015935	0.117196	0.068393	0.103711	0.189305	0.15304	0.058447	0.6559
ZMO1085	Cellulose synthase operon C domain protein	-0.472	0.006952	0	-0.022292	-0.087197	0.0006702	0.0199197	0.006585	0.136216	0.204772	0.211423	0.0003451	0	0.017576	0.008772	0.165244	0.102938	0.124001	0.188482	0.172744	0.12439	0.759362
ZMO1086	Glucanase (EC 3.2.1.-)	0.304	0.166881	0	0.0632114	0.0715422	0.0946069	-0.066799	0.0976942	0.133219	0.341471	0.765274	0.0001867	0	-0.06433	-0.02886	-0.11004	0.024194	0.011568	0.114291	-0.04666	-0.11679	0.800041
ZMO1087	Lytic murein transglycosylase	0.350001	0.002428	0	-0.017419	-0.038002	0.111948	0.176659	0.223647	0.431344	0.608094	0.948364	4.02e-07	0	0.155218	0.215019	0.182664	0.109626	0.161769	0.18387	0.232319	0.011961	0.216291
ZMO1088	Endolytic peptidoglycan transglycosylase RlpA (EC 4.2.2.-)	1.232	0.000152	0	-0.141657	-0.696957	0.387769	-0.520055	-0.97289	-0.727784	-0.34832	0.569306	0.0002216	0	0.302916	0.209651	-0.06957	-0.16128	-0.25841	-0.14479	-0.1478	-0.10819	0.77335
ZMO1089	Serine-type D-Ala-D-Ala carboxypeptidase (EC 3.4.16.4)	0.44	0.000113	0	0.0942667	0.136719	0.0540453	0.0998806	0.19341	0.270456	0.35475	0.448835	0.0144975	0	0.007921	0.046604	-0.03015	0.048955	0.062204	0.051098	-0.03918	-0.09263	0.638295
ZMO1090	Thymidylate kinase (EC 2.7.4.9) (dTMP kinase)	0.338	0.00011	0	0.0469747	-0.036486	0.0705207	0.104858	0.144199	0.194774	0.203073	0.356925	0.0179363	0	0.063655	0.058621	-0.00486	0.005718	-0.0022	-0.05735	0.022777	-0.04366	0.812151
ZMO1091	DNA polymerase III, delta prime subunit	0.462	0.008159	0	-0.055491	-0.023808	-0.052224	-0.137159	-0.218371	-0.152005	-0.124468	0.0441625	0.0334131	0	0.02076	0.04531	0.07118	-0.05587	0.041532	0.030937	0.00414	-0.02554	0.797541
ZMO1092	Methionine--tRNA ligase (EC 6.1.1.10) (Methionyl-tRNA synthetase) (MetRS)	-0.24	0.002049	0	-0.000467	-0.091588	0.0348523	-0.085558	-0.057119	-0.072173	-0.043495	-0.232143	0.0089894	0	-0.09261	-0.13824	-0.12885	-0.12818	-0.13388	-0.24614	-0.16304	-0.18221	0.680154
ZMO1093	Hydrolase, TatD family	0.118	0.044735	0	0.0455994	-0.006348	0.0047424	-0.045716	0.0429906	0.0136749	0.0159331	-0.008487	0.670395	0	-0.06833	-0.04152	-0.09973	-0.11794	-0.03684	-0.09846	-0.06503	-0.02999	0.636792
ZMO1094	Beta-lactamase domain protein	0.068	0.538611	0	-0.264771	-0.009926	0.0630808	-0.139372	-0.519954	-0.44464	-0.417322	-0.436958	0.12273	0	0.151703	-0.0411	0.18917	0.658405	0.73703	0.874859	0.782705	0.618332	0.079717
ZMO1095	MazG family protein	-0.098	0.446913	0	0.149098	0.156495	0.139144	-0.112114	-0.237505	-0.321506	-0.338231	-0.561641	0.0109173	0	-0.09824	-0.0266	-0.07723	-0.15085	-0.00199	-0.00599	-0.03534	0.008826	0.877769
ZMO1096	Ribonuclease R (RNase R) (EC 3.1.13.1)	0.004	0.960192	0	0.0226529	-0.027534	0.0891882	0.048165	0.0770368	0.128135	0.182655	0.252554	0.0196512	0	-0.03007	0.005586	-0.02937	-0.04616	-0.05184	-0.09187	-0.09292	-0.20689	0.350982
ZMO1097	Thioredoxin	0.064	0.831197	0	-0.05383	-0.02939	0.0437071	-0.086062	0.0611121	0.0430641	0.0665762	0.26009	0.039382	0	-0.22735	-0.24465	-0.14603	-0.18937	0.035407	-0.09134	-0.20844	-0.2825	0.413919
ZMO1098	Double-strand break repair helicase AddA	-0.102	0.124275	0	-0.017682	-0.037031	0.10535	-0.037304	-0.063849	-0.017238	0.0099744	0.0258879	0.0179363	0	-0.02688	0.004708	-0.05462	0.022826	-0.01783	-0.04829	-0.13762	-0.21032	0.094472
ZMO1099	Double-strand break repair protein AddB	-0.102	0.237213	0	0.0913241	0.0710964	0.162276	0.10192	0.152239	0.214602	0.217051	0.186439	0.333902	0	-0.07166	0.02799	-0.04136	0.020516	-0.01003	-0.06528	-0.10882	-0.16583	0.127068
ZMO1100	Nucleotidyl transferase	-0.08	0.485756	0	0.163911	0.22132	-0.009129	-0.006796	-0.08116	-0.103899	-0.195414	-0.480465	0.0005209	0	-0.04351	0.03252	-0.04897	0.079403	0.159696	0.226557	0.102592	0.289357	0.384189
ZMO1101	Uncharacterized protein	0.294	0.151897	0	-0.093332	-0.078345	0.0261826	0.0158703	0.0203511	0.0151374	0.0458712	-0.360141	0.24741	0	-0.07328	0.011721	0.077361	0.099629	0.230625	0.232817	0.048695	0.141161	0.832155
ZMO1102	Histidine kinase			0	-0.090929	0.0192224	0.0700475	-0.002975	0.130568	0.193858	0.285301	0.315343	0.0109173	0	-0.02522	0.029469	-0.09523	-0.04447	-0.07615	-0.11392	0.041371	-0.05041	0.244736
ZMO1105	Histidine kinase	-0.568	0.059399	0	0.0184005	0.0278087	0.186929	0.0724041	0.0162648	0.0835091	-0.004956	-0.196401	0.0017278	0	-0.0166	0.009551	0.038861	0.044238	0.068809	0.040323	0.014649	-0.12851	0.219665
ZMO1107	Transcriptional regulator, AsnC family	1.318	5.38e-05	0	0.175572	0.304855	-0.020895	0.0056466	0.0427359	0.089569	0.152003	0.330577	0.0010475	0	0.019172	-0.03913	-0.04409	-0.07087	-0.08786	-0.09988	0.088881	0.148138	0.200296
ZMO1109	Uncharacterized protein	0.426001	0.002877	0	0.134764	0.0788554	0.0297946	0.13054	0.161236	0.245691	0.284234	0.450492	0.0001299	0	0.028896	0.008315	0.067872	0.016583	0.045152	0.026851	0.137756	0.047844	0.25025
ZMO1112	Probable intracellular septation protein A			0	-0.014217	-0.093545	0.315476	0.204833	0.0057521	-0.030443	-0.132413	-0.112934	0.0891821	0	-0.085	-0.05902	0.049938	-0.07287	0.026988	-0.05689	-0.02559	-0.07504	0.897252
ZMO1113	FAD-dependent pyridine nucleotide-disulfide oxidoreductase	0.586	0.00134	0	0.275476	0.684867	-0.206522	0.0370678	0.147534	0.343507	0.538038	1.15435	3.21e-07	0	0.105795	0.172246	0.179957	0.186096	0.339936	0.5025	0.496338	0.356362	0.2046
ZMO1114	Phage SPO1 DNA polymerase-related protein			0	0.0258975	0.426065	0.341442	0.325694	0.434043	0.520125	0.33345	0.0561827	0.396823	0	0.312116	0.187464	0.066623	0.027797	0.094201	0.310747	0.410724	0.160182	0.235975
ZMO1115	Undecaprenyl-diphosphatase (EC 3.6.1.27) (Bacitracin resistance protein) (Undecaprenyl pyrophosphate phosphatase)			0	-0.302041	-0.378204	0.285636	-0.188684	-0.139167	-0.092459	0.0998278	-0.137585	0.7401	0	-1.32129	-1.45146	-0.96373	-0.9532	-1.04012	-1.14999	-0.91127	-1.11734	0.977519
ZMO1116	Glutamate synthase, small subunit	-1.008	6.34e-05	0	0.0742009	-0.024248	-0.45843	-0.601082	-0.601082	-0.60921	-0.697437	-1.01828	3.01e-05	0	0.046849	0.107045	0.00015	0.136643	0.223848	0.259914	0.241826	0.546126	0.029138
ZMO1117	Glutamate synthase (Ferredoxin) (EC 1.4.7.1)	-1.15	2.89e-08	0	0.0756344	-0.054982	-0.416946	-0.683914	-0.664783	-0.657888	-0.728363	-1.1048	3.98e-07	0	0.022139	-0.0206	0.001239	0.033082	0.14043	0.117764	0.200987	0.383081	0.071915
ZMO1118	Glutathione S-transferase domain protein	-0.192	0.035143	0	-0.054934	0.0698338	-0.112754	-0.20454	-0.135362	-0.078632	0.0882275	0.330056	0.000235	0	-0.00526	0.139997	0.089005	0.097935	0.199479	0.223761	0.224109	0.278037	0.497467
ZMO1121	Transcriptional regulator, MerR family	0.116	0.076737	0	0.0142771	0.0578442	0.277659	0.0592154	-0.09972	-0.232611	-0.205524	-0.091405	0.0002245	0	0.053081	-0.01865	0.026639	-0.09072	-0.06758	-0.13121	-0.10367	-0.20472	0.139862
ZMO1122	Integration host factor subunit alpha (IHF-alpha)	0.443876	0.041722	0	0.354134	0.300234	0.254034	0.401722	0.621384	0.756375	1.02313	1.30502	6.88e-06	0	0.037362	0.037289	0.004911	0.056493	0.144096	0.099979	-0.09721	-0.12826	0.36609
ZMO1124	Two component, sigma54 specific, transcriptional regulator, Fis family	0.076	0.095301	0	-0.014487	-0.012268	0.0197409	0.0234849	0.113979	0.15979	0.226424	0.418503	7.98e-05	0	0.013593	0.038269	0.039569	0.063489	0.063128	0.067082	0.044888	-0.01005	0.322156
ZMO1125	Histidine kinase	0.166	0.187783	0	0.0091468	0.0007984	0.0451859	0.0259028	0.138527	0.243139	0.400113	0.553742	6.26e-05	0	0.090216	-0.01186	0.088761	0.104457	0.186742	0.089068	0.09687	-0.02695	0.540038
ZMO1126				0	0.347113	0.0451448	0.24677	0.314582	0.163545	0.302092	0.234265	0.126258	0.840354	0	0.049304	0.16173	0.1758	0.124206	-0.01046	-0.06277	0.070454	0.145748	0.451801
ZMO1127	tRNA-dihydrouridine synthase (EC 1.3.1.-)	-0.314	0.000977	0	-0.001524	-0.027981	-0.015988	-0.305473	-0.467933	-0.688806	-0.94112	-1.34202	3.21e-07	0	-0.03007	0.048396	-0.02268	0.018023	0.045547	0.015735	0.065243	-0.05178	0.987845
ZMO1128	Bifunctional enzyme IspD/IspF [Includes: 2-C-methyl-D-erythritol 4-phosphate cytidylyltransferase (EC 2.7.7.60) (4-diphosphocytidyl-2C-methyl-D-erythritol synthase) (MEP cytidylyltransferase) (MCT); 2-C-methyl-D-erythritol 2,4-cyclodiphosphate synthase (MECDP-synthase) (MECPP-synthase) (MECPS) (EC 4.6.1.12)]	-0.36	0.007336	0	-0.046762	0.0397446	-0.039634	0.0989165	-0.021397	0.0267277	-0.004662	0.052184	0.576939	0	0.100953	0.086553	-0.02145	0.147574	0.191742	0.198254	0.097691	0.231884	0.462585
ZMO1129	Uncharacterized protein	0.536	0.000138	0	0.165181	-0.043025	0.0213325	0.0372602	0.11071	0.314972	0.460896	0.461539	0.0049343	0	-0.00941	-0.12182	0.060343	-0.03742	-0.00197	-0.01518	-0.02933	-0.07441	0.562306
ZMO1130	CinA domain protein	0.260001	0.018621	0	0.149639	0.0065105	-0.049342	0.0500848	-0.023402	0.162964	0.311129	0.535103	2.07e-05	0	0.088491	-0.04574	0.143701	0.07139	0.089648	0.057007	0.102797	-0.05931	0.425468
ZMO1131	Cyclase/dehydrase			0	-0.028086	-0.02451	0.107533	-0.064133	0.0954754	0.149959	0.078919	0.318625	0.048049	0	-0.18262	-0.16955	-0.10536	-0.02898	0.062108	0.01271	-0.13324	-0.18234	0.683247
ZMO1132	Lipoyl synthase (EC 2.8.1.8) (Lip-syn) (LS) (Lipoate synthase) (Lipoic acid synthase) (Sulfur insertion protein LipA)	-0.438	0.000188	0	0.0785601	0.0002243	0.0131903	-0.067393	-0.084452	-0.062076	-0.143962	-0.290693	0.0008589	0	0.006361	-0.08608	-0.03516	-0.06585	-0.00245	-0.10395	-0.00653	0.012332	0.879358
ZMO1133	Carbonic anhydrase (EC 4.2.1.1) (Carbonate dehydratase)	0.821999	0.001037	0	0.0250784	0.127448	-0.07083	-0.060641	0.0549156	0.211918	0.31947	0.881087	7.47e-05	0	-0.00555	0.017881	0.020624	0.094789	0.162167	0.348522	0.237684	0.149483	0.214486
ZMO1135	Peptidase U62 modulator of DNA gyrase	0.109999	0.028787	0	-0.016079	-0.017339	-0.071422	-0.016839	0.0050244	0.0427982	0.150044	0.155754	0.0014407	0	-0.01258	-0.09561	-0.06116	-0.0106	-0.04192	-0.06831	-0.05561	0.002648	0.832155
ZMO1136	Cytochrome-c peroxidase (EC 1.11.1.5)	-0.172	0.354306	0	0.0789423	-0.123771	0.0920096	0.042343	0.137579	0.202266	0.338457	0.314816	0.0007432	0	-0.03819	-0.02062	0.288869	0.288088	0.334072	0.476051	0.331237	0.276163	0.699045
ZMO1137	Phosphoserine phosphatase SerB (EC 3.1.3.3)	0.406001	0.000114	0	-0.04182	0.040642	-0.04182	0.0766213	0.148251	0.111725	0.15724	0.435502	0.0049343	0	-0.19438	-0.01217	-0.04307	-0.03684	0.018072	0.03296	-0.1556	-0.14216	0.603773
ZMO1138	tRNA dimethylallyltransferase (EC 2.5.1.75) (Dimethylallyl diphosphate:tRNA dimethylallyltransferase) (DMAPP:tRNA dimethylallyltransferase) (DMATase) (Isopentenyl-diphosphate:tRNA isopentenyltransferase) (IPP transferase) (IPPT) (IPTase)	-0.084	0.524916	0	0.056686	0.0507761	0.155499	0.0238135	0.123644	0.182506	0.286393	0.339701	0.0467127	0	-0.03595	-0.014	-0.04037	-0.04129	-0.0592	-0.04717	-0.03616	-0.00583	0.598987
ZMO1139	Acetolactate synthase (EC 2.2.1.6)	-0.402	4.37e-05	0	-0.007058	0.0031788	-0.100794	-0.465282	-0.539838	-0.61699	-0.671954	-0.665332	2.22e-06	0	0.110681	0.047461	-0.06402	0.056709	-0.02018	-0.01827	0.029668	0.074219	0.111604
ZMO1140	Acetolactate synthase, small subunit	-0.178	0.016648	0	0.014964	0.187057	0.0054248	-0.060262	-0.068561	-0.077225	-0.182927	-0.440684	0.012803	0	-0.11028	-0.00334	-0.20312	0.005429	0.01094	-0.09897	-0.27378	-0.2821	0.568866
ZMO1141	Ketol-acid reductoisomerase (NADP(+)) (KARI) (EC 1.1.1.86) (Acetohydroxy-acid isomeroreductase) (AHIR) (Alpha-keto-beta-hydroxylacyl reductoisomerase) (Ketol-acid reductoisomerase type 1) (Ketol-acid reductoisomerase type I)	-0.336	0.000245	0	0.125375	0.147505	0.0006236	0.0216671	0.0592679	0.0314648	-0.074887	-0.276193	9.36e-05	0	-0.06986	-0.07883	-0.11299	-0.11146	-0.14092	-0.11069	-0.19518	-0.17099	0.729773
ZMO1142	Thioredoxin reductase (EC 1.8.1.9)	0.066	0.524354	0	-0.086768	-0.104436	0.123245	-0.061782	-0.046173	0.0420429	-0.136843	-0.207731	0.241246	0	-0.04715	-0.03361	0.02707	0.154442	0.117478	0.21088	-0.08113	0.02885	0.410254
ZMO1143	Chloramphenicol acetyltransferase	-0.368	0.10495	0	-0.149793	-0.32033	-0.033869	-0.273522	-0.404421	-0.372429	-0.477248	-0.892808	0.0008467	0	0.274056	-0.02323	0.130461	0.024094	0.032906	-0.03661	0.04715	0.000844	0.448604
ZMO1145	50S ribosomal protein L31	-0.194	0.035143	0	0.0313155	0.154263	-0.181276	-0.114473	-0.26213	-0.23349	-0.347786	-0.562525	0.016211	0	0.219487	0.166157	0.176183	0.059706	0.168168	0.079072	0.298713	0.338539	0.375059
ZMO1146	3-hydroxyacyl-[acyl-carrier-protein] dehydratase FabZ (EC 4.2.1.59) ((3R)-hydroxymyristoyl-[acyl-carrier-protein] dehydratase) ((3R)-hydroxymyristoyl-ACP dehydrase) (Beta-hydroxyacyl-ACP dehydratase)	-1.184	0.000748	0	-0.400591	-0.43789	-0.446428	0.0082739	-0.149298	0.021599	-0.120984	-0.27753	0.639195	0	0.039588	-0.13379	-0.35908	0.035386	0.063237	-0.2638	-0.00964	-0.07065	0.048986
ZMO1147	Outer membrane chaperone Skp (OmpH)	0.702	0.001173	0	0.103587	0.0664632	-0.089851	0.0106999	0.0411722	0.128908	0.133267	0.117954	0.0021065	0	-0.06626	0.017877	0.024967	0.032022	0.003593	0.017877	-0.11608	-0.09799	0.339004
ZMO1148	Outer membrane protein assembly factor BamA	-0.344	0.000382	0	0.218739	0.12405	0.10808	-0.110466	-0.138226	-0.126665	0.0319272	0.106855	0.0089894	0	-0.09707	-0.26515	-0.03138	-0.12508	-0.15246	-0.16865	-0.14684	-0.18347	0.604175
ZMO1149	Zinc metalloprotease (EC 3.4.24.-)	-0.446	0.002017	0	0.0208686	-0.048085	0.0073787	-0.122792	-0.149039	-0.003398	-0.02838	0.0022036	0.0229412	0	0.04887	0.118208	-0.02415	-0.02962	-0.03313	-0.01414	-0.0105	-0.03869	0.841131
ZMO1150	1-deoxy-D-xylulose 5-phosphate reductoisomerase (DXP reductoisomerase) (EC 1.1.1.267) (1-deoxyxylulose-5-phosphate reductoisomerase) (2-C-methyl-D-erythritol 4-phosphate synthase)	-0.272	0.000435	0	0.0439028	0.102706	0.0160843	-0.113575	-0.117096	-0.082648	-0.130881	-0.276901	0.0017247	0	0.017385	0.05277	-0.01941	-0.03701	0.028376	-0.02559	-0.0373	-0.0212	0.842799
ZMO1151	Phosphatidate cytidylyltransferase (EC 2.7.7.41)			0	-0.008479	-0.419929	0.290322	0.0497615	-0.059156	-0.01293	-0.097641	-0.109923	0.219985	0	-0.07936	0.053618	-0.13235	-0.04669	-0.06781	-0.16557	0.14512	0.010741	0.236053
ZMO1152	Isoprenyl transferase (EC 2.5.1.-)	0.518001	0.004349	0	0.150081	0.147208	-0.140414	-0.278641	-0.36746	-0.154488	-0.296343	-0.513295	0.281459	0	0.066201	-0.03856	0.064831	-0.04919	0.15483	-0.04861	0.148013	0.041457	0.437642
ZMO1153	Ribosome-recycling factor (RRF) (Ribosome-releasing factor)	-0.052	0.728308	0	0.249362	0.154439	-0.022764	0.0458046	0.0237966	0.0179663	0.101594	0.0490853	0.4454	0	0.06993	0.097321	0.077233	-0.00073	0.045503	0.065589	0.196989	0.245165	0.380631
ZMO1154	Uridylate kinase (UK) (EC 2.7.4.22) (Uridine monophosphate kinase) (UMP kinase) (UMPK)	-0.228	0.023382	0	0.0835482	0.0940901	-0.149024	-0.094499	-0.02585	0.066225	0.17923	0.245491	0.0005325	0	-0.04556	0.027515	-0.02423	0.039359	0.085328	0.163539	0.194026	0.175758	0.470837
ZMO1155	Elongation factor Ts (EF-Ts)	0.188001	0.22817	0	0.163108	0.174774	-0.118395	-0.160122	-0.067114	-0.042892	-0.108934	-0.312849	0.0089894	0	-0.03178	-0.01263	-0.03285	0.00314	0.090357	0.126316	0.227323	0.378431	0.206196
ZMO1156	30S ribosomal protein S2	0.048	0.559799	0	0.0684251	0.0123133	-0.036174	-0.060803	-0.061759	-0.096594	-0.221324	-0.487994	0.0144975	0	0.047711	0.102288	-0.12569	-0.10751	-0.03946	-0.15941	0.187846	0.24354	0.029138
ZMO1158	Aspartate racemase	1.374	1.96e-07	0	0.13475	0.194591	0.157825	0.282655	0.346378	0.526726	0.645332	1.06592	4.02e-07	0	0.222765	0.194965	0.242038	0.183223	0.24053	0.178378	0.18541	-0.01185	0.377272
ZMO1159	CDP-diacylglycerol/serine O-phosphatidyltransferase (EC 2.7.8.8)	-0.26718	0.275852	0	0.0316708	-0.079349	0.0474831	-0.137254	-0.160786	0.255726	0.168463	0.0094944	0.358592	0	0.065868	-0.05081	0.190371	-0.12781	0.215767	0.121139	0.186526	-0.1093	0.958447
ZMO1160	Phosphatidylserine decarboxylase proenzyme (EC 4.1.1.65) [Cleaved into: Phosphatidylserine decarboxylase alpha chain; Phosphatidylserine decarboxylase beta chain]	-0.406	0.03031	0	-0.090314	-0.044314	-0.029871	-0.065687	-0.116835	-0.011417	0.0134501	0.214186	0.002017	0	-0.08432	-0.08707	-0.10881	-0.05284	-0.12059	-0.1163	-0.01448	0.051746	0.592729
ZMO1162	Histidine kinase (EC 2.7.13.3)	-0.23	0.020854	0	0.0051387	-0.095421	0.017604	-0.032283	-0.038133	0.116134	0.313298	0.460323	0.0024227	0	-0.03852	0.026204	-0.00742	0.030217	0.028484	0.06875	0.118289	0.082718	0.920586
ZMO1163	Phosphate-specific transport system accessory protein PhoU homolog (Pst system accessory protein PhoU homolog)	1.704	8.77e-06	0	-0.11893	-0.04871	-0.004116	-0.063396	-0.039273	0.0462707	0.0278104	0.35545	0.0006861	0	-0.11017	-0.14107	-0.06823	0.054682	0.065563	0.028867	-0.08296	-0.20732	0.353666
ZMO1164	Two component transcriptional regulator PhoB, winged helix family	-0.304	0.027693	0	0.06716	-0.026799	-0.065458	-0.051362	-0.01578	0.0411826	0.272906	0.507924	0.0001463	0	-0.09955	-0.05607	0.023225	-0.07326	-0.01611	-0.00931	0.028653	0.044898	0.814458
ZMO1165	Amidophosphoribosyltransferase			0	0.174831	0.112491	-0.425644	-0.678318	-0.555121	-0.20103	-0.169799	-0.833851	0.302486	0	0.445291	-0.2615	0.498291	0.153768	0.011462	-0.13679	0.420054	0.586443	0.531143
ZMO1166	Protein RecA (Recombinase A)	-0.544	7.7e-06	0	-0.068897	-0.192224	0.0665958	0.0738767	0.0471902	0.0525849	0.0257859	-0.067905	0.342568	0	-0.07777	-0.09894	-0.04447	0.006322	-0.02126	-0.01442	-0.05754	-0.07132	0.467833
ZMO1167	Peptidase S15	-0.096	0.551784	0	-0.144863	-0.331072	0.201492	0.079464	0.123649	0.0629024	0.0728084	-0.238279	0.0026824	0	-0.12373	-0.13441	-0.08853	0.043273	0.004397	-0.01878	-0.18021	-0.31781	0.139862
ZMO1169	ATPase BadF/BadG/BcrA/BcrD type	-0.366	0.021128	0	-0.047975	-0.03961	0.0286904	-0.039352	0.0940905	0.0396725	-0.02524	-0.028174	0.350936	0	-0.15647	-0.167	-0.16768	-0.17521	-0.1129	-0.10619	-0.22405	-0.34132	0.339476
ZMO1170	Antibiotic biosynthesis monooxygenase			0	-0.12448	-0.016627	0.0769049	-0.033836	0.216984	0.0302458	0.123722	0.322232	0.426535	0	-0.06113	-0.04997	-0.26084	0.110481	0.023104	0.192856	-0.18144	-0.13778	0.254614
ZMO1171	Beta-hexosaminidase (EC 3.2.1.52)	0.6	0.00011	0	-0.002011	0.0372192	0.0528921	0.0102189	0.024323	0.0957037	0.148953	0.297991	0.0003148	0	0.103557	0.036513	0.067914	0.040864	0.029938	0.029289	0.031381	0.004185	0.858118
ZMO1172	N-succinylarginine dihydrolase (EC 3.5.3.23)	0.023999	0.839027	0	-0.047588	-0.00491	-0.064498	-0.029301	0.0684228	0.0488398	0.0907979	0.352228	0.0026911	0	-0.14027	-0.01532	-0.1222	-0.04714	-0.04344	-0.08668	-0.13122	-0.08014	0.870967
ZMO1173	Uncharacterized protein	-1.01	0.006324	0	0.0021968	-0.111213	0.0881459	-0.017314	0.024289	0.0539419	0.0786721	0.0781252	0.351835	0	0.061841	0.092278	0.131775	0.102414	0.101625	0.048865	0.025689	-0.04113	0.011432
ZMO1174	Surface antigen (D15)	-0.476	0.000113	0	0.114806	-0.020141	-0.022577	-0.147164	-0.137897	-0.069364	0.0611124	0.0256747	0.0274351	0	0.006307	-0.08627	0.156644	0.022712	0.03671	-0.02047	-0.0201	-0.11838	0.214486
ZMO1176	Histidine kinase			0	-0.149709	-0.23631	-0.005168	-0.148645	-0.288198	-0.275904	-0.120771	0.502782	0.0049343	0	-0.05425	-0.10077	-0.33752	-0.1365	-0.30146	-0.36428	-0.27629	-0.464	0.583818
ZMO1177	Two component transcriptional regulator, winged helix family	0.208	0.041625	0	0.0275012	0.0675568	-0.01006	-0.071146	0.128946	0.0624042	0.0960166	0.294825	0.0630009	0	-0.2189	-0.0726	-0.09142	-0.04377	0.006694	-0.04131	-0.17421	-0.19324	0.569358
ZMO1178	Phosphoribosyl-AMP cyclohydrolase (PRA-CH) (EC 3.5.4.19)	0.348	0.01728	0	-0.576579	-0.687435	-0.305805	-0.283279	-0.6699	-0.297708	-0.65369	-0.256242	0.322999	0	0.080957	-0.54604	-0.71015	-0.6127	-0.57948	-0.75227	-0.34518	-0.20151	0.021608
ZMO1179	Uncharacterized RNA methyltransferase ZMO1179 (EC 2.1.1.-)	-0.656	0.074456	0	0.189694	0.0482655	-0.127967	-0.218135	-0.357772	-0.479683	-0.756581	-1.14511	5.54e-07	0	0.111454	0.176558	0.104495	0.08251	0.100052	0.068928	0.239034	0.257936	0.13735
ZMO1180	ADP-dependent (S)-NAD(P)H-hydrate dehydratase (EC 4.2.1.136) (EC 5.1.99.6) (ADP-dependent NAD(P)HX dehydratase) (NAD(P)H-hydrate epimerase) (NAD(P)HX epimerase)	-0.05	0.472666	0	0.10473	0.105355	0.0217888	0.0632002	0.0691892	0.179896	0.143493	0.259398	0.012803	0	0.109983	0.12177	-0.00699	0.018165	0.051198	-0.00856	0.137879	0.030082	0.185764
ZMO1181	N-formylglutamate amidohydrolase	0.308	0.794233	0	0.271177	0.436168	0.120781	0.0578698	-0.206162	-0.096991	-0.287039	-0.228519	0.0671006	0	-0.02593	-0.00751	-0.13695	-0.16321	0.018602	-0.21072	0.088306	0.131392	0.352779
ZMO1182	4-diphosphocytidyl-2-C-methyl-D-erythritol kinase (CMK) (EC 2.7.1.148) (4-(cytidine-5'-diphospho)-2-C-methyl-D-erythritol kinase)	-0.318	0.350235	0	0.0350034	0.0815446	0.0515747	0.0544423	0.201265	0.201136	0.200877	0.374008	0.0089894	0	-0.04257	0.02684	0.023638	0.054988	0.126751	0.140804	0.052886	0.0244	0.95875
ZMO1183	TPR repeat-containing protein	0.078	0.191558	0	-0.063627	0.0360264	0.0071091	0.0056414	0.122847	0.084925	0.164925	0.283235	0.0196512	0	-0.17075	-0.00298	-0.07184	-0.00695	-0.0241	-0.00785	-0.17363	-0.24157	0.380631
ZMO1184	Electron-transferring-flavoprotein dehydrogenase (EC 1.5.5.1)	-0.056	0.179537	0	0.0354973	0.0080281	-0.011573	0.0479773	0.0731727	0.166165	0.206228	0.280078	0.0002871	0	0.011771	-0.0063	0.056956	0.036434	0.035232	0.021942	-0.10597	-0.20235	0.114706
ZMO1185	Uracil-DNA glycosylase superfamily	0.184	0.263323	0	-0.022313	0.0451969	0.144559	-0.135705	-0.186108	-0.204468	-0.118399	-0.103884	0.0006976	0	0.05015	0.128965	-0.04881	-0.00547	-0.11921	-0.1077	-0.23497	-0.14175	0.238028
ZMO1186	Lytic transglycosylase catalytic	-0.552	0.34043	0	0.0991412	0.102134	0.350336	-0.634769	-1.31763	-0.706487	0.19024	1.41326	1.43e-07	0	0.103747	0.084566	0.036167	-0.256	-0.59026	-0.83037	-0.77585	-0.31417	0.022069
ZMO1187	Formamidopyrimidine-DNA glycosylase (Fapy-DNA glycosylase) (EC 3.2.2.23) (DNA-(apurinic or apyrimidinic site) lyase MutM) (AP lyase MutM) (EC 4.2.99.18)	0.346001	5.92e-05	0	-0.124673	-0.096402	0.166765	0.246143	0.249579	0.296096	0.420307	1.00091	5.42e-07	0	0.050181	0.044655	-0.038	-0.03995	-0.00572	-0.08996	-0.07184	-0.16072	0.244736
ZMO1188	Ubiquinone/menaquinone biosynthesis C-methyltransferase UbiE (EC 2.1.1.163) (EC 2.1.1.201) (2-methoxy-6-polyprenyl-1,4-benzoquinol methylase) (Demethylmenaquinone methyltransferase)	0.018	0.789384	0	0.0077845	0.0429757	0.0184404	-0.079568	-0.130142	-0.045416	-0.160814	-0.314479	0.0109173	0	0.050835	0.015162	-0.10126	-0.08874	-0.05728	-0.198	-0.05671	-0.15261	0.919159
ZMO1189	Probable protein kinase UbiB (EC 2.7.-.-)	0.118001	0.255392	0	0.0756025	0.015235	0.187008	-0.080042	-0.035895	0.0040389	0.154472	0.219223	0.0049343	0	-0.19006	-0.20477	-0.08433	-0.13248	-0.11985	-0.0869	-0.23295	-0.33502	0.621099
ZMO1190	Phosphopantothenoylcysteine decarboxylase/phosphopantothenate/cysteine ligase (EC 4.1.1.36) (EC 6.3.2.5)	-0.176	0.064331	0	-0.01402	-0.069532	0.0128574	-0.159329	-0.021398	0.0146395	0.0632875	-0.00426	0.0144975	0	0.036348	0.04292	0.016448	0.047448	0.126923	-0.03231	-0.11694	-0.19636	0.469947
ZMO1191	Deoxyuridine 5'-triphosphate nucleotidohydrolase (dUTPase) (EC 3.6.1.23) (dUTP pyrophosphatase)	0.314001	0.187955	0	-0.289516	-0.199709	-0.047057	-0.138424	-0.120275	-0.14131	-0.266535	-0.360706	0.21174	0	-0.17386	-0.09412	-0.04054	0.145546	0.038993	-0.04869	-0.19331	-0.16435	0.27016
ZMO1192	UBA/THIF-type NAD/FAD binding protein	-0.066	0.597205	0	-0.011781	-0.167457	0.0785823	0.0238767	0.0086731	0.0482135	0.0385743	-0.086675	0.38973	0	0.029374	-0.01718	-0.06327	-0.07942	-0.07096	-0.18586	-0.09104	-0.19066	0.104438
ZMO1193	DNA topoisomerase 1 (EC 5.99.1.2) (DNA topoisomerase I) (Omega-protein) (Relaxing enzyme) (Swivelase) (Untwisting enzyme)	-0.242	8.27e-05	0	0.0456271	-0.019779	-0.049147	-0.085809	-0.131697	-0.060893	-0.097265	-0.026136	0.592326	0	0.039611	-0.02979	0.031748	-0.03641	0.027864	-0.00703	0.067093	0.109965	0.194005
ZMO1194	DNA protecting protein DprA	0.03	0.779572	0	-0.071951	-0.109678	-0.044376	0.0693438	0.0042661	0.0763339	0.0887559	0.0141895	0.35791	0	-0.02881	0.007848	-0.11094	-0.07761	-0.13996	-0.19425	-0.01022	-0.09831	0.723215
ZMO1195	Glycerol-3-phosphate acyltransferase (Acyl-PO4 G3P acyltransferase) (Acyl-phosphate--glycerol-3-phosphate acyltransferase) (G3P acyltransferase) (GPAT) (EC 2.3.1.n3) (Lysophosphatidic acid synthase) (LPA synthase)	-0.27	0.103763	0	0.107703	-0.197579	0.220779	-0.014173	-0.067352	0.0466658	-0.019249	-0.246551	0.203535	0	-0.04973	-0.20743	-0.3224	-0.21653	-0.15754	-0.1043	-0.03253	-0.30755	0.547554
ZMO1196	Major facilitator superfamily MFS_1	0.396	0.044623	0	0.0185906	-0.168873	0.199417	0.219165	0.202093	0.36474	0.128553	0.318092	0.780564	0	-0.10345	0.07425	0.140465	0.032733	-0.08712	-0.08047	-0.06618	-0.28247	0.163384
ZMO1197	Glutamate racemase (EC 5.1.1.3)	0.276	0.027509	0	0.0304779	-0.042917	0.209436	0.10506	0.118652	0.171757	0.146139	0.133886	0.652585	0	-0.07249	-0.08895	-0.12607	-0.04387	-0.06875	-0.07294	-0.09638	-0.18802	0.613397
ZMO1198	5-aminolevulinate synthase (EC 2.3.1.37) (5-aminolevulinic acid synthase) (Delta-ALA synthase) (Delta-aminolevulinate synthase)	-0.082	0.808031	0	-0.095054	-0.403252	-0.076033	-1.3207	-1.81194	-1.87798	-1.54696	-0.95204	9.95e-08	0	0.016038	0.100671	0.056186	0.189239	0.148457	0.136573	-0.38365	-0.36435	0.02691
ZMO1200	Sugar-phosphate isomerase, RpiB/LacA/LacB family (EC 5.3.1.26)	0.672	0.000245	0	0.0564909	0.0193008	-0.041394	0.0928556	0.138188	0.141856	0.107585	0.176059	0.0303059	0	-0.04287	0.03744	-0.0653	-0.03154	-0.07415	-0.17528	-0.1425	-0.23726	0.583818
ZMO1201	Serine hydroxymethyltransferase (SHMT) (Serine methylase) (EC 2.1.2.1)	0.072001	0.388559	0	0.0232554	-0.106638	0.0565835	0.0565835	0.0577391	0.0829296	0.112144	0.0703893	0.444556	0	-0.02058	-0.06051	-0.04708	-0.04708	-0.01369	-0.07766	-0.16737	-0.29193	0.094472
ZMO1202	Transcriptional repressor NrdR	0.632	0.331851	0	0.0672279	-0.101058	-0.026651	-0.108874	-0.111745	0.0195855	-0.033002	-0.136823	0.26367	0	0.115074	-0.06577	0.127967	-0.02896	-0.04172	-0.08317	-0.0176	-0.23093	0.217032
ZMO1203	tRNA (cytidine/uridine-2'-O-)-methyltransferase TrmJ (EC 2.1.1.200) (tRNA (cytidine(32)/uridine(32)-2'-O)-methyltransferase) (tRNA Cm32/Um32 methyltransferase)	0.174	0.336284	0	0.0948406	0.076023	0.0953317	0.0279553	0.123549	0.119848	0.177328	0.17062	0.160693	0	0.04148	0.003001	-0.04681	-0.04118	-0.08688	-0.16387	-0.12001	-0.31535	0.139862
ZMO1205	Uncharacterized protein			0	0.193418	-0.288205	-0.009989	-0.140337	-0.799523	-1.3284	-1.479	-1.43669	0.0002062	0	-0.03399	-0.50079	-0.30361	-0.26732	-0.21696	0.039545	-0.17168	-0.68504	0.511621
ZMO1206	Transcriptional regulator, LysR family			0	-0.376259	-0.044043	-0.031389	0.0307207	-0.146327	0.172764	0.170724	0.1788	0.0726051	0	0.197342	-0.0482	-0.22956	-0.10575	-0.35466	-0.42392	-0.2306	-0.22933	0.825349
ZMO1207	Nitrilase/cyanide hydratase and apolipoprotein N-acyltransferase	0.612	3.71e-05	0	-0.042109	0.0820128	0.129062	0.104518	0.0950483	0.231838	0.203708	0.564191	0.0144975	0	-0.10177	-0.11598	0.02012	0.013637	-0.07309	-0.04978	-0.095	-0.15246	0.399229
ZMO1209	Probable potassium transport system protein kup	-0.144	0.160039	0	0.130851	0.222538	-0.013508	-0.090922	0.0028362	0.0113293	0.0963599	0.184377	0.0179363	0	0.071985	0.102164	0.086817	0.111559	0.179873	0.222295	0.197796	0.188535	0.845
ZMO1211	Pyridine nucleotide-disulfide oxidoreductase dimerization region	0.064	0.871039	0	0.0139939	-0.056439	0.062905	0.126201	0.186917	0.225642	0.365139	0.593443	7.13e-06	0	-0.02252	-0.02427	-0.0058	0.007866	0.029088	0.035312	-0.03665	-0.07832	0.872014
ZMO1212	Glucose-6-phosphate isomerase (GPI) (EC 5.3.1.9) (Phosphoglucose isomerase) (PGI) (Phosphohexose isomerase) (PHI)	0.624001	2.56e-06	0	0.0736671	0.123492	0.0981024	0.21507	0.249136	0.198376	0.167041	0.319703	0.0089894	0	-0.022	0.071503	-0.15287	-0.09065	-0.07633	-0.17207	-0.12199	-0.15403	0.649693
ZMO1213	Uncharacterized protein	1.20921	0.177326	0	-0.084178	0.164755	0.163182	0.172688	0.213355	0.0607274	0.442875	0.484232	0.171293	0	0.255052	0.034849	0.312985	-0.06567	0.050801	0.164374	-0.0512	-0.42949	0.671817
ZMO1214	DEAD/DEAH box helicase domain protein	-0.186	0.045169	0	0.144509	0.078232	-0.040357	-0.056774	-0.035431	0.0015219	0.095966	0.0812119	0.026086	0	-0.04828	0.022124	0.022261	-0.00067	0.020387	-0.03656	0.025155	-0.00675	0.740521
ZMO1215	Uncharacterized protein			0	0.0274911	-0.022949	-0.094114	0.0783599	0.112059	0.312084	0.245837	0.296013	0.026086	0	0.104529	-0.01835	0.091287	0.010563	0.218752	0.196267	0.395035	0.096438	0.398015
ZMO1216	Signal transduction histidine kinase	0.246	0.008235	0	0.0144438	0.127505	0.148812	0.309781	0.340136	0.433797	0.535606	0.898671	7.47e-05	0	0.142476	0.15065	0.113575	0.083483	0.068397	0.08177	0.184758	0.004691	0.214067
ZMO1218	Sec-independent protein translocase protein TatC			0	-0.085692	-0.238673	0.0712769	-0.191519	-0.353324	-0.284273	-0.497364	-0.585111	0.172504	0	0.107114	-0.02732	0.197948	0.02653	0.201661	-0.01955	0.226966	0.049668	0.882484
ZMO1219	Sec-independent protein translocase protein TatB	0.042001	0.759964	0	0.0758571	0.150733	0.230867	0.135567	0.290541	0.169027	0.147667	0.387403	0.71549	0	0.146296	0.288332	0.159702	0.367065	0.201799	0.325972	0.212749	0.093765	0.498576
ZMO1220	Sec-independent protein translocase protein TatA	-0.204	0.124876	0	0.175405	0.042925	-0.024494	0.020237	-0.136604	0.0924501	0.170854	0.214257	0.197189	0	-0.11437	-0.31332	-0.06339	-0.10341	-0.1013	-0.08455	-0.13374	-0.26485	0.560744
ZMO1221	Uncharacterized protein	-0.468	0.010065	0	-0.124519	-0.171404	-0.118275	-0.090402	-0.10897	0.0228184	0.0330225	-0.088827	0.356791	0	-0.17518	-0.18159	-0.04239	0.019908	-0.07218	-0.05084	-0.0775	-0.09443	0.6559
ZMO1222	3-oxoacyl-(Acyl-carrier-protein) reductase	0.155999	0.003921	0	-0.026842	0.0393487	-0.073497	-0.042733	0.0198085	0.112918	0.161281	0.200381	0.0026911	0	-0.03234	0.050634	0.094112	0.002181	0.066805	0.071392	0.129736	0.147224	0.738684
ZMO1223	Malonyl CoA-acyl carrier protein transacylase (EC 2.3.1.39)	0.492001	8.03e-05	0	0.048666	0.161114	-0.019066	0.0493558	0.131488	0.166733	0.117894	0.205487	0.28621	0	-0.12123	-0.00467	-0.03255	0.042371	0.031525	0.035747	-0.03717	0.008806	0.763956
ZMO1225	30S ribosomal protein S6	0.067999	0.796217	0	0.0689474	-0.044394	-0.079498	-0.234399	-0.157369	-0.324172	-0.315776	-0.650316	0.0014273	0	-0.07448	0.026967	-0.14965	-0.04298	-0.00606	-0.05079	0.118963	0.234012	0.114706
ZMO1226	30S ribosomal protein S18	0.307999	0.31028	0	-0.110846	-0.032843	-0.307313	-0.055162	-0.058378	-0.064833	-0.269544	-0.225488	0.316571	0	0.079539	0.180916	-0.13116	-0.12394	-0.12819	-0.2069	0.074001	0.274025	0.294899
ZMO1227	50S ribosomal protein L9	-0.172	0.015519	0	0.102586	-0.006558	-0.063536	-0.071535	-0.107503	-0.093473	-0.171152	-0.467222	0.0070711	0	0.011923	-7.11e-15	-0.08988	-0.13591	-0.01942	-0.09911	0.224386	0.252576	0.094472
ZMO1228	Mandelate racemase/muconate lactonizing protein	-0.574	0.167043	0	0.134653	0.0646781	0.0450515	0.090986	0.113645	0.178868	0.213792	0.119	0.016211	0	-0.02501	0.114727	-0.04638	0.0201	0.057418	0.075299	0.160195	0.09935	0.357635
ZMO1229	GTP cyclohydrolase 1 (EC 3.5.4.16) (GTP cyclohydrolase I) (GTP-CH-I)	-0.806	0.02401	0	-0.139562	0.266926	-0.292991	0.151246	-0.02979	0.0019803	-0.103721	-0.399686	0.322999	0	-0.68736	-0.94129	-0.22192	-0.1235	-0.40978	-0.51947	-0.28799	-0.19394	0.175838
ZMO1231	Single-stranded-DNA-specific exonuclease RecJ	-0.334	0.00203	0	0.0210753	-0.19855	-0.001644	-0.312971	-0.503695	-0.710657	-0.908582	-1.22119	1.2e-05	0	0.007715	-0.00891	0.282038	0.163279	0.177611	0.317881	0.169375	0.16619	0.527111
ZMO1232	Glycosyl transferase group 1	0.58	0.000306	0	-0.038037	-0.12782	0.0566672	0.126641	0.0049108	-0.050171	0.0211088	0.0672558	0.567752	0	-0.06276	-0.02798	-0.12373	-0.13708	-0.1679	-0.2637	-0.24955	-0.2763	0.300382
ZMO1233	Mannose-1-phosphate guanylyltransferase/mannose-6-phosphate isomerase (EC 2.7.7.22)	0.036	0.689172	0	-0.010846	0.0651742	-0.060697	-0.076863	0.0716554	0.0571752	0.138179	0.171581	0.0303059	0	-0.07498	-0.0335	-0.00343	-0.01244	-0.01322	-0.08513	-0.04651	-0.13153	0.761218
ZMO1234	1-deoxy-D-xylulose-5-phosphate synthase 1 (EC 2.2.1.7) (1-deoxyxylulose-5-phosphate synthase 1) (DXP synthase 1) (DXPS 1)	-0.332	0.036946	0	0.235382	0.37289	-0.032307	-0.856009	-1.06697	-1.53056	-1.6644	-1.30067	0.0049343	0	0.125642	0.096456	-0.04112	0.027821	0.002471	0.078373	-0.37864	-0.24671	0.407155
ZMO1235	Ferric uptake regulator, Fur family	0.226	0.028787	0	-0.114659	-0.202719	-0.066538	-0.371287	-0.600588	-0.691653	-0.726126	-0.488129	0.0049343	0	0.007146	-0.24293	-0.0744	-0.02051	-0.06494	-0.14628	-0.04571	-0.17962	0.451801
ZMO1236	Alcohol dehydrogenase 1 (EC 1.1.1.1) (Alcohol dehydrogenase I) (ADH I)	0.124	0.541051	0	0.340749	1.21595	-0.343557	-0.056952	0.68376	1.11927	2.06236	3.38296	6.42e-08	0	-0.01738	-0.18055	-0.088	-0.0712	0.10823	0.23407	0.115814	-0.18582	0.085108
ZMO1237	2-hydroxyacid dehydrogenase homolog (EC 1.1.1.-)	0.514	0.125915	0	-0.116482	0.418998	-0.120752	0.170614	0.721514	0.845419	1.0299	1.53195	8.37e-06	0	-0.09915	0.146549	-0.00808	0.258742	0.365051	0.643241	0.442342	0.458952	0.151667
ZMO1240	2,3-bisphosphoglycerate-dependent phosphoglycerate mutase (BPG-dependent PGAM) (PGAM) (Phosphoglyceromutase) (dPGM) (EC 5.4.2.11)	0.131999	0.107262	0	0.033423	0.0660892	-0.066637	0.0866768	0.0484364	0.148241	0.0604958	0.0572898	0.619228	0	0.01536	-0.02335	-0.04481	-0.13964	-0.04861	-0.2538	-0.01478	-0.11953	0.194005
ZMO1242	Uncharacterized protein ZMO1242			0	0.186476	-0.042931	0.0658744	-1.30261	-2.27611	-2.73504	-1.96239	-1.30133	0.0003156	0	-0.03221	-0.01888	-0.08913	-0.09878	-0.05853	0.071691	0.325072	0.389426	0.120714
ZMO1243	Uncharacterized protein ZMO1243	0.058	0.492338	0	0.035015	0.0858731	0.186431	0.144946	0.200773	0.246681	0.394925	0.536887	0.0212944	0	-0.09347	0.043633	-0.12118	-0.05928	-0.06722	0.093485	-0.04	-0.11139	0.528931
ZMO1248	Uncharacterized protein	0.476	0.013789	0	0.191797	-0.011613	0.0162221	0.0489041	0.0001058	0.0402257	0.0995246	-0.067378	0.862497	0	0.069028	-0.08469	0.061415	-0.05166	0.072231	-0.03504	-0.05535	-0.22681	0.568866
ZMO1251	Uncharacterized protein	-0.746	0.000135	0	-0.06392	-0.301372	-0.117367	-0.124234	-0.236043	-0.116086	-0.1809	-0.576084	0.012803	0	0.15195	0.008386	0.116228	0.016979	0.161648	0.036795	0.173469	0.045268	0.437642
ZMO1252	Cytochrome c biogenesis factor-like protein	0.174001	0.134861	0	0.0241671	-0.077674	0.149398	-0.031366	-0.036016	0.0287204	0.0707491	-0.089391	0.132576	0	0.023833	0.058639	0.020315	0.074941	0.101307	0.083168	0.026473	0.078907	0.95875
ZMO1253	Cytochrome C biogenesis protein			0	-0.226425	-0.272677	0.044595	-0.609522	-0.217264	-0.132368	-0.447717	0.0777707	0.0915909	0	0.99831	0.80821	0.48588	0.169106	0.320074	-0.08944	-0.0111	0.173221	0.256348
ZMO1254	Redoxin domain protein	-0.284	0.032172	0	0.0134864	-0.059132	-0.090981	-0.265019	-0.185075	-0.024416	0.0189884	0.147161	0.0303059	0	0.135935	0.132136	-0.02111	0.151181	0.111986	0.277189	0.304814	0.099384	0.869917
ZMO1255	Cytochrome c assembly protein	0.904256	0.174216	0	0.0787132	0.0423213	0.157328	0.0639657	0.122915	0.212827	0.15432	0.0314637	0.421634	0	0.008694	0.068869	0.220042	0.130351	0.024001	0.131701	0.101022	0.05606	0.268589
ZMO1256	Cytochrome c-type biogenesis protein CcmE (Cytochrome c maturation protein E) (Heme chaperone CcmE)	0.152	0.049349	0	-0.065328	-0.268469	0.0539077	-0.030753	0.0318425	0.164054	0.265508	0.24529	0.202537	0	0.21306	0.234453	0.19703	0.071162	0.131462	-0.04968	0.163823	-0.04059	0.521261
ZMO1258	Heme exporter protein CcmC			0	0.268341	-0.011007	-0.083447	-0.23292	-0.500264	0.188815	0.193829	0.170572	0.650335	0	0.013435	-0.27268	-0.09242	-0.3293	0.293006	-0.25179	-0.18371	-0.5121	0.825296
ZMO1260	TonB-dependent receptor	-0.26	0.537798	0	-0.088622	-0.329901	0.627048	0.0651713	0.136042	-0.05056	0.102087	-0.174458	8.98e-05	0	-0.02929	-0.39123	-0.15594	-0.10528	-0.25478	-0.4968	-0.41546	-0.47401	0.565371
ZMO1261	Extracellular solute-binding protein family 3	-0.28	0.755535	0	-0.395196	-0.279003	0.429299	0.153388	0.148572	0.0832687	-0.018058	-0.534055	0.0025071	0	0.357046	0.043958	-0.04044	-0.05413	-0.14805	-0.50855	-0.37997	-0.36258	0.451801
ZMO1263	Aliphatic sulfonates import ATP-binding protein SsuB (EC 3.6.3.-)	-0.384	0.068191	0	-0.645725	-0.402611	0.380553	0.0406015	0.0850085	0.0765167	0.0127873	-0.630386	0.0348095	0	0.344312	-0.62503	-0.18088	-0.21546	-0.19752	-0.6094	-0.56819	-0.53914	0.93095
ZMO1264	Mandelate racemase/muconate lactonizing protein	-0.044	0.778154	0	-0.434878	-0.338959	0.324312	0.310546	0.31096	0.29914	0.304329	-0.073286	0.264533	0	0.193956	-0.11512	-0.32507	-0.27351	-0.23705	-0.52051	-0.35091	-0.56984	0.214486
ZMO1265	Uncharacterized protein	-0.35	0.105249	0	-0.509072	-0.40454	0.0425208	0.0957745	0.0306444	0.0918267	0.0182951	-0.522361	0.0605849	0	0.304327	-0.13986	-0.13294	-0.1593	-0.10925	-0.34896	-0.33308	-0.51351	0.187778
ZMO1267	GMP synthase [glutamine-hydrolyzing] (EC 6.3.5.2) (GMP synthetase) (Glutamine amidotransferase)	-0.436	0.00101	0	-0.018072	-0.048703	-0.014036	-0.079999	-0.054908	-0.071587	-0.079999	-0.173905	0.0697706	0	-0.06465	-0.05263	-0.12612	-0.08469	-0.05289	-0.08184	-0.01307	-0.00581	0.451801
ZMO1268	Uncharacterized protein	0.004	0.986363	0	-0.093201	-0.002843	0.10524	-0.19341	-0.58979	-0.561435	-0.944255	-0.926668	0.000235	0	0.435794	0.306432	0.038803	0.169665	0.281676	0.464802	0.206403	0.350722	0.522512
ZMO1270	8-amino-7-oxononanoate synthase (EC 2.3.1.47)	-0.094	0.297373	0	-0.000257	0.138214	0.0510093	-0.116401	-0.167978	-0.192918	-0.293674	-0.399116	1.6e-05	0	0.09922	0.140305	-0.1228	-0.00444	-0.00416	0.074163	0.083188	0.197529	0.089536
ZMO1271	Uroporphyrin-III C-methyltransferase	-0.232	0.255398	0	-0.02674	0.319089	0.0541438	-0.202411	-0.420668	-0.696671	-1.35189	-1.55972	1.27e-07	0	0.107714	0.166369	0.077793	0.090555	0.09373	0.166701	0.056439	0.419244	0.175838
ZMO1272	Succinylglutamic semialdehyde dehydrogenase	-0.122	0.167361	0	-0.081256	-0.380613	0.0918638	0.0197005	0.0557384	0.151752	0.142331	0.0241744	0.0109173	0	-0.09489	-0.14342	0.036482	0.035988	0.048214	-0.0241	-0.10557	-0.2902	0.027246
ZMO1273	Amidohydrolase 3	-0.3	0.048846	0	0.0187607	-0.083865	-0.090062	-0.24006	-0.216725	-0.200922	-0.218579	-0.653003	0.0049343	0	0.072315	-0.06789	-0.02358	-0.02468	0.005443	-0.04272	-0.1013	-0.15488	0.343853
ZMO1275	Threonine dehydratase	-0.146	0.256516	0	0.0478864	0.0466048	-0.025651	-0.002562	0.0274617	0.158748	0.204476	0.280627	0.0070711	0	0.013839	-0.00309	-0.06744	-0.05684	-0.0033	-0.06461	0.005495	-0.13387	0.783683
ZMO1276	Uncharacterized protein	0.464	0.01456	0	-0.082059	0.512795	0.000321	-0.07707	-0.283539	-0.503543	-1.14664	-0.651328	0.0803318	0	-0.024	0.294409	-0.36488	-0.19083	-0.39506	-0.21492	-0.26795	0.216384	0.13735
ZMO1277	Endolytic murein transglycosylase (EC 4.2.2.-) (Peptidoglycan polymerization terminase)	0.212	0.02869	0	-0.039301	-0.174008	-0.075006	-0.107617	-0.067506	-0.044064	0.0007117	0.144692	0.0766788	0	-0.04993	0.003628	0.071129	0.022524	0.014327	-0.01747	0.047742	-0.05408	0.527111
ZMO1278	3-oxoacyl-[acyl-carrier-protein] synthase 2 (EC 2.3.1.179)	-0.414	0.002877	0	0.0544521	0.0929559	-0.099711	-0.061236	0.0151436	-0.012421	-0.061481	-0.098562	0.866588	0	-0.11776	0.036146	0.022922	0.174722	0.089736	0.216413	-0.02422	0.26898	0.339004
ZMO1279	Acyl carrier protein (ACP)	-0.884	0.012535	0	0.12131	-0.203599	0.150154	0.0531406	-0.208714	-0.048871	-0.046497	-0.219995	0.197189	0	0.343727	0.020102	0.011843	0.113384	0.377749	0.283797	0.523144	0.191975	0.5336
ZMO1283	Transcriptional regulator, LacI family (EC 5.1.1.1)	-0.008	0.888703	0	0.0849507	-0.006354	-0.088262	-0.045427	-0.002051	0.112262	0.172875	0.334095	0.0026911	0	0.030883	-0.04764	0.070122	0.018267	0.147066	0.035335	0.140238	0.033938	0.375059
ZMO1284	Gluconate 2-dehydrogenase (Acceptor) (EC 1.1.99.3)			0	0.253126	0.476002	0.0461077	0.132415	0.4714	0.704205	0.8763	1.17324	1.11e-08	0	0.068882	0.15693	0.216934	0.129199	0.192788	0.204752	0.195839	0.062149	0.713836
ZMO1285	Glucose-methanol-choline oxidoreductase	0.358	0.00622	0	0.148667	0.312797	0.0500988	0.179445	0.29513	0.418025	0.518973	0.805157	7.26e-07	0	0.089434	0.137182	0.023311	0.115333	0.152753	0.164523	0.166055	-0.02214	0.339476
ZMO1286	Sorbitol dehydrogenase small subunit			0	-0.04614	0.370574	-0.147266	0.292917	0.565558	0.687392	0.784144	1.29166	2.25e-05	0	0.023013	0.176296	0.088802	0.076134	0.158205	0.115421	0.013157	-0.02967	0.8565
ZMO1287	Glycosyl transferase group 1	-1.848	1.57e-05	0	-0.106567	-0.197351	-0.147583	-0.550501	-0.725266	-0.907721	-1.12393	-1.54391	1.44e-05	0	-0.1199	-0.06519	-0.00194	0.096069	0.007296	0.120009	0.167502	0.492345	0.114706
ZMO1291	Peptidase S10 serine carboxypeptidase	-0.136	0.131462	0	-0.157852	-0.176761	0.486155	0.706826	0.775803	0.727585	0.702294	0.534157	0.0003018	0	-0.11617	-0.07889	-0.08148	0.031937	-0.02486	-0.12994	-0.18526	-0.34682	0.007436
ZMO1294	Sugar isomerase (SIS)	0.244	0.001713	0	0.0074672	-0.042974	0.153111	0.181664	0.26684	0.236146	0.173747	0.0557658	0.0303059	0	0.040743	0.075314	0.103198	0.111467	0.134852	0.142311	0.058531	0.114279	0.8018
ZMO1295	7-carboxy-7-deazaguanine synthase (CDG synthase) (EC 4.3.99.3) (Queuosine biosynthesis protein QueE)	-0.074	0.567749	0	-0.114644	-0.051173	0.228592	0.216341	0.367959	0.207805	0.224131	0.209185	0.796953	0	-0.12244	-0.02797	-0.13832	0.028707	0.01641	-0.03819	0.071774	0.069102	0.861355
ZMO1296	Uncharacterized protein			0	-0.371745	0.0314099	0.0002164	-0.325954	-0.258932	0.131872	-0.638251	-0.163116	0.393866	0	-0.16791	-0.08935	-0.2764	0.281369	0.312488	0.499915	0.469021	-0.06916	0.339476
ZMO1298	TonB-dependent receptor plug	2.742	2.02e-06	0	0.16342	-0.153798	0.736498	0.992689	1.33063	1.4079	1.7831	1.58688	1.55e-05	0	-0.31367	-0.88562	-0.34299	-0.38633	-0.55947	-0.69624	-0.79874	-1.00864	0.007436
ZMO1299	Capsular polysaccharide biosynthesis protein	-0.152	0.255076	0	-0.090595	-0.167374	0.142314	0.0195165	0.0052945	0.0435727	0.0118906	-0.192921	0.0467127	0	-0.07157	-0.17098	0.005495	-0.0265	-0.07339	-0.15692	-0.1844	-0.2942	0.200296
ZMO1300	Uncharacterized protein	-0.2	0.071078	0	0.0300187	0.1179	0.180111	0.216777	0.222757	0.182066	0.159082	-0.069415	0.0001804	0	0.024889	0.035562	-0.02615	-0.01475	0.016513	-0.01551	-0.11715	-0.23336	0.368686
ZMO1301	Uncharacterized protein	-0.546	0.000961	0	0.0255681	-0.031727	0.113695	-0.04542	-0.069086	0.0487151	0.038651	0.167117	0.0536766	0	-0.27581	-0.13466	-0.15311	-0.14018	-0.19816	-0.28229	-0.26732	-0.37728	0.123977
ZMO1302	Octanoyltransferase (EC 2.3.1.181) (Lipoate-protein ligase B) (Lipoyl/octanoyl transferase) (Octanoyl-[acyl-carrier-protein]-protein N-octanoyltransferase)	-0.37	8.88e-05	0	-0.007244	-0.052944	0.0644974	0.0278601	0.0782671	0.202928	0.267099	0.145065	0.132576	0	-0.02426	0.042265	0.031103	0.036353	0.070588	-0.06969	-0.01209	-0.01552	0.448997
ZMO1303	Pyrroline-5-carboxylate reductase (P5C reductase) (P5CR) (EC 1.5.1.2) (PCA reductase)	0.926	0.001964	0	0.0817064	0.115335	0.0689913	0.0498044	0.114302	0.205294	0.245965	0.303999	0.0144975	0	-0.05909	-0.04556	-0.05795	0.023359	0.027635	-0.0824	0.088102	-0.09336	0.379209
ZMO1304	Uncharacterized protein			0	-0.712809	-0.463131	-0.060571	-1.11092	-1.78654	-2.1059	-1.55083	-1.30422	5.85e-06	0	-0.3956	-0.416	-0.56925	-0.42963	-0.48254	-0.25179	-0.79412	-0.30973	0.326417
ZMO1305	Uncharacterized protein	0.988	1.53e-05	0	-0.3768	-0.587597	0.0283379	-0.085516	-0.11969	-0.017431	-0.168511	-0.250542	0.0508641	0	-0.1669	-0.40779	-0.06401	-0.06128	-0.04841	-0.18558	-0.162	-0.33671	0.187778
ZMO1306	Hemolysin A	-0.278	0.000163	0	-0.061289	0.0828543	0.0133406	-0.007191	0.0626746	0.0517432	0.002404	-0.163553	0.176767	0	-0.03968	-0.02665	-0.02853	-0.00485	0.020156	-0.05115	0.09045	0.198141	0.258801
ZMO1307	Fumarate hydratase class I (EC 4.2.1.2)	-0.47	0.001052	0	0.17017	0.160894	-0.085894	-0.176624	-0.153662	-0.086618	-0.176124	-0.397713	0.0023541	0	0.058079	0.108759	0.046604	0.03498	0.073636	0.115922	0.288915	0.299241	0.312864
ZMO1308	DNA polymerase III chi subunit HolC	0.352	0.017178	0	0.0875524	-0.033556	-0.007378	-0.009784	0.178671	0.239627	0.417238	0.396568	0.0109173	0	-0.05161	0.01969	0.060723	-0.05897	-0.06753	-0.15264	0.065052	-0.06088	0.400807
ZMO1309	Probable cytosol aminopeptidase (EC 3.4.11.1) (Leucine aminopeptidase) (LAP) (EC 3.4.11.10) (Leucyl aminopeptidase)	0.124	0.027111	0	-0.006648	0.0392594	-0.009984	0.0993146	0.159941	0.233249	0.263034	0.381485	1.89e-05	0	-0.00338	0.039985	-0.02614	0.045452	0.06065	0.053071	0.007862	-0.01699	0.500867
ZMO1311	LPS-assembly protein LptD	-0.142	0.296508	0	0.14803	-0.016029	0.0213356	-0.146538	-0.152746	-0.098488	-0.055318	0.0807619	0.0657831	0	-0.07216	-0.22314	0.040225	-0.04439	-0.05975	-0.0786	0.00944	0.042553	0.368976
ZMO1312	Peptidylprolyl isomerase (EC 5.2.1.8)	0.072	0.355302	0	-0.025428	-0.02101	0.0939579	0.0584042	0.183926	0.291475	0.407949	0.529141	2.25e-06	0	-0.06326	-0.08569	-0.07754	-0.08311	-0.07525	-0.08963	-0.1497	-0.20048	0.266523
ZMO1313	4-hydroxythreonine-4-phosphate dehydrogenase (EC 1.1.1.262) (4-(phosphohydroxy)-L-threonine dehydrogenase)	-0.156	0.78324	0	0.0431028	-0.020573	0.0281125	-0.015393	0.085487	0.170503	0.291253	0.376037	7.65e-06	0	0.022045	-0.01638	0.017076	0.007699	0.016468	-0.02344	0.077568	-0.05171	0.717465
ZMO1314	Ribosomal RNA small subunit methyltransferase A (EC 2.1.1.182) (16S rRNA (adenine(1518)-N(6)/adenine(1519)-N(6))-dimethyltransferase) (16S rRNA dimethyladenosine transferase) (16S rRNA dimethylase) (S-adenosylmethionine-6-N', N'-adenosyl(rRNA) dimethyltransferase)	0.09	0.202662	0	0.0372752	0.168046	0.0757048	-0.002691	0.0107255	-0.031058	-0.112759	-0.200188	0.102996	0	0.128803	0.125596	0.013415	-0.00266	0.019825	-0.07566	0.091971	0.1635	0.202966
ZMO1315	Uncharacterized protein	0.2	0.595472	0	-0.010357	0.0865071	0.0495377	-0.043391	-0.099466	-0.075675	-0.089859	-0.142765	0.358592	0	0.005807	0.036355	-0.17332	-0.10144	-0.08518	-0.12293	0.016457	-0.03833	0.704273
ZMO1316	Polysaccharide biosynthesis protein			0	0.125216	-0.046962	0.315608	0.171185	-0.027074	0.0452506	0.139011	-0.07193	0.497987	0	0.159112	-0.10399	0.188529	0.032587	-0.03318	0.241856	0.353357	0.217726	0.454642
ZMO1317	Uncharacterized protein	0.088	0.466896	0	-0.142276	-0.148911	-0.150804	-0.46935	-0.74239	-1.01887	-1.09218	-0.855444	4.13e-05	0	0.068344	0.205589	0.012405	-0.05296	-0.01325	-0.17357	0.080029	0.144845	0.274773
ZMO1318	Uncharacterized protein	0.728	4.6e-05	0	0.0683163	0.0250433	0.292901	0.0539752	0.138243	0.171378	0.236013	0.314693	0.284357	0	-0.07285	0.070557	-0.12764	0.03899	0.078469	0.051665	0.033121	0.035663	0.958447
ZMO1319	Uncharacterized protein	-0.284	0.177437	0	0.0428429	0.0532686	0.0602447	0.101642	0.0869887	0.14161	0.177478	0.267598	0.288476	0	-0.07789	0.003952	-0.07645	-0.05354	-0.0625	-0.02978	-0.09635	-0.10679	0.672085
ZMO1320	Fmu (Sun) domain protein	-0.276	0.002669	0	0.0845114	-0.090443	-0.003227	-0.141561	-0.07491	0.0223945	-0.043094	-0.134045	0.148511	0	0.040805	0.025371	-0.05655	-0.02653	0.019255	-0.04051	0.142585	0.001421	0.33284
ZMO1321	Inosine-5'-monophosphate dehydrogenase (IMP dehydrogenase) (IMPD) (IMPDH) (EC 1.1.1.205)	-0.57	0.001126	0	0.142244	0.0530462	-0.171276	-0.132589	-0.09107	-0.065714	-0.049469	-0.261954	0.0070711	0	0.051347	0.031027	0.061401	0.082946	0.161381	0.151219	0.267963	0.246092	0.345793
ZMO1322	Two component transcriptional regulator, winged helix family	0.062	0.694266	0	-0.030066	0.0645166	-0.044214	-0.033907	-0.09197	-0.069875	-0.204249	-0.066651	0.759869	0	-0.11371	0.089896	-0.22751	-0.02555	-0.06356	-0.01556	-0.07642	-0.04044	0.891207
ZMO1323	Histidine kinase	-0.41	0.000114	0	0.0987963	-0.007794	-0.0598	-0.037214	-0.013852	0.0527401	0.0373326	-0.060324	0.4225	0	0.12726	0.080093	0.097826	-0.04013	0.048797	-0.01788	0.139696	0.129138	0.368976
ZMO1324	HPr kinase			0	-0.106329	0.108141	-0.077195	-0.024877	0.0568368	0.0995764	0.0419935	0.0138174	0.675785	0	0.23808	0.217419	0.107895	0.099791	0.275369	0.229602	0.439891	0.397197	0.453552
ZMO1325	Nucleotide-binding protein ZMO1325	0.298	0.000277	0	-0.007589	-0.048214	-0.008869	0.0397642	0.284961	0.545713	0.793866	1.05301	4.48e-08	0	-0.02821	-0.05665	0.027016	0.032982	0.014991	-0.03148	-0.00453	-0.15981	0.36609
ZMO1326	PTS system fructose subfamily IIA component	1.014	0.0002	0	0.0705652	0.0464752	0.0453677	0.129279	0.251721	0.113668	0.2544	0.320637	0.143595	0	-0.04638	0.040864	-0.11063	-0.01184	0.005723	-0.00621	-0.04362	0.027493	0.83157
ZMO1327	Phosphocarrier, HPr family			0	0.0360591	-0.19058	-0.132736	0.155862	0.0054658	0.0837048	-0.011342	-0.196864	0.154257	0	0.124057	0.103648	0.133276	0.225745	0.102256	0.141658	0.092856	0.002404	0.583629
ZMO1328	tRNA/rRNA methyltransferase (SpoU)	-0.506	0.00099	0	-0.113901	-0.087048	-0.085406	-0.100402	0.0080977	-0.101722	0.0284382	0.0447179	0.273548	0	-0.11379	0.029284	-0.08404	0.000923	-0.01327	-0.04089	-0.09372	-0.06675	0.357635
ZMO1329	NAD kinase (EC 2.7.1.23) (ATP-dependent NAD kinase)	0.028	0.895572	0	0.121492	0.201593	0.125321	0.126595	0.212133	0.337147	0.421494	0.488524	0.0089894	0	0.075313	0.101005	0.14418	0.224171	0.186879	0.254688	0.040219	-0.0415	0.302769
ZMO1331	MscS Mechanosensitive ion channel	-0.36	0.021715	0	0.0313668	0.0748157	0.0484018	0.0305413	0.0477343	0.102409	0.250756	0.728571	2.14e-05	0	0.045315	-0.02199	0.023426	0.074815	-0.00087	0.132064	0.139494	0.087976	0.123977
ZMO1334	YceI family protein	0.176	0.065594	0	0.313161	0.428876	0.167584	0.339308	0.497443	0.605938	0.795256	1.10156	3.69e-08	0	0.203879	0.156254	-0.00314	0.042938	0.092708	0.033365	-0.03218	-0.071	0.572831
ZMO1335	NAD(P)H dehydrogenase (quinone) (EC 1.6.5.2) (Flavoprotein WrbA) (NAD(P)H:quinone oxidoreductase) (NQO)	0.582	0.000541	0	0.247193	0.443995	0.0533296	0.345887	0.644559	0.93735	1.30614	2.14747	1.42e-08	0	0.073999	0.164223	0.098926	0.113929	0.12053	0.266658	0.282641	0.161168	0.214486
ZMO1336	Transcriptional regulator, LysR family			0	0.177767	0.175015	0.138054	0.112978	0.267145	0.393349	0.265694	0.332883	0.0828431	0	0.06207	0.033568	0.033938	-0.15896	-0.04618	-0.0879	0.170686	-0.02014	0.048986
ZMO1337	Putative quercetin 2,3-dioxygenase ZMO1337 (Putative quercetinase) (EC 1.13.11.24) (Pirin-like protein ZMO1337)			0	0.0417878	0.24245	0.201346	0.401472	0.424003	0.592295	0.742164	1.34394	0.0001491	0	0.210502	0.112524	0.183629	0.143408	0.222392	0.343926	0.06123	-0.02953	0.572831
ZMO1341	Uncharacterized protein	0.586	4.28e-05	0	0.0787212	0.171398	-0.002321	0.18755	0.195401	0.325233	0.479293	1.03018	4.13e-07	0	0.099023	0.1703	0.179174	0.128997	0.208287	0.387189	0.490422	0.279095	0.059647
ZMO1344	Aldo/keto reductase	1.22	1.41e-08	0	0.133445	0.171384	0.151902	0.276591	0.283027	0.438549	0.440435	1.26825	6.58e-07	0	0.100481	0.202662	0.159552	0.075261	0.104887	0.064747	0.078251	0.01724	0.166478
[truncated: 618 more rows]
