# Supplementary material for: Metabolic Remodeling during Nitrogen Fixation in Zymomonas mobilis
Source: mSystems. 2021 Nov 16;6(6):e00987-21. doi: 10.1128/mSystems.00987-21 (PMC8594446; doi:10.1128/mSystems.00987-21)
Supplement: TABLE S3 [file msystems.00987-21-st003.xlsx]

## Sheet: Sheet1
Supplementary Table 3. Results of gene ontology (GO) analysis, performed using Comparative GO (www.comparativego.com). Shown are the GO terms that were found to be overrepresented amongst the list of differentially abundant (fold change > 1.5 and FDR adjusted p-value < 0.05) proteins for each of the three conditions of nitrogen availability, from left to right: continuous N2-fixing conditions (co…
NH4+ vs N2							Downshift							Upshift
GO ID	GO Name	Expected	Actual	p-value	Locus Tag	Proteins	GO ID	GO Name	Expected	Actual	p-value	Locus Tag	Proteins	GO ID	GO Name	Expected	Actual	p-value	Genes
9399	nitrogen fixation	3.2055	11	1.14993e-05	ZMO1823	Nitrogenase iron protein (EC 1.18.6.1) (Nitrogenase reductase)	9399	nitrogen fixation	4.4756	11	0.000368296	ZMO1823	Nitrogenase iron protein (EC 1.18.6.1) (Nitrogenase Fe protein)	9399	nitrogen fixation	0.378	7	6.1073e-10	ZMO1836	nitrogen fixation protein NifW
					ZMO1836	nitrogen fixation protein NifW						ZMO1836	nitrogen fixation protein NifW						ZMO1828	Nitrogen fixation protein NifX
					ZMO1831	NifQ family protein						ZMO1831	NifQ family protein						ZMO1827	Nitrogenase molybdenum-iron cofactor biosynthesis protein NifN (EC 1.18.6.1)
					ZMO1828	Nitrogen fixation protein NifX						ZMO1828	Nitrogen fixation protein NifX						ZMO1826	Nitrogenase MoFe cofactor biosynthesis protein NifE (EC 1.18.6.1)
					ZMO1827	Nitrogenase molybdenum-iron cofactor biosynthesis protein NifN (EC 1.18.6.1)						ZMO1827	Nitrogenase molybdenum-iron cofactor biosynthesis protein NifN (EC 1.18.6.1)						ZMO1825	Nitrogenase molybdenum-iron protein beta chain (EC 1.18.6.1)
					ZMO1826	Nitrogenase MoFe cofactor biosynthesis protein NifE (EC 1.18.6.1)						ZMO1826	Nitrogenase MoFe cofactor biosynthesis protein NifE (EC 1.18.6.1)						ZMO1819	Nitrogenase MoFe maturation protein, NifZ
					ZMO1825	Nitrogenase molybdenum-iron protein beta chain (EC 1.18.6.1)						ZMO1825	Nitrogenase molybdenum-iron protein beta chain (EC 1.18.6.1)						ZMO1816	Transcriptional regulator, NifA, Fis Family
					ZMO1824	Nitrogenase protein alpha chain (EC 1.18.6.1)						ZMO1824	Nitrogenase protein alpha chain (EC 1.18.6.1)	16163	nitrogenase activity	0.1718	3	1.33201e-05	ZMO1827	Nitrogenase molybdenum-iron cofactor biosynthesis protein NifN (EC 1.18.6.1)
					ZMO1820	Nitrogen fixation protein FixT						ZMO1820	Nitrogen fixation protein FixT						ZMO1826	Nitrogenase MoFe cofactor biosynthesis protein NifE (EC 1.18.6.1)
					ZMO1819	Nitrogenase MoFe maturation protein, NifZ						ZMO1819	Nitrogenase MoFe maturation protein, NifZ						ZMO1825	Nitrogenase molybdenum-iron protein beta chain (EC 1.18.6.1)
					ZMO1816	Transcriptional regulator, NifA, Fis Family	51536	iron-sulfur cluster binding	5.8997	10	0.0210978	ZMO1834	Cysteine desulfurase NifS	51536	iron-sulfur cluster binding	0.4983	3	0.00120719	ZMO1833	nitrogen-fixing NifU domain protein
51536	iron-sulfur cluster binding	4.2254	7	0.0488998	ZMO1834	Cysteine desulfurase NifS						ZMO1833	nitrogen-fixing NifU domain protein						ZMO1832	iron-sulfur cluster assembly accessory protein
					ZMO1833	nitrogen-fixing NifU domain protein						ZMO1832	iron-sulfur cluster assembly accessory protein						ZMO1825	Nitrogenase molybdenum-iron protein beta chain (EC 1.18.6.1)
					ZMO1832	iron-sulfur cluster assembly accessory protein						ZMO1825	Nitrogenase molybdenum-iron protein beta chain (EC 1.18.6.1)	65003	protein-containing complex assembly	0.0515	2	4.48938e-06	ZMO1827	Nitrogenase molybdenum-iron cofactor biosynthesis protein NifN (EC 1.18.6.1)
					ZMO1825	Nitrogenase molybdenum-iron protein beta chain (EC 1.18.6.1)						ZMO1824	Nitrogenase protein alpha chain (EC 1.18.6.1)						ZMO1826	Nitrogenase MoFe cofactor biosynthesis protein NifE (EC 1.18.6.1)
					ZMO1824	Nitrogenase protein alpha chain (EC 1.18.6.1)						ZMO1402	Iron-sulfur cluster assembly accessory protein
					ZMO1116	Glutamate synthase, small subunit						ZMO1116	Glutamate synthase, small subunit
					ZMO0236	Iron-sulfur cluster carrier protein						ZMO0874	Hopanoid biosynthesis associated radical SAM protein HpnH
16163	nitrogenase activity	1.457	5	0.0011263	ZMO1823	Nitrogenase iron protein (EC 1.18.6.1) (Nitrogenase Fe protein) (Nitrogenase component II) (Nitrogenase reductase)						ZMO0591	NifU-like involved in Fe-S cluster formation
					ZMO1827	Nitrogenase molybdenum-iron cofactor biosynthesis protein NifN (EC 1.18.6.1)						ZMO0429	Iron-sulfur cluster assembly accessory protein
					ZMO1826	Nitrogenase MoFe cofactor biosynthesis protein NifE (EC 1.18.6.1)	5198	structural molecule activity	3.8653	7	0.0248288	ZMO0607	Flagellar P-ring protein (Basal body P-ring protein)
					ZMO1825	Nitrogenase molybdenum-iron protein beta chain (EC 1.18.6.1)						ZMO1832	iron-sulfur cluster assembly accessory protein
					ZMO1824	Nitrogenase protein alpha chain (EC 1.18.6.1)						ZMO1402	Iron-sulfur cluster assembly accessory protein
6807	nitrogen compound metabolic process	1.6027	4	0.0137195	ZMO0766	Bifunctional uridylyltransferase/uridylyl-removing enzyme (UTase/UR) (Bifunctional [protein-PII] modification enzyme) (Bifunctional nitrogen sensor protein) [Includes: [Protein-PII] uridylyltransferase (PII uridylyltransferase) (UTase) (EC 2.7.7.59); [Protein-PII]-UMP uridylyl-removing enzyme (UR) (EC 3.1.4.-)]						ZMO0629	Flagellin
					ZMO0371	Aspartate racemase						ZMO0605	Flagellar hook-associated protein FlgK
					ZMO1207	Nitrilase/cyanide hydratase and apolipoprotein N-acyltransferase						ZMO0604	Flagellin domain protein
					ZMO1158	Aspartate racemase						ZMO0429	Iron-sulfur cluster assembly accessory protein
16612	molybdenum-iron nitrogenase complex	0.4371	2	0.00305594	ZMO1825	Nitrogenase molybdenum-iron protein beta chain (EC 1.18.6.1)	16163	nitrogenase activity	2.0344	5	0.0067651	ZMO1823	Nitrogenase iron protein (EC 1.18.6.1) (Nitrogenase Fe protein) (Nitrogenase component II) (Nitrogenase reductase)
					ZMO1824	Nitrogenase protein alpha chain (EC 1.18.6.1)						ZMO1827	Nitrogenase molybdenum-iron cofactor biosynthesis protein NifN (EC 1.18.6.1)
65003	protein-containing complex assembly	0.4371	2	0.00305594	ZMO1827	Nitrogenase molybdenum-iron cofactor biosynthesis protein NifN (EC 1.18.6.1)						ZMO1826	Nitrogenase MoFe cofactor biosynthesis protein NifE (EC 1.18.6.1)
					ZMO1826	Nitrogenase MoFe cofactor biosynthesis protein NifE (EC 1.18.6.1)						ZMO1825	Nitrogenase molybdenum-iron protein beta chain (EC 1.18.6.1)
6808	regulation of nitrogen utilization	0.4371	2	0.00305594	ZMO0766	Bifunctional uridylyltransferase/uridylyl-removing enzyme (UTase/UR) (Bifunctional [protein-PII] modification enzyme) (Bifunctional nitrogen sensor protein) [Includes: [Protein-PII] uridylyltransferase (PII uridylyltransferase) (UTase) (EC 2.7.7.59); [Protein-PII]-UMP uridylyl-removing enzyme (UR) (EC 3.1.4.-)]						ZMO1824	Nitrogenase protein alpha chain (EC 1.18.6.1)
					ZMO0492	Nitrogen regulatory protein P-II	97428	protein maturation by iron-sulfur cluster transfer	1.0172	3	0.00706976	ZMO1832	iron-sulfur cluster assembly accessory protein
6879 / 6826	cellular iron ion homeostasis / iron ion transport	0.4371	2	0.00305594	ZMO1586	Bacterioferritin (EC 1.16.3.1)						ZMO1402	Iron-sulfur cluster assembly accessory protein
					ZMO1410	Bacterioferritin (EC 1.16.3.1)						ZMO0429	Iron-sulfur cluster assembly accessory protein
4322 / 8199	ferroxidase activity / ferric iron binding	0.4371	2	0.00305594	ZMO1586	Bacterioferritin (EC 1.16.3.1)	15344 / 38023	siderophore uptake transmembrane transporter activity / signaling receptor activity	1.4241	3	0.0349882	ZMO1822	TonB-dependent siderophore receptor
					ZMO1410	Bacterioferritin (EC 1.16.3.1)						ZMO1631	TonB-dependent siderophore receptor
6537	glutamate biosynthetic process	0.4371	2	0.00305594	ZMO1117	Glutamate synthase (Ferredoxin) (EC 1.4.7.1)						ZMO0188	TonB-dependent siderophore receptor
					ZMO1116	Glutamate synthase, small subunit	4553	hydrolase activity, hydrolyzing O-glycosyl compounds	1.4241	3	0.0349882	ZMO2023	MltA domain protein
42450	arginine biosynthetic process via ornithine	0.8742	2	0.0435046	ZMO1494	Acetylglutamate kinase (EC 2.7.2.8) (N-acetyl-L-glutamate 5-phosphotransferase) (NAG kinase) (NAGK)						ZMO1186	Lytic transglycosylase catalytic
					ZMO1770	Argininosuccinate lyase (ASAL) (EC 4.3.2.1) (Arginosuccinase)						ZMO1086	Glucanase (EC 3.2.1.-)
31071	cysteine desulfurase activity	0.7285	2	0.0243397	ZMO1834	Cysteine desulfurase NifS	30694	bacterial-type flagellum basal body, rod	1.0172	3	0.00706976	ZMO0613	Flagellar basal-body rod protein FlgC
					ZMO0427	Cysteine desulfurase (EC 2.8.1.7)						ZMO0614	Flagellar basal body rod protein FlgB
97573	glutathione oxidoreductase activity	0.4371	2	0.00305594	ZMO0573	Glutaredoxin, GrxB family						ZMO0610	Flagellar basal-body rod protein FlgF
					ZMO0070	Glutaredoxin, GrxB family	9424	bacterial-type flagellum hook	0.6103	2	0.00835157	ZMO0651	Flagellar hook-associated protein 2 (HAP2) (Flagellar cap protein)
4735	pyrroline-5-carboxylate reductase activity	0.5828	2	0.0109041	ZMO1303	Pyrroline-5-carboxylate reductase (P5C reductase) (P5CR) (EC 1.5.1.2) (PCA reductase)						ZMO0605	Flagellar hook-associated protein FlgK
					ZMO0311	Pyrroline-5-carboxylate reductase (P5C reductase) (P5CR) (EC 1.5.1.2) (PCA reductase)	6979	response to oxidative stress	0.6103	2	0.00835157	ZMO0918	Catalase (EC 1.11.1.6)
6564	L-serine biosynthetic process	0.4371	2	0.00305594	ZMO1685	D-3-phosphoglycerate dehydrogenase (EC 1.1.1.95)						ZMO0693	OsmC family protein
					ZMO1684	Phosphoserine aminotransferase (EC 2.6.1.52)	6537	glutamate biosynthetic process	0.6103	2	0.00835157	ZMO1117	Glutamate synthase (Ferredoxin) (EC 1.4.7.1)
47661	amino-acid racemase activity	0.5828	2	0.0109041	ZMO0371	Aspartate racemase						ZMO1116	Glutamate synthase, small subunit
					ZMO1158	Aspartate racemase	65003	protein-containing complex assembly	0.6103	2	0.00835157	ZMO1827	Nitrogenase molybdenum-iron cofactor biosynthesis protein NifN (EC 1.18.6.1)
3993	acid phosphatase activity	0.5828	2	0.0109041	ZMO0130	Acid phosphatase (EC 3.1.3.2)						ZMO1826	Nitrogenase MoFe cofactor biosynthesis protein NifE (EC 1.18.6.1)
					ZMO0140	Protein tyrosine phosphatase (EC 3.1.3.2)	52865 / 8661	1-deoxy-D-xylulose 5-phosphate biosynthetic process / DXP synthase activity	0.8137	2	0.0283505	ZMO1234	1-deoxy-D-xylulose-5-phosphate synthase 1 (EC 2.2.1.7) (1-deoxyxylulose-5-phosphate synthase 1) (DXP synthase 1) (DXPS 1)
35596	methylthiotransferase activity	0.5828	2	0.0109041	ZMO0077	tRNA-2-methylthio-N(6)-dimethylallyladenosine synthase (EC 2.8.4.3) ((Dimethylallyl)adenosine tRNA methylthiotransferase MiaB) (tRNA-i(6)A37 methylthiotransferase)						ZMO1598	1-deoxy-D-xylulose-5-phosphate synthase 2 (EC 2.2.1.7) (1-deoxyxylulose-5-phosphate synthase 2) (DXP synthase 2) (DXPS 2)
					ZMO1071	MiaB-like tRNA modifying enzyme (EC 1.3.1.74)	97573	glutathione oxidoreductase activity	0.6103	2	0.00835157	ZMO0573	Glutaredoxin, GrxB family
4089	carbonate dehydratase activity	0.7285	2	0.0243397	ZMO1133	Carbonic anhydrase (EC 4.2.1.1) (Carbonate dehydratase)						ZMO0070	Glutaredoxin, GrxB family
					ZMO0781	Transcriptional regulator, LysR family (EC 4.2.1.1)	16614	oxidoreductase activity, acting on CH-OH group of donors	0.6103	2	0.00835157	ZMO1285	Glucose-methanol-choline oxidoreductase
												ZMO0787	Glucose-methanol-choline oxidoreductase
							16616	oxidoreductase activity, acting on the CH-OH group of donors, NAD or NADP as acceptor	0.6103	2	0.00835157	ZMO1237	2-hydroxyacid dehydrogenase homolog (EC 1.1.1.-)
												ZMO0157	D-isomer specific 2-hydroxyacid dehydrogenase NAD-binding protein
							33717	gluconate 2-dehydrogenase (acceptor) activity	0.6103	2	0.00835157	ZMO1284	Gluconate 2-dehydrogenase (Acceptor) (EC 1.1.99.3)
												ZMO0788	Gluconate 2-dehydrogenase (Acceptor) (EC 1.1.99.3)
							35596	methylthiotransferase activity	0.8137	2	0.0283505	ZMO0077	tRNA-2-methylthio-N(6)-dimethylallyladenosine synthase (EC 2.8.4.3) ((Dimethylallyl)adenosine tRNA methylthiotransferase MiaB) (tRNA-i(6)A37 methylthiotransferase)
												ZMO1071	MiaB-like tRNA modifying enzyme (EC 1.3.1.74)
							8998	ribonucleoside-triphosphate reductase activity	0.6103	2	0.00835157	ZMO1026	Uncharacterized protein
												ZMO1025	Anaerobic ribonucleoside-triphosphate reductase
							16612	molybdenum-iron nitrogenase complex	0.6103	2	0.00835157	ZMO1825	Nitrogenase molybdenum-iron protein beta chain (EC 1.18.6.1)
												ZMO1824	Nitrogenase protein alpha chain (EC 1.18.6.1)
Upshift
GO ID	GO Name	Expected Sample Enrichment	Actual Sample Enrichment	p-value	Genes
9399	nitrogen fixation	0.378	7	6.1073e-10	ZMO1836	nitrogen fixation protein NifW
					ZMO1828	Nitrogen fixation protein NifX
					ZMO1827	Nitrogenase molybdenum-iron cofactor biosynthesis protein NifN (EC 1.18.6.1)
					ZMO1826	Nitrogenase MoFe cofactor biosynthesis protein NifE (EC 1.18.6.1)
					ZMO1825	Nitrogenase molybdenum-iron protein beta chain (EC 1.18.6.1)
					ZMO1819	Nitrogenase MoFe maturation protein, NifZ
					ZMO1816	Transcriptional regulator, NifA, Fis Family
16163	nitrogenase activity	0.1718	3	1.33201e-05	ZMO1827	Nitrogenase molybdenum-iron cofactor biosynthesis protein NifN (EC 1.18.6.1)
					ZMO1826	Nitrogenase MoFe cofactor biosynthesis protein NifE (EC 1.18.6.1)
					ZMO1825	Nitrogenase molybdenum-iron protein beta chain (EC 1.18.6.1)
51536	iron-sulfur cluster binding	0.4983	3	0.00120719	ZMO1833	nitrogen-fixing NifU domain protein
					ZMO1832	iron-sulfur cluster assembly accessory protein
					ZMO1825	Nitrogenase molybdenum-iron protein beta chain (EC 1.18.6.1)
65003	protein-containing complex assembly	0.0515	2	4.48938e-06	ZMO1827	Nitrogenase molybdenum-iron cofactor biosynthesis protein NifN (EC 1.18.6.1)
					ZMO1826	Nitrogenase MoFe cofactor biosynthesis protein NifE (EC 1.18.6.1)
