# Supplementary material for: Metabolic Remodeling during Nitrogen Fixation in Zymomonas mobilis
Source: mSystems. 2021 Nov 16;6(6):e00987-21. doi: 10.1128/mSystems.00987-21 (PMC8594446; doi:10.1128/mSystems.00987-21)
Supplement: TABLE S4 [file msystems.00987-21-st004.xlsx]

## Sheet: 1 Delta G Values
Supplementary Table 4: Sheet 1) The ΔG values for glycolytic reactions based Metabolic Flux Analysis, combining labeling data from 13C and 2H tracer experiments ([1-13C]glucose, [6-13C]glucose, [4-2H]glucose, and [5-2H]glucose) with glucose uptake and ethanol excretion rates provided by Jake McKinlay (Kremer et al. 2015). Sheet 2) MFA model results: net and exchange flux best-fit values and upper…
	NH4+					N2
	MFA-based ΔG values					MFA-based ΔG values
	best fit	min	max			best fit	min	max		Not well resolved
ZWF	-8.17933	-7.26442	-9.51794		ZWF	-12.4077	-9.79229	-inf
PGL	-2.46789e-05	0	-inf		PGL	-2.48087e-05	0	-inf		Lower Bound set to zero, consistent with net forward flux through glycolysis
EDD	-11.1757	-8.76064	-inf		EDD	-11.4204	-8.49174	-inf
EDA	-1.4214	-1.24777	-1.61499		EDA	-1.878	-1.55167	-2.2596
GAPDH	-0.896664	0	-1.08892		GAPDH	-1.61714	-1.09326	-1.73698
PGK	-1.37431	-1.04494	-2.48061		PGK	-1.36265	-0.992736	-1.95677
PGM-ENO	-4.12254	-3.79392	-4.46021		PGM-ENO	-4.58547	-4.40155	-4.77226
PYK	-9.2748	-8.1483	-10.9178		PYK	-52.1908	-9.43853	-inf
	NH4+					N2
	ΔG values supplemented with intracellular metabolite concentration data					ΔG values supplemented with intracellular metabolite concentration data
	best fit	min	max			best fit	min	max
GLF-GLK	-9.88362	-8.98362	-10.7836		GLF-GLK	-10.6907	-9.79066	-11.5907
ZWF-PGL	-23.8698	-18.0568	-31.9233		ZWF-PGL	-23.7617	-20.0811	-27.4366
EDD	-40.2838	-38.6856	-41.8399		EDD	-40.9127	-39.5255	-42.3077
EDA	-1.4214	-1.24777	-1.61499		EDA	-1.878	-1.55167	-2.2596
GAPDH	-0.896664	0	-1.08892		GAPDH	-1.61714	-1.09326	-1.73698
PGK	-1.37431	-1.04494	-2.48061		PGK	-1.36265	-0.992736	-1.95677
PGM-ENO	-4.12254	-3.79392	-4.46021		PGM-ENO	-4.58547	-4.40155	-4.77226
PYK	-9.2748	-8.1483	-10.9178		PYK	-11.5011	-9.71758	-13.2725
ΔG values highlighted in blue were calculated based on intracellular metabolite concentration using the equation ΔG=ΔG°´+RT ln(Q), where Q is the ratio of products to reactants See Open Science Framework (https://osf.io) project “N2 fixation in Zymomonas mobilis” (DOI 10.17605/OSF.IO/GJVYW) for details					ΔG values highlighted in blue were calculated based on intracellular metabolite concentration using the equation ΔG=ΔG°´+RT ln(Q), where Q is the ratio of products to reactants See Open Science Framework (https://osf.io) project “N2 fixation in Zymomonas mobilis” (DOI 10.17605/OSF.IO/GJVYW) for details

## Sheet: 2 Model Results (Flux Values)
		Replete NH4+				N2 Fixation
		Flux	Lower Bound (95% CI)	Upper Bound (95% CI)		Flux	Lower Bound (95% CI)	Upper Bound (95% CI)
glc_up -65	Glucose.ext + ATP -> G6P	97.9167	90.216	105.616		98.4314	94.994	101.869
zwf b -2 net	G6P + NAD <-> 6PGL + NADH	97.9167	90.216	105.616		98.4314	94.994	101.869
zwf b -2 exch	G6P + NAD <-> 6PGL + NADH	3.9693	2.4759	5.3526		0.7216	0	1.9924
pgl -3 net	6PGL <-> 6PG	97.9167	90.216	105.616		98.4314	94.994	101.869
pgl -3 exch	6PGL <-> 6PG	9999900	0	Inf		9999900	0	Inf
EDD -4 net	6PG + H <-> KDPG + H	97.9167	90.216	105.616		98.4314	94.994	101.869
EDD -4 exch	6PG + H <-> KDPG + H	1.1758	0	2.8798		1.0714	0	3.3859
EDA -5 net	KDPG + H <-> PYR + GAP	97.9167	90.216	105.616		98.4314	94.994	101.869
EDA -5 exch	KDPG + H <-> PYR + GAP	129.243	117.62	140.828		88.941	70.2022	111.646
gapdh -10 net	GAP + NAD <-> BPG + NADH	97.9167	90.216	105.616		98.4314	94.994	101.869
gapdh -10 exch	GAP + NAD <-> BPG + NADH	229.168	195.439	Inf		109.421	102.683	174.924
pgk -11 net	BPG <-> 3PG + ATP	97.9167	90.216	105.616		98.4314	94.994	101.869
pgk -11 exch	BPG <-> 3PG + ATP	135.042	63.0274	175.601		137.259	86.8013	196.787
pgm_eno -12 net	3PG <-> PEP + H	97.9167	90.216	105.616		98.4314	94.994	101.869
pgm_eno -12 exch	3PG <-> PEP + H	23.6918	21.6924	25.7358		19.0469	18.0544	20.0672
pyk -13 net	PEP + H <-> PYR + ATP	97.9167	90.216	105.616		98.4314	94.994	101.869
pyk -13 exch	PEP + H <-> PYR + ATP	2.5339	1.4067	3.7043		1e-07	0	2.2999
adh -29 net	Acetal + NADH <-> ETH + NAD	195.833	180.432	211.232		196.863	189.988	203.737
adh -29 exch	Acetal + NADH <-> ETH + NAD	4.5333e-07	0	733.79		1e-07	0	1280.8
pdc -30 net	PYR + H <-> Acetal + CO2	195.833	180.432	211.232		196.863	189.988	203.737
pdc -30 exch	PYR + H <-> Acetal + CO2	9999800	0	Inf		9.8722e-05	0	Inf
ATPase -64	ATP -> ATP.sink	97.9167	90.216	105.616		98.4314	94.994	101.869
ethex -67	ETH -> ETH.ext	195.833	180.432	211.232		196.863	189.988	203.737
co2ex -68	CO2 -> CO2.ext	195.833	180.432	211.232		196.863	189.988	203.737
Hin -74	H.inf -> H	0.0001	0	Inf		0.001	0	Inf
CO2 dilution -76	CO2.unlabeled + CO2 -> CO2 + CO2.sink	7.6358e-07	0	Inf		3.6332e-06	0	Inf
H dilution -77	H.unlabeled + H -> H + H.sink	0.0001	0	Inf		0.0001	0	Inf
labeled glc	Glucose.lab -> Glucose.ext	97.346	89.6923	105.004		97.2279	93.8258	100.631
unlabeled glc	Glucose.unl -> Glucose.ext	0.5707	0.3568	0.7902		1.2035	0.9758	1.4306

## Sheet: 3 Model and Atom Mapping
reaction name	atom mapping
glc_up -65	Glucose.ext (AaBbCcDdEeFfg) + ATP -> G6P (AaBbCcDdEeFfg)
zwf b -2 net	G6P (AaBbCcDdEeFfg) + NADP (h) <-> 6PGL (ABbCcDdEeFfg) + NADPH (ah)
pgl -3 net	6PGL (ABaCbDcEdFef) <-> 6PG (ABaCbDcEdFef)
EDD -4 net	6PG (ABaCbDcEdFef) + H (g) <-> KDPG (ABCgbDcEdFef) + H (a)
EDA -5 net	KDPG (ABCabDcEdFef) + H (g) <-> PYR (ABCabg) + GAP (DcEdFef)
gapdh -10 net	GAP (AaBbCcd) + NAD (e) <-> BPG (ABbCcd) + NADH (ae)
pgk -11 net	BPG (ABaCbc) <-> 3PG (ABaCbc) + ATP
pgm_eno -12 net	3PG (ABaCbc) <-> PEP (ABCbc) + H (a)
pyk -13 net	PEP (ABCab) + H (c) <-> PYR (ABCabc) + ATP
adh -29 net	Acetal (AaBbcd) + NADH (ef) <-> ETH (AafBbcd) + NAD (e)
pdc -30 net	PYR (ABCabc) + H (d) <-> Acetal (BdCabc) + CO2 (A)
ATPase -64	ATP -> ATP.sink
ethex -67	ETH (AabBcde) -> ETH.ext (AabBcde)
co2ex -68	CO2 (A) -> CO2.ext (A)
Hin -74	H.inf (a) -> H (a)
CO2 dilution -76	CO2.unlabeled (A) + CO2 (B) -> CO2 (A) + CO2.sink (B)
H dilution -77	H.unlabeled (a) + H (b) -> H (a) + H.sink (b)
labeled glc	Glucose.lab (AaBbCcDdEeFfg) -> Glucose.ext (AaBbCcDdEeFfg)
unlabeled glc	Glucose.unl (AaBbCcDdEeFfg) -> Glucose.ext (AaBbCcDdEeFfg)
